# Supplementary material for: Exploratory Single-Cell Transcriptomic Profiling Reveals Dysregulated Glial Populations and Pathways in Focal Cortical Dysplasia Epilepsy
Source: Biology (Basel). 2025 Nov 27;14(12):1690. doi: 10.3390/biology14121690 (PMC12730583; doi:10.3390/biology14121690)
Supplement: Supplementary file 1 [file biology-14-01690-s001.zip]

Archive with 9 entries (9 files):
- Supplementary Tables S2 - DEGs in Microglia.xlsx
- Supplementary Tables S3 - DEGs in Oligodendrocytes.xlsx
- Supplementary Figure S1.Comparison_Interaction_Relative_information_flow.pdf
- Supplementary Figure S2. Comparison_Interaction_Bubble.pdf
- Supplementary Figure S3 - Relative mRNA level of RAC1,IL17,ATP5F1D.png
- Supplementary Table S4 - KEGG and GO enrichment_Top 10 up and downregulated pathways in Astrocytes.xlsx
- Supplementary Table S5 - KEGG and GO enrichment_Top 10 up and downregulated pathways in Mgliaicro.xlsx
- Supplementary Table S6 - KEGG and GO enrichment_Top 10 up and downregulated pathways in Oligodendrocytes.xlsx
- Supplementary Tables S1 - DEGs in Astrocytes.xlsx
