# Supplementary material for: Exploratory Single-Cell Transcriptomic Profiling Reveals Dysregulated Glial Populations and Pathways in Focal Cortical Dysplasia Epilepsy
Source: Biology (Basel). 2025 Nov 27;14(12):1690. doi: 10.3390/biology14121690 (PMC12730583; doi:10.3390/biology14121690)
Supplement: Supplementary file 1 [file biology-14-01690-s001.zip › Supplementary Tables S2 - DEGs in Microglia.xlsx]

## Sheet: microglia
Up
gene	p_val	avg_log2FC	pct.1	pct.2	p_val_adj	microglial.cells_brain1102	microglial.cells_brain0926	pseudobulk_p_val	pseudobulk_p_val_adj	pseudobulk_avg_logFC	Query	gene_ID	gene_biotype	version	chr	strand	start	end	length	Gene	Entrez Gene ID	Description	Pathway - KEGG PATHWAY	Pathway - Reactome	Pathway - BioCyc	Pathway - PANTHER	Disease - OMIM	Disease - KEGG DISEASE	Disease - NHGRI GWAS Catalog	GO - Biological Process	GO - Molecular Function	GO - Cellular Component
HLA-A	0	0.561057	0.939	0.737	0	2.1906	1.1626	NA	NA	NA	ENSG00000206503	ENSG00000206503	protein_coding	GRCh38.98	chr6	+	29941260	29945884	4625	hsa:3105:HLA-A, Aw-33, Aw-74, HLAA	3105	major histocompatibility complex, class I, A [Source:HGNC Symbol;Acc:HGNC:4931]	hsa04514:Cell adhesion molecules (CAMs);hsa04650:Natural killer cell mediated cytotoxicity;hsa05168:Herpes simplex infection;hsa05320:Autoimmune thyroid disease;hsa05166:HTLV-I infection;hsa04144:Endocytosis;hsa04145:Phagosome;hsa04612:Antigen processing and presentation;hsa04940:Type I diabetes mellitus;hsa05169:Epstein-Barr virus infection;hsa05203:Viral carcinogenesis;hsa05330:Allograft reject…	R-HSA-168256:Immune System;R-HSA-1280218:Adaptive Immune System;R-HSA-909733:Interferon alpha/beta signaling;R-HSA-1236974:ER-Phagosome pathway;R-HSA-913531:Interferon Signaling;R-HSA-198933:Immunoregulatory interactions between a Lymphoid and a non-Lymphoid cell;R-HSA-1280215:Cytokine Signaling in Immune system;R-HSA-983169:Class I MHC mediated antigen processing & presentation;R-HSA-877300:Inte…	-	-	608579:Stevens-Johnson syndrome, susceptibility to	-	Crohn's disease;IgE levels;Menarche (age at onset);Nasopharyngeal carcinoma;HIV-1 control;Adverse response to carbamapezine;Vitiligo;Drug-induced liver injury (amoxicillin-clavulanate);IgA nephropathy;Beta-2 microglubulin plasma levels;Complement C3 and C4 levels;Change in intraocular pressure in response to steroid treatment (triamcinolone acetonide)	GO:0001906:cell killing;GO:0001909:leukocyte mediated cytotoxicity;GO:0001910:regulation of leukocyte mediated cytotoxicity;GO:0001912:positive regulation of leukocyte mediated cytotoxicity;GO:0001913:T cell mediated cytotoxicity;GO:0001914:regulation of T cell mediated cytotoxicity;GO:0001916:positive regulation of T cell mediated cytotoxicity;GO:0002250:adaptive immune response;GO:0002252:immun…	GO:0003823:antigen binding;GO:0005488:binding;GO:0005515:protein binding;GO:0030881:beta-2-microglobulin binding;GO:0033218:amide binding;GO:0042277:peptide binding;GO:0042605:peptide antigen binding;GO:0046977:TAP binding	GO:0000139:Golgi membrane;GO:0005576:extracellular region;GO:0005622:intracellular;GO:0005623:cell;GO:0005737:cytoplasm;GO:0005768:endosome;GO:0005769:early endosome;GO:0005773:vacuole;GO:0005774:vacuolar membrane;GO:0005783:endoplasmic reticulum;GO:0005789:endoplasmic reticulum membrane;GO:0005794:Golgi apparatus;GO:0005886:plasma membrane;GO:0005887:integral component of plasma membrane;GO:0009…
FOSB	0	0.555226	0.95	0.778	0	2.96094	1.69562	NA	NA	NA	ENSG00000125740	ENSG00000125740	protein_coding	GRCh38.98	chr19	+	45467995	45475179	7185	hsa:2354:FOSB, AP-1, G0S3, GOS3, GOSB	2354	FosB proto-oncogene, AP-1 transcription factor subunit [Source:HGNC Symbol;Acc:HGNC:3797]	hsa04380:Osteoclast differentiation;hsa05034:Alcoholism;hsa05031:Amphetamine addiction;hsa05030:Cocaine addiction	-	-	-	-	-	-	GO:0000003:reproduction;GO:0000122:negative regulation of transcription from RNA polymerase II promoter;GO:0006139:nucleobase-containing compound metabolic process;GO:0006351:transcription, DNA-templated;GO:0006355:regulation of transcription, DNA-templated;GO:0006357:regulation of transcription from RNA polymerase II promoter;GO:0006366:transcription from RNA polymerase II promoter;GO:0006725:ce…	GO:0000975:regulatory region DNA binding;GO:0000976:transcription regulatory region sequence-specific DNA binding;GO:0000977:RNA polymerase II regulatory region sequence-specific DNA binding;GO:0000978:RNA polymerase II core promoter proximal region sequence-specific DNA binding;GO:0000981:RNA polymerase II transcription factor activity, sequence-specific DNA binding;GO:0000982:transcription fact…	GO:0005622:intracellular;GO:0005623:cell;GO:0005634:nucleus;GO:0043226:organelle;GO:0043227:membrane-bounded organelle;GO:0043229:intracellular organelle;GO:0043231:intracellular membrane-bounded organelle;GO:0044424:intracellular part;GO:0044464:cell part
CD69	1.34411e-164	0.54833	0.541	0.295	3.26954e-160	1.15239	0.471826	NA	NA	NA	ENSG00000110848	ENSG00000110848	protein_coding	GRCh38.98	chr12	-	9752486	9760901	8416	hsa:969:CD69, AIM, BL-AC/P26, CLEC2C, EA1, GP32/28, MLR-3	969	CD69 molecule [Source:HGNC Symbol;Acc:HGNC:1694]	-	-	-	-	-	-	Type 1 diabetes	GO:0007154:cell communication;GO:0007165:signal transduction;GO:0009987:cellular process;GO:0023052:signaling;GO:0035690:cellular response to drug;GO:0042221:response to chemical;GO:0042493:response to drug;GO:0044699:single-organism process;GO:0044700:single organism signaling;GO:0044763:single-organism cellular process;GO:0050789:regulation of biological process;GO:0050794:regulation of cellula…	GO:0004871:signal transducer activity;GO:0004872:receptor activity;GO:0004888:transmembrane signaling receptor activity;GO:0005488:binding;GO:0005509:calcium ion binding;GO:0005515:protein binding;GO:0030246:carbohydrate binding;GO:0038023:signaling receptor activity;GO:0043167:ion binding;GO:0043169:cation binding;GO:0046872:metal ion binding;GO:0060089:molecular transducer activity	GO:0005623:cell;GO:0005886:plasma membrane;GO:0005887:integral component of plasma membrane;GO:0009897:external side of plasma membrane;GO:0009986:cell surface;GO:0016020:membrane;GO:0016021:integral component of membrane;GO:0031224:intrinsic component of membrane;GO:0031226:intrinsic component of plasma membrane;GO:0044425:membrane part;GO:0044459:plasma membrane part;GO:0044464:cell part;GO:007…
SRGAP2B	0	0.533152	0.841	0.58	0	1.66777	0.843547	NA	NA	NA	ENSG00000196369	ENSG00000196369	protein_coding	GRCh38.98	chr1	-	144887265	145095528	208264	hsa:647135:SRGAP2B, SRGAP2L, SRGAP2P2	647135	SLIT-ROBO Rho GTPase activating protein 2B [Source:HGNC Symbol;Acc:HGNC:35237]	-	-	-	-	-	-	-	-	-	-
ARHGAP24	0	0.514877	0.801	0.535	0	1.48682	0.740407	NA	NA	NA	ENSG00000138639	ENSG00000138639	protein_coding	GRCh38.98	chr4	+	85475150	86002668	527519	hsa:83478:ARHGAP24, FILGAP, RC-GAP72, RCGAP72, p73, p73RhoGAP	83478	Rho GTPase activating protein 24 [Source:HGNC Symbol;Acc:HGNC:25361]	-	R-HSA-194840:Rho GTPase cycle;R-HSA-194315:Signaling by Rho GTPases;R-HSA-162582:Signal Transduction	-	-	-	-	Electrocardiographic traits;Obesity-related traits;PR interval;PR segment;Diisocyanate-induced asthma	GO:0001525:angiogenesis;GO:0001568:blood vessel development;GO:0001944:vasculature development;GO:0007154:cell communication;GO:0007165:signal transduction;GO:0007264:small GTPase mediated signal transduction;GO:0007275:multicellular organism development;GO:0009653:anatomical structure morphogenesis;GO:0009966:regulation of signal transduction;GO:0009987:cellular process;GO:0010646:regulation of …	GO:0005096:GTPase activator activity;GO:0005488:binding;GO:0005515:protein binding;GO:0008047:enzyme activator activity;GO:0030234:enzyme regulator activity;GO:0030695:GTPase regulator activity;GO:0060589:nucleoside-triphosphatase regulator activity;GO:0098772:molecular function regulator	GO:0005622:intracellular;GO:0005623:cell;GO:0005737:cytoplasm;GO:0005829:cytosol;GO:0005856:cytoskeleton;GO:0005912:adherens junction;GO:0005924:cell-substrate adherens junction;GO:0005925:focal adhesion;GO:0030054:cell junction;GO:0030055:cell-substrate junction;GO:0042995:cell projection;GO:0043226:organelle;GO:0043228:non-membrane-bounded organelle;GO:0043229:intracellular organelle;GO:0043232…
TCOF1	9.61993e-167	0.471735	0.421	0.174	2.34005e-162	0.671594	0.205381	NA	NA	NA	ENSG00000070814	ENSG00000070814	protein_coding	GRCh38.98	chr5	+	150357629	150400308	42680	hsa:6949:TCOF1, MFD1, TCS, TCS1, treacle	6949	treacle ribosome biogenesis factor 1 [Source:HGNC Symbol;Acc:HGNC:11654]	hsa03008:Ribosome biogenesis in eukaryotes	-	-	-	154500:Treacher Collins syndrome 1	Other congenital disorders;Ribosomopathies;H00610:Treacher Collins syndrome	-	GO:0001501:skeletal system development;GO:0006810:transport;GO:0007275:multicellular organism development;GO:0032501:multicellular organismal process;GO:0032502:developmental process;GO:0044699:single-organism process;GO:0044707:single-multicellular organism process;GO:0044767:single-organism developmental process;GO:0048731:system development;GO:0048856:anatomical structure development;GO:005117…	GO:0003676:nucleic acid binding;GO:0003723:RNA binding;GO:0005215:transporter activity;GO:0005488:binding;GO:0005515:protein binding;GO:0044822:poly(A) RNA binding;GO:0097159:organic cyclic compound binding;GO:1901363:heterocyclic compound binding	GO:0005622:intracellular;GO:0005623:cell;GO:0005634:nucleus;GO:0005730:nucleolus;GO:0005737:cytoplasm;GO:0031974:membrane-enclosed lumen;GO:0031981:nuclear lumen;GO:0043226:organelle;GO:0043227:membrane-bounded organelle;GO:0043228:non-membrane-bounded organelle;GO:0043229:intracellular organelle;GO:0043231:intracellular membrane-bounded organelle;GO:0043232:intracellular non-membrane-bounded org…
ADRB2	1.82322e-193	0.468246	0.614	0.361	4.43499e-189	1.04866	0.480857	NA	NA	NA	ENSG00000169252	ENSG00000169252	protein_coding	GRCh38.98	chr5	+	148825245	148828687	3443	hsa:154:ADRB2, ADRB2R, ADRBR, B2AR, BAR, BETA2AR	154	adrenoceptor beta 2 [Source:HGNC Symbol;Acc:HGNC:286]	hsa04024:cAMP signaling pathway;hsa04080:Neuroactive ligand-receptor interaction;hsa04020:Calcium signaling pathway;hsa04022:cGMP-PKG signaling pathway;hsa04923:Regulation of lipolysis in adipocytes;hsa04144:Endocytosis;hsa04261:Adrenergic signaling in cardiomyocytes;hsa04970:Salivary secretion;hsa04924:Renin secretion	R-HSA-373076:Class A/1 (Rhodopsin-like receptors);R-HSA-8856828:Clathrin-mediated endocytosis;R-HSA-5689880:Ub-specific processing proteases;R-HSA-5688426:Deubiquitination;R-HSA-5653656:Vesicle-mediated transport;R-HSA-372790:Signaling by GPCR;R-HSA-392499:Metabolism of proteins;R-HSA-8856825:Cargo recognition for clathrin-mediated endocytosis;R-HSA-375280:Amine ligand-binding receptors;R-HSA-597…	-	P04378:Beta2 adrenergic receptor signaling pathway;P00026:Heterotrimeric G-protein signaling pathway-Gi alpha and Gs alpha mediated pathway	601665:Obesity, severe;600807:Asthma	Immune system diseases;Allergies and autoimmune diseases;H00079:Asthma	-	GO:0000003:reproduction;GO:0000165:MAPK cascade;GO:0000422:mitophagy;GO:0000423:macromitophagy;GO:0001503:ossification;GO:0001525:angiogenesis;GO:0001568:blood vessel development;GO:0001659:temperature homeostasis;GO:0001666:response to hypoxia;GO:0001775:cell activation;GO:0001889:liver development;GO:0001894:tissue homeostasis;GO:0001932:regulation of protein phosphorylation;GO:0001934:positive…	GO:0001664:G-protein coupled receptor binding;GO:0001965:G-protein alpha-subunit binding;GO:0004871:signal transducer activity;GO:0004872:receptor activity;GO:0004888:transmembrane signaling receptor activity;GO:0004930:G-protein coupled receptor activity;GO:0004935:adrenergic receptor activity;GO:0004939:beta-adrenergic receptor activity;GO:0004941:beta2-adrenergic receptor activity;GO:0005102:r…	GO:0000323:lytic vacuole;GO:0005622:intracellular;GO:0005623:cell;GO:0005634:nucleus;GO:0005737:cytoplasm;GO:0005764:lysosome;GO:0005768:endosome;GO:0005769:early endosome;GO:0005773:vacuole;GO:0005886:plasma membrane;GO:0005887:integral component of plasma membrane;GO:0005901:caveola;GO:0012505:endomembrane system;GO:0016020:membrane;GO:0016021:integral component of membrane;GO:0016324:apical pl…
PPP1R15A	7.50576e-278	0.456566	0.817	0.634	1.82578e-273	1.76003	1.01129	NA	NA	NA	ENSG00000087074	ENSG00000087074	protein_coding	GRCh38.98	chr19	+	48872421	48876058	3638	hsa:23645:PPP1R15A, GADD34	23645	protein phosphatase 1 regulatory subunit 15A [Source:HGNC Symbol;Acc:HGNC:14375]	hsa04141:Protein processing in endoplasmic reticulum	R-HSA-170834:Signaling by TGF-beta Receptor Complex;R-HSA-2173788:Downregulation of TGF-beta receptor signaling;R-HSA-2173789:TGF-beta receptor signaling activates SMADs;R-HSA-162582:Signal Transduction	-	-	-	-	-	GO:0000122:negative regulation of transcription from RNA polymerase II promoter;GO:0001525:angiogenesis;GO:0001568:blood vessel development;GO:0001932:regulation of protein phosphorylation;GO:0001933:negative regulation of protein phosphorylation;GO:0001934:positive regulation of protein phosphorylation;GO:0001944:vasculature development;GO:0006139:nucleobase-containing compound metabolic process…	GO:0005488:binding;GO:0005515:protein binding;GO:0008047:enzyme activator activity;GO:0008157:protein phosphatase 1 binding;GO:0008599:protein phosphatase type 1 regulator activity;GO:0019208:phosphatase regulator activity;GO:0019211:phosphatase activator activity;GO:0019888:protein phosphatase regulator activity;GO:0019899:enzyme binding;GO:0019900:kinase binding;GO:0019901:protein kinase bindin…	GO:0000164:protein phosphatase type 1 complex;GO:0005622:intracellular;GO:0005623:cell;GO:0005737:cytoplasm;GO:0005739:mitochondrion;GO:0005740:mitochondrial envelope;GO:0005741:mitochondrial outer membrane;GO:0005783:endoplasmic reticulum;GO:0005789:endoplasmic reticulum membrane;GO:0005794:Golgi apparatus;GO:0005829:cytosol;GO:0008287:protein serine/threonine phosphatase complex;GO:0012505:endo…
DUSP6	7.61971e-147	0.453445	0.505	0.268	1.85349e-142	0.886005	0.377344	NA	NA	NA	ENSG00000139318	ENSG00000139318	protein_coding	GRCh38.98	chr12	-	89347235	89352501	5267	hsa:1848:DUSP6, HH19, MKP3, PYST1	1848	dual specificity phosphatase 6 [Source:HGNC Symbol;Acc:HGNC:3072]	hsa05202:Transcriptional misregulation in cancer;hsa04010:MAPK signaling pathway	R-HSA-450294:MAP kinase activation in TLR cascade;R-HSA-2424491:DAP12 signaling;R-HSA-375165:NCAM signaling for neurite out-growth;R-HSA-5654741:Signaling by FGFR3;R-HSA-187037:NGF signalling via TRKA from the plasma membrane;R-HSA-202670:ERKs are inactivated;R-HSA-198725:Nuclear Events (kinase and transcription factor activation);R-HSA-190236:Signaling by FGFR;R-HSA-5673001:RAF/MAP kinase cascad…	-	P00046:Oxidative stress response	615269:Hypogonadotropic hypogonadism 19 with or without anosmia	Endocrine and metabolic diseases;Hypothalamus and pituitary gland diseases;H00255:Hypogonadotropic hypogonadism	-	GO:0000165:MAPK cascade;GO:0000187:activation of MAPK activity;GO:0000188:inactivation of MAPK activity;GO:0001704:formation of primary germ layer;GO:0001706:endoderm formation;GO:0001708:cell fate specification;GO:0001711:endodermal cell fate commitment;GO:0001714:endodermal cell fate specification;GO:0001932:regulation of protein phosphorylation;GO:0001933:negative regulation of protein phospho…	GO:0003824:catalytic activity;GO:0004721:phosphoprotein phosphatase activity;GO:0004725:protein tyrosine phosphatase activity;GO:0008138:protein tyrosine/serine/threonine phosphatase activity;GO:0016787:hydrolase activity;GO:0016788:hydrolase activity, acting on ester bonds;GO:0016791:phosphatase activity;GO:0017017:MAP kinase tyrosine/serine/threonine phosphatase activity;GO:0033549:MAP kinase p…	GO:0005622:intracellular;GO:0005623:cell;GO:0005634:nucleus;GO:0005654:nucleoplasm;GO:0005737:cytoplasm;GO:0005829:cytosol;GO:0031974:membrane-enclosed lumen;GO:0031981:nuclear lumen;GO:0043226:organelle;GO:0043227:membrane-bounded organelle;GO:0043229:intracellular organelle;GO:0043231:intracellular membrane-bounded organelle;GO:0043233:organelle lumen;GO:0044422:organelle part;GO:0044424:intrac…
SRSF7	0	0.452292	0.923	0.787	0	2.23149	1.36183	NA	NA	NA	ENSG00000115875	ENSG00000115875	protein_coding	GRCh38.98	chr2	-	38743599	38751494	7896	hsa:6432:SRSF7, 9G8, AAG3, SFRS7	6432	serine and arginine rich splicing factor 7 [Source:HGNC Symbol;Acc:HGNC:10789]	hsa05168:Herpes simplex infection;hsa03040:Spliceosome	R-HSA-72202:Transport of Mature Transcript to Cytoplasm;R-HSA-159236:Transport of Mature mRNA derived from an Intron-Containing Transcript;R-HSA-72187:mRNA 3'-end processing;R-HSA-72163:mRNA Splicing - Major Pathway;R-HSA-72172:mRNA Splicing;R-HSA-72203:Processing of Capped Intron-Containing Pre-mRNA;R-HSA-72165:mRNA Splicing - Minor Pathway;R-HSA-74160:Gene Expression;R-HSA-73856:RNA Polymerase …	-	-	-	-	-	GO:0000375:RNA splicing, via transesterification reactions;GO:0000377:RNA splicing, via transesterification reactions with bulged adenosine as nucleophile;GO:0000398:mRNA splicing, via spliceosome;GO:0006139:nucleobase-containing compound metabolic process;GO:0006351:transcription, DNA-templated;GO:0006353:DNA-templated transcription, termination;GO:0006366:transcription from RNA polymerase II pr…	GO:0000166:nucleotide binding;GO:0003676:nucleic acid binding;GO:0003723:RNA binding;GO:0005488:binding;GO:0005515:protein binding;GO:0008270:zinc ion binding;GO:0036094:small molecule binding;GO:0043167:ion binding;GO:0043169:cation binding;GO:0044822:poly(A) RNA binding;GO:0046872:metal ion binding;GO:0046914:transition metal ion binding;GO:0097159:organic cyclic compound binding;GO:1901265:nuc…	GO:0005576:extracellular region;GO:0005622:intracellular;GO:0005623:cell;GO:0005634:nucleus;GO:0005654:nucleoplasm;GO:0005737:cytoplasm;GO:0031974:membrane-enclosed lumen;GO:0031981:nuclear lumen;GO:0031982:vesicle;GO:0031988:membrane-bounded vesicle;GO:0043226:organelle;GO:0043227:membrane-bounded organelle;GO:0043229:intracellular organelle;GO:0043230:extracellular organelle;GO:0043231:intracel…
IDS	1.8914e-229	0.451497	0.724	0.516	4.60083e-225	1.35559	0.722608	NA	NA	NA	ENSG00000010404	ENSG00000010404	protein_coding	GRCh38.98	chrX	-	149476988	149521096	44109	hsa:3423:IDS, MPS2, SIDS	3423	iduronate 2-sulfatase [Source:HGNC Symbol;Acc:HGNC:5389]	hsa01100:Metabolic pathways;hsa00531:Glycosaminoglycan degradation;hsa04142:Lysosome	R-HSA-2024096:HS-GAG degradation;R-HSA-2206281:Mucopolysaccharidoses;R-HSA-2206296:MPS II - Hunter syndrome;R-HSA-1630316:Glycosaminoglycan metabolism;R-HSA-1430728:Metabolism;R-HSA-2024101:CS/DS degradation;R-HSA-1793185:Chondroitin sulfate/dermatan sulfate metabolism;R-HSA-5668914:Diseases of metabolism;R-HSA-1643685:Disease;R-HSA-71387:Metabolism of carbohydrates;R-HSA-5663084:Diseases of carb…	-	-	309900:Mucopolysaccharidosis II	Congenital disorders of metabolism;Congenital disorders of glycan/glycoprotein metabolism;H00129:Mucopolysaccharidosis type II (MPS2);Lysosomal storage diseases;H00421:Mucopolysaccharidosis (MPS)	Cognitive performance	GO:0006022:aminoglycan metabolic process;GO:0006026:aminoglycan catabolic process;GO:0006027:glycosaminoglycan catabolic process;GO:0006029:proteoglycan metabolic process;GO:0006790:sulfur compound metabolic process;GO:0006807:nitrogen compound metabolic process;GO:0008152:metabolic process;GO:0009056:catabolic process;GO:0009057:macromolecule catabolic process;GO:0009100:glycoprotein metabolic p…	GO:0003824:catalytic activity;GO:0004423:iduronate-2-sulfatase activity;GO:0005488:binding;GO:0008484:sulfuric ester hydrolase activity;GO:0016787:hydrolase activity;GO:0016788:hydrolase activity, acting on ester bonds;GO:0043167:ion binding;GO:0043169:cation binding;GO:0046872:metal ion binding	GO:0000323:lytic vacuole;GO:0005622:intracellular;GO:0005623:cell;GO:0005737:cytoplasm;GO:0005764:lysosome;GO:0005773:vacuole;GO:0005775:vacuolar lumen;GO:0031974:membrane-enclosed lumen;GO:0043202:lysosomal lumen;GO:0043226:organelle;GO:0043227:membrane-bounded organelle;GO:0043229:intracellular organelle;GO:0043231:intracellular membrane-bounded organelle;GO:0043233:organelle lumen;GO:0044422:o…
BCO2	5.87049e-163	0.448502	0.448	0.199	1.428e-158	0.698704	0.244817	NA	NA	NA	ENSG00000197580	ENSG00000197580	protein_coding	GRCh38.98	chr11	+	112175510	112224699	49190	hsa:83875:BCO2, B-DIOX-II, BCDO2	83875	beta-carotene oxygenase 2 [Source:HGNC Symbol;Acc:HGNC:18503]	-	R-HSA-975634:Retinoid metabolism and transport;R-HSA-1430728:Metabolism;R-HSA-162582:Signal Transduction;R-HSA-6806667:Metabolism of fat-soluble vitamins;R-HSA-196854:Metabolism of vitamins and cofactors;R-HSA-2187338:Visual phototransduction	-	-	-	-	Inflammatory biomarkers;Interleukin-18 levels;Immune reponse to smallpox (secreted IL-12p40)	GO:0001523:retinoid metabolic process;GO:0006081:cellular aldehyde metabolic process;GO:0006082:organic acid metabolic process;GO:0006629:lipid metabolic process;GO:0006720:isoprenoid metabolic process;GO:0006721:terpenoid metabolic process;GO:0008152:metabolic process;GO:0008300:isoprenoid catabolic process;GO:0009056:catabolic process;GO:0009987:cellular process;GO:0010817:regulation of hormone…	GO:0003824:catalytic activity;GO:0005488:binding;GO:0016491:oxidoreductase activity;GO:0016701:oxidoreductase activity, acting on single donors with incorporation of molecular oxygen;GO:0016702:oxidoreductase activity, acting on single donors with incorporation of molecular oxygen, incorporation of two atoms of oxygen;GO:0043167:ion binding;GO:0043169:cation binding;GO:0046872:metal ion binding;G…	GO:0005622:intracellular;GO:0005623:cell;GO:0005737:cytoplasm;GO:0005739:mitochondrion;GO:0005759:mitochondrial matrix;GO:0031974:membrane-enclosed lumen;GO:0043226:organelle;GO:0043227:membrane-bounded organelle;GO:0043229:intracellular organelle;GO:0043231:intracellular membrane-bounded organelle;GO:0043233:organelle lumen;GO:0044422:organelle part;GO:0044424:intracellular part;GO:0044429:mitoc…
SCIN	5.17748e-179	0.436302	0.616	0.382	1.25942e-174	1.04715	0.512896	NA	NA	NA	ENSG00000006747	ENSG00000006747	protein_coding	GRCh38.98	chr7	+	12570577	12660182	89606	hsa:85477:SCIN	85477	scinderin [Source:HGNC Symbol;Acc:HGNC:21695]	hsa04810:Regulation of actin cytoskeleton;hsa05203:Viral carcinogenesis;hsa04666:Fc gamma R-mediated phagocytosis	-	-	P00020:FAS signaling pathway	-	-	-	GO:0001501:skeletal system development;GO:0002062:chondrocyte differentiation;GO:0002376:immune system process;GO:0002520:immune system development;GO:0002682:regulation of immune system process;GO:0002684:positive regulation of immune system process;GO:0006461:protein complex assembly;GO:0006810:transport;GO:0006887:exocytosis;GO:0006915:apoptotic process;GO:0006996:organelle organization;GO:000…	GO:0001786:phosphatidylserine binding;GO:0003779:actin binding;GO:0005488:binding;GO:0005509:calcium ion binding;GO:0005515:protein binding;GO:0005543:phospholipid binding;GO:0005545:1-phosphatidylinositol binding;GO:0005546:phosphatidylinositol-4,5-bisphosphate binding;GO:0008092:cytoskeletal protein binding;GO:0008289:lipid binding;GO:0032403:protein complex binding;GO:0035091:phosphatidylinosi…	GO:0005576:extracellular region;GO:0005622:intracellular;GO:0005623:cell;GO:0005737:cytoplasm;GO:0005856:cytoskeleton;GO:0005903:brush border;GO:0005938:cell cortex;GO:0031982:vesicle;GO:0031988:membrane-bounded vesicle;GO:0043226:organelle;GO:0043227:membrane-bounded organelle;GO:0043228:non-membrane-bounded organelle;GO:0043229:intracellular organelle;GO:0043230:extracellular organelle;GO:00432…
ZC3HAV1	6.12243e-124	0.429806	0.379	0.174	1.48928e-119	0.629291	0.209523	NA	NA	NA	ENSG00000105939	ENSG00000105939	protein_coding	GRCh38.98	chr7	-	139043515	139109720	66206	hsa:56829:ZC3HAV1, ARTD13, FLB6421, PARP13, ZAP, ZC3H2, ZC3HDC2	56829	zinc finger CCCH-type containing, antiviral 1 [Source:HGNC Symbol;Acc:HGNC:23721]	-	-	-	-	-	-	-	GO:0001816:cytokine production;GO:0001817:regulation of cytokine production;GO:0001819:positive regulation of cytokine production;GO:0002218:activation of innate immune response;GO:0002221:pattern recognition receptor signaling pathway;GO:0002252:immune effector process;GO:0002253:activation of immune response;GO:0002376:immune system process;GO:0002682:regulation of immune system process;GO:0002…	GO:0003676:nucleic acid binding;GO:0003723:RNA binding;GO:0003824:catalytic activity;GO:0003950:NAD+ ADP-ribosyltransferase activity;GO:0005488:binding;GO:0005515:protein binding;GO:0016740:transferase activity;GO:0016757:transferase activity, transferring glycosyl groups;GO:0016763:transferase activity, transferring pentosyl groups;GO:0043167:ion binding;GO:0043169:cation binding;GO:0044822:poly…	GO:0000323:lytic vacuole;GO:0005622:intracellular;GO:0005623:cell;GO:0005634:nucleus;GO:0005737:cytoplasm;GO:0005764:lysosome;GO:0005768:endosome;GO:0005770:late endosome;GO:0005773:vacuole;GO:0005794:Golgi apparatus;GO:0012505:endomembrane system;GO:0043226:organelle;GO:0043227:membrane-bounded organelle;GO:0043229:intracellular organelle;GO:0043231:intracellular membrane-bounded organelle;GO:00…
LINC-PINT	8.65797e-152	0.425743	0.618	0.424	2.10605e-147	1.13422	0.588828	NA	NA	NA	ENSG00000231721	ENSG00000231721	lncRNA	GRCh38.98	chr7	-	130938963	131110176	171214	hsa:378805:LINC-PINT, LincRNA-Pint, MKLN1-AS1, PINT	378805	long intergenic non-protein coding RNA, p53 induced transcript [Source:HGNC Symbol;Acc:HGNC:26885]	-	-	-	-	-	-	Pancreatic cancer;Cutaneous malignant melanoma	-	-	-
HSPA5	7.95795e-187	0.425585	0.695	0.505	1.93577e-182	1.28423	0.70069	NA	NA	NA	ENSG00000044574	ENSG00000044574	protein_coding	GRCh38.98	chr9	-	125234853	125241343	6491	hsa:3309:HSPA5, BIP, GRP78, HEL-S-89n, MIF2	3309	heat shock protein family A (Hsp70) member 5 [Source:HGNC Symbol;Acc:HGNC:5238]	hsa04612:Antigen processing and presentation;hsa05020:Prion diseases;hsa04918:Thyroid hormone synthesis;hsa04141:Protein processing in endoplasmic reticulum;hsa03060:Protein export	R-HSA-168256:Immune System;R-HSA-1280218:Adaptive Immune System;R-HSA-392499:Metabolism of proteins;R-HSA-381119:Unfolded Protein Response (UPR);R-HSA-983169:Class I MHC mediated antigen processing & presentation;R-HSA-3371453:Regulation of HSF1-mediated heat shock response;R-HSA-109582:Hemostasis;R-HSA-2262752:Cellular responses to stress;R-HSA-76005:Response to elevated platelet cytosolic Ca2+;…	-	P00049:Parkinson disease;P00006:Apoptosis signaling pathway	-	-	-	GO:0001932:regulation of protein phosphorylation;GO:0001934:positive regulation of protein phosphorylation;GO:0006139:nucleobase-containing compound metabolic process;GO:0006351:transcription, DNA-templated;GO:0006355:regulation of transcription, DNA-templated;GO:0006357:regulation of transcription from RNA polymerase II promoter;GO:0006366:transcription from RNA polymerase II promoter;GO:0006457…	GO:0000166:nucleotide binding;GO:0001882:nucleoside binding;GO:0001883:purine nucleoside binding;GO:0001948:glycoprotein binding;GO:0003824:catalytic activity;GO:0005488:binding;GO:0005509:calcium ion binding;GO:0005515:protein binding;GO:0005524:ATP binding;GO:0016462:pyrophosphatase activity;GO:0016787:hydrolase activity;GO:0016817:hydrolase activity, acting on acid anhydrides;GO:0016818:hydrol…	GO:0005576:extracellular region;GO:0005622:intracellular;GO:0005623:cell;GO:0005634:nucleus;GO:0005737:cytoplasm;GO:0005739:mitochondrion;GO:0005783:endoplasmic reticulum;GO:0005788:endoplasmic reticulum lumen;GO:0005789:endoplasmic reticulum membrane;GO:0005790:smooth endoplasmic reticulum;GO:0005793:endoplasmic reticulum-Golgi intermediate compartment;GO:0005886:plasma membrane;GO:0005912:adher…
CLEC9A	1.60472e-170	0.422694	0.619	0.373	3.90348e-166	1.02124	0.507908	NA	NA	NA	ENSG00000197992	ENSG00000197992	protein_coding	GRCh38.98	chr12	+	10030678	10066031	35354	hsa:283420:CLEC9A, CD370, DNGR-1, DNGR1, UNQ9341	283420	C-type lectin domain containing 9A [Source:HGNC Symbol;Acc:HGNC:26705]	-	-	-	-	-	-	-	GO:0001816:cytokine production;GO:0001817:regulation of cytokine production;GO:0001819:positive regulation of cytokine production;GO:0006810:transport;GO:0006897:endocytosis;GO:0006898:receptor-mediated endocytosis;GO:0008104:protein localization;GO:0009306:protein secretion;GO:0009987:cellular process;GO:0015031:protein transport;GO:0016192:vesicle-mediated transport;GO:0032501:multicellular org…	GO:0005488:binding;GO:0030246:carbohydrate binding	GO:0005623:cell;GO:0009986:cell surface;GO:0016020:membrane;GO:0016021:integral component of membrane;GO:0031224:intrinsic component of membrane;GO:0044425:membrane part;GO:0044464:cell part
HSPA1B	7.35867e-192	0.409338	0.893	0.742	1.79e-187	3.1024	2.08898	NA	NA	NA	ENSG00000204388	ENSG00000204388	protein_coding	GRCh38.98	chr6	+	31827738	31830254	2517	hsa:3304:HSPA1B, HSP70-1B, HSP70-2, HSP70.2	3304	heat shock protein family A (Hsp70) member 1B [Source:HGNC Symbol;Acc:HGNC:5233]	hsa05162:Measles;hsa05164:Influenza A;hsa04213:Longevity regulating pathway - multiple species;hsa04010:MAPK signaling pathway;hsa04144:Endocytosis;hsa03040:Spliceosome;hsa04612:Antigen processing and presentation;hsa05169:Epstein-Barr virus infection;hsa05145:Toxoplasmosis;hsa05134:Legionellosis;hsa04915:Estrogen signaling pathway;hsa04141:Protein processing in endoplasmic reticulum	R-HSA-168330:Viral RNP Complexes in the Host Cell Nucleus;R-HSA-168254:Influenza Infection;R-HSA-168255:Influenza Life Cycle;R-HSA-450531:Regulation of mRNA stability by proteins that bind AU-rich elements;R-HSA-3371453:Regulation of HSF1-mediated heat shock response;R-HSA-2262752:Cellular responses to stress;R-HSA-3371571:HSF1-dependent transactivation;R-HSA-450408:AUF1 (hnRNP D0) binds and dest…	-	P00049:Parkinson disease;P00006:Apoptosis signaling pathway	-	-	-	GO:0000394:RNA splicing, via endonucleolytic cleavage and ligation;GO:0000723:telomere maintenance;GO:0001816:cytokine production;GO:0001817:regulation of cytokine production;GO:0001819:positive regulation of cytokine production;GO:0001959:regulation of cytokine-mediated signaling pathway;GO:0001961:positive regulation of cytokine-mediated signaling pathway;GO:0002218:activation of innate immune …	GO:0000166:nucleotide binding;GO:0001618:virus receptor activity;GO:0001664:G-protein coupled receptor binding;GO:0001882:nucleoside binding;GO:0001883:purine nucleoside binding;GO:0003824:catalytic activity;GO:0004872:receptor activity;GO:0005102:receptor binding;GO:0005488:binding;GO:0005515:protein binding;GO:0005524:ATP binding;GO:0016462:pyrophosphatase activity;GO:0016787:hydrolase activity…	GO:0000151:ubiquitin ligase complex;GO:0005576:extracellular region;GO:0005615:extracellular space;GO:0005622:intracellular;GO:0005623:cell;GO:0005634:nucleus;GO:0005654:nucleoplasm;GO:0005737:cytoplasm;GO:0005739:mitochondrion;GO:0005813:centrosome;GO:0005814:centriole;GO:0005815:microtubule organizing center;GO:0005829:cytosol;GO:0005856:cytoskeleton;GO:0005912:adherens junction;GO:0005924:cell…
CALR	2.53486e-189	0.385369	0.745	0.594	6.16605e-185	1.43047	0.860724	NA	NA	NA	ENSG00000179218	ENSG00000179218	protein_coding	GRCh38.98	chr19	+	12938578	12944489	5912	hsa:811:CALR, CRT, HEL-S-99n, RO, SSA, cC1qR	811	calreticulin [Source:HGNC Symbol;Acc:HGNC:1455]	hsa05166:HTLV-I infection;hsa04145:Phagosome;hsa04612:Antigen processing and presentation;hsa05142:Chagas disease (American trypanosomiasis);hsa04141:Protein processing in endoplasmic reticulum	R-HSA-446203:Asparagine N-linked glycosylation;R-HSA-532668:N-glycan trimming in the ER and Calnexin/Calreticulin cycle;R-HSA-3000480:Scavenging by Class A Receptors;R-HSA-168256:Immune System;R-HSA-1280218:Adaptive Immune System;R-HSA-5653656:Vesicle-mediated transport;R-HSA-168254:Influenza Infection;R-HSA-392499:Metabolism of proteins;R-HSA-597592:Post-translational protein modification;R-HSA-…	-	-	254450:Myelofibrosis, somatic;187950:Thrombocythemia 1	Cancers;Cancers of haematopoietic and lymphoid tissues;H01612:Essential thrombocytosis;H01605:Myelofibrosis	Red blood cell traits;Clozapine-induced agranulocytosis	GO:0000003:reproduction;GO:0000122:negative regulation of transcription from RNA polymerase II promoter;GO:0000280:nuclear division;GO:0000902:cell morphogenesis;GO:0000904:cell morphogenesis involved in differentiation;GO:0002376:immune system process;GO:0002396:MHC protein complex assembly;GO:0002397:MHC class I protein complex assembly;GO:0002407:dendritic cell chemotaxis;GO:0002474:antigen pr…	GO:0001846:opsonin binding;GO:0001848:complement binding;GO:0001849:complement component C1q binding;GO:0001948:glycoprotein binding;GO:0003676:nucleic acid binding;GO:0003677:DNA binding;GO:0003723:RNA binding;GO:0003729:mRNA binding;GO:0005102:receptor binding;GO:0005178:integrin binding;GO:0005488:binding;GO:0005506:iron ion binding;GO:0005509:calcium ion binding;GO:0005515:protein binding;GO:…	GO:0001669:acrosomal vesicle;GO:0005576:extracellular region;GO:0005578:proteinaceous extracellular matrix;GO:0005615:extracellular space;GO:0005622:intracellular;GO:0005623:cell;GO:0005634:nucleus;GO:0005737:cytoplasm;GO:0005783:endoplasmic reticulum;GO:0005788:endoplasmic reticulum lumen;GO:0005789:endoplasmic reticulum membrane;GO:0005790:smooth endoplasmic reticulum;GO:0005794:Golgi apparatus…
TXNIP	1.27202e-157	0.376889	0.752	0.569	3.09418e-153	1.48745	0.915573	NA	NA	NA	ENSG00000265972	ENSG00000265972	protein_coding	GRCh38.98	chr1	-	145992435	145996579	4145	hsa:10628:TXNIP, EST01027, HHCPA78, THIF, VDUP1	10628	thioredoxin interacting protein [Source:HGNC Symbol;Acc:HGNC:16952]	-	R-HSA-168643:Nucleotide-binding domain, leucine rich repeat containing receptor (NLR) signaling pathways;R-HSA-168256:Immune System;R-HSA-844456:The NLRP3 inflammasome;R-HSA-622312:Inflammasomes;R-HSA-168249:Innate Immune System	-	-	-	-	-	GO:0000122:negative regulation of transcription from RNA polymerase II promoter;GO:0000302:response to reactive oxygen species;GO:0002347:response to tumor cell;GO:0006139:nucleobase-containing compound metabolic process;GO:0006351:transcription, DNA-templated;GO:0006355:regulation of transcription, DNA-templated;GO:0006357:regulation of transcription from RNA polymerase II promoter;GO:0006366:tr…	GO:0004857:enzyme inhibitor activity;GO:0005488:binding;GO:0005515:protein binding;GO:0019899:enzyme binding;GO:0030234:enzyme regulator activity;GO:0031625:ubiquitin protein ligase binding;GO:0044389:ubiquitin-like protein ligase binding;GO:0098772:molecular function regulator	GO:0005622:intracellular;GO:0005623:cell;GO:0005634:nucleus;GO:0005737:cytoplasm;GO:0005739:mitochondrion;GO:0005740:mitochondrial envelope;GO:0005758:mitochondrial intermembrane space;GO:0005829:cytosol;GO:0031967:organelle envelope;GO:0031970:organelle envelope lumen;GO:0031974:membrane-enclosed lumen;GO:0031975:envelope;GO:0043226:organelle;GO:0043227:membrane-bounded organelle;GO:0043229:intr…
STK4	1.80132e-234	0.367836	0.82	0.666	4.38172e-230	1.57934	0.998844	NA	NA	NA	ENSG00000101109	ENSG00000101109	protein_coding	GRCh38.98	chr20	+	44966479	45080021	113543	hsa:6789:STK4, KRS2, MST1, YSK3	6789	serine/threonine kinase 4 [Source:HGNC Symbol;Acc:HGNC:11408]	hsa05200:Pathways in cancer;hsa04068:FoxO signaling pathway;hsa04010:MAPK signaling pathway;hsa04014:Ras signaling pathway;hsa05223:Non-small cell lung cancer	R-HSA-162582:Signal Transduction;R-HSA-2028269:Signaling by Hippo	-	-	614868:T-cell immunodeficiency, recurrent infections, autoimmunity, and cardiac malformations	-	-	GO:0000003:reproduction;GO:0000902:cell morphogenesis;GO:0001525:angiogenesis;GO:0001568:blood vessel development;GO:0001569:patterning of blood vessels;GO:0001701:in utero embryonic development;GO:0001763:morphogenesis of a branching structure;GO:0001838:embryonic epithelial tube formation;GO:0001841:neural tube formation;GO:0001890:placenta development;GO:0001892:embryonic placenta development;…	GO:0000166:nucleotide binding;GO:0000287:magnesium ion binding;GO:0001882:nucleoside binding;GO:0001883:purine nucleoside binding;GO:0003824:catalytic activity;GO:0004672:protein kinase activity;GO:0004674:protein serine/threonine kinase activity;GO:0004702:receptor signaling protein serine/threonine kinase activity;GO:0004871:signal transducer activity;GO:0005057:receptor signaling protein activ…	GO:0005622:intracellular;GO:0005623:cell;GO:0005634:nucleus;GO:0005737:cytoplasm;GO:0005829:cytosol;GO:0032991:macromolecular complex;GO:0043226:organelle;GO:0043227:membrane-bounded organelle;GO:0043229:intracellular organelle;GO:0043231:intracellular membrane-bounded organelle;GO:0043234:protein complex;GO:0044424:intracellular part;GO:0044444:cytoplasmic part;GO:0044464:cell part
TAGAP	6.6946e-114	0.359961	0.527	0.331	1.62846e-109	0.853423	0.44416	NA	NA	NA	ENSG00000164691	ENSG00000164691	protein_coding	GRCh38.98	chr6	-	159034468	159045152	10685	hsa:117289:TAGAP, ARHGAP47, FKSG15, IDDM21, TAGAP1	117289	T cell activation RhoGTPase activating protein [Source:HGNC Symbol;Acc:HGNC:15669]	-	R-HSA-194840:Rho GTPase cycle;R-HSA-194315:Signaling by Rho GTPases;R-HSA-162582:Signal Transduction	-	-	-	-	Celiac disease;Rheumatoid arthritis;Crohn's disease;Multiple sclerosis;Crohn's disease and celiac disease;Bladder cancer (smoking interaction);Lipoprotein (a) - cholesterol levels	GO:0007154:cell communication;GO:0007165:signal transduction;GO:0007264:small GTPase mediated signal transduction;GO:0009966:regulation of signal transduction;GO:0009987:cellular process;GO:0010646:regulation of cell communication;GO:0023051:regulation of signaling;GO:0023052:signaling;GO:0035556:intracellular signal transduction;GO:0043085:positive regulation of catalytic activity;GO:0043087:reg…	GO:0005085:guanyl-nucleotide exchange factor activity;GO:0005096:GTPase activator activity;GO:0008047:enzyme activator activity;GO:0030234:enzyme regulator activity;GO:0030695:GTPase regulator activity;GO:0060589:nucleoside-triphosphatase regulator activity;GO:0098772:molecular function regulator	GO:0005622:intracellular;GO:0005623:cell;GO:0005737:cytoplasm;GO:0005829:cytosol;GO:0044424:intracellular part;GO:0044444:cytoplasmic part;GO:0044464:cell part
AC020916.1	6.1265e-299	0.359844	0.928	0.83	1.49027e-294	2.66038	1.85235	NA	NA	NA	ENSG00000267519	ENSG00000267519	lncRNA	GRCh38.98	chr19	-	13823880	13842928	19049	hsa:284454:	284454	novel transcript	-	-	-	-	-	-	-	-	-	-
ATP2B1-AS1	1.17332e-126	0.350563	0.656	0.497	2.85411e-122	1.16557	0.698408	NA	NA	NA	ENSG00000271614	ENSG00000271614	lncRNA	GRCh38.98	chr12	+	89708959	89712590	3632	hsa:338758:LINC00936	338758	ATP2B1 antisense RNA 1 [Source:HGNC Symbol;Acc:HGNC:27883]	-	-	-	-	-	-	-	-	-	-
MYADM	3.5431e-93	0.346659	0.532	0.369	8.61859e-89	0.929434	0.517313	NA	NA	NA	ENSG00000179820	ENSG00000179820	protein_coding	GRCh38.98	chr19	+	53864763	53876435	11673	hsa:91663:MYADM, SB135	91663	myeloid associated differentiation marker [Source:HGNC Symbol;Acc:HGNC:7544]	-	-	-	-	-	-	-	GO:0000902:cell morphogenesis;GO:0000904:cell morphogenesis involved in differentiation;GO:0001885:endothelial cell development;GO:0001932:regulation of protein phosphorylation;GO:0001933:negative regulation of protein phosphorylation;GO:0002064:epithelial cell development;GO:0003158:endothelium development;GO:0006461:protein complex assembly;GO:0006464:cellular protein modification process;GO:00…	-	GO:0001726:ruffle;GO:0005576:extracellular region;GO:0005622:intracellular;GO:0005623:cell;GO:0005737:cytoplasm;GO:0005856:cytoskeleton;GO:0005886:plasma membrane;GO:0005911:cell-cell junction;GO:0005938:cell cortex;GO:0015629:actin cytoskeleton;GO:0016020:membrane;GO:0016021:integral component of membrane;GO:0030054:cell junction;GO:0030863:cortical cytoskeleton;GO:0030864:cortical actin cytoske…
PPP1R15B	2.89761e-101	0.341932	0.488	0.318	7.04844e-97	0.763496	0.39137	NA	NA	NA	ENSG00000158615	ENSG00000158615	protein_coding	GRCh38.98	chr1	-	204403381	204411817	8437	hsa:84919:PPP1R15B, CREP, MSSGM2	84919	protein phosphatase 1 regulatory subunit 15B [Source:HGNC Symbol;Acc:HGNC:14951]	-	-	-	-	616817:Microcephaly, short stature, and impaired glucose metabolism 2	-	Prostate cancer	-	-	-
NR4A2	3.44905e-122	0.341755	0.769	0.631	8.38981e-118	1.88468	1.27625	NA	NA	NA	ENSG00000153234	ENSG00000153234	protein_coding	GRCh38.98	chr2	-	156324437	156342348	17912	hsa:4929:NR4A2, HZF-3, NOT, NURR1, RNR1, TINUR	4929	nuclear receptor subfamily 4 group A member 2 [Source:HGNC Symbol;Acc:HGNC:7981]	hsa04925:Aldosterone synthesis and secretion	R-HSA-383280:Nuclear Receptor transcription pathway;R-HSA-212436:Generic Transcription Pathway;R-HSA-74160:Gene Expression	-	-	-	Nervous system diseases;Neurodegenerative diseases;H00057:Parkinson's disease	Response to statin therapy;Menarche (age at onset)	GO:0000122:negative regulation of transcription from RNA polymerase II promoter;GO:0000902:cell morphogenesis;GO:0000904:cell morphogenesis involved in differentiation;GO:0001666:response to hypoxia;GO:0001764:neuron migration;GO:0001975:response to amphetamine;GO:0006139:nucleobase-containing compound metabolic process;GO:0006351:transcription, DNA-templated;GO:0006352:DNA-templated transcriptio…	GO:0000975:regulatory region DNA binding;GO:0000976:transcription regulatory region sequence-specific DNA binding;GO:0000977:RNA polymerase II regulatory region sequence-specific DNA binding;GO:0000979:RNA polymerase II core promoter sequence-specific DNA binding;GO:0000981:RNA polymerase II transcription factor activity, sequence-specific DNA binding;GO:0000982:transcription factor activity, RNA…	GO:0005622:intracellular;GO:0005623:cell;GO:0005634:nucleus;GO:0005654:nucleoplasm;GO:0005737:cytoplasm;GO:0031974:membrane-enclosed lumen;GO:0031981:nuclear lumen;GO:0043226:organelle;GO:0043227:membrane-bounded organelle;GO:0043229:intracellular organelle;GO:0043231:intracellular membrane-bounded organelle;GO:0043233:organelle lumen;GO:0044422:organelle part;GO:0044424:intracellular part;GO:004…
HLA-C	0	0.334644	0.983	0.925	0	2.76342	1.98431	NA	NA	NA	ENSG00000204525	ENSG00000204525	protein_coding	GRCh38.98	chr6	-	31268749	31272130	3382	hsa:3107:HLA-C, D6S204, HLA-JY3, HLAC, HLC-C, PSORS1	3107	major histocompatibility complex, class I, C [Source:HGNC Symbol;Acc:HGNC:4933]	hsa04514:Cell adhesion molecules (CAMs);hsa04650:Natural killer cell mediated cytotoxicity;hsa05168:Herpes simplex infection;hsa05320:Autoimmune thyroid disease;hsa05166:HTLV-I infection;hsa04144:Endocytosis;hsa04145:Phagosome;hsa04612:Antigen processing and presentation;hsa04940:Type I diabetes mellitus;hsa05169:Epstein-Barr virus infection;hsa05203:Viral carcinogenesis;hsa05330:Allograft reject…	R-HSA-168256:Immune System;R-HSA-1280218:Adaptive Immune System;R-HSA-909733:Interferon alpha/beta signaling;R-HSA-1236974:ER-Phagosome pathway;R-HSA-913531:Interferon Signaling;R-HSA-198933:Immunoregulatory interactions between a Lymphoid and a non-Lymphoid cell;R-HSA-1280215:Cytokine Signaling in Immune system;R-HSA-983169:Class I MHC mediated antigen processing & presentation;R-HSA-877300:Inte…	-	-	177900:Psoriasis susceptibility 1;609423:AIDS, resistance to	-	Psoriasis;Schizophrenia;Type 1 diabetes;Height;Rheumatoid arthritis;Crohn's disease;Coronary heart disease;Protein quantitative trait loci;Bone mineral density (spine);IgE levels;Ulcerative colitis;AIDS progression;Eosinophil counts;Atopic dermatitis;Hepatitis B;Nasopharyngeal carcinoma;Primary biliary cirrhosis;Follicular lymphoma;Psoriatic arthritis;Bipolar disorder and schizophrenia;HIV-1 cont…	GO:0002376:immune system process;GO:0002474:antigen processing and presentation of peptide antigen via MHC class I;GO:0002478:antigen processing and presentation of exogenous peptide antigen;GO:0002479:antigen processing and presentation of exogenous peptide antigen via MHC class I, TAP-dependent;GO:0002480:antigen processing and presentation of exogenous peptide antigen via MHC class I, TAP-inde…	GO:0003823:antigen binding;GO:0005488:binding;GO:0033218:amide binding;GO:0042277:peptide binding;GO:0042605:peptide antigen binding	GO:0000139:Golgi membrane;GO:0005576:extracellular region;GO:0005622:intracellular;GO:0005623:cell;GO:0005737:cytoplasm;GO:0005768:endosome;GO:0005769:early endosome;GO:0005773:vacuole;GO:0005774:vacuolar membrane;GO:0005783:endoplasmic reticulum;GO:0005789:endoplasmic reticulum membrane;GO:0005794:Golgi apparatus;GO:0005886:plasma membrane;GO:0009986:cell surface;GO:0010008:endosome membrane;GO:…
HLA-B	0	0.331957	0.985	0.942	0	2.84586	2.05538	NA	NA	NA	ENSG00000234745	ENSG00000234745	protein_coding	GRCh38.98	chr6	-	31269491	31357188	87698	hsa:3106:HLA-B, AS, Bw-47, Bw-50, HLAB, SPDA1	3106	major histocompatibility complex, class I, B [Source:HGNC Symbol;Acc:HGNC:4932]	hsa04514:Cell adhesion molecules (CAMs);hsa04650:Natural killer cell mediated cytotoxicity;hsa05168:Herpes simplex infection;hsa05320:Autoimmune thyroid disease;hsa05166:HTLV-I infection;hsa04144:Endocytosis;hsa04145:Phagosome;hsa04612:Antigen processing and presentation;hsa04940:Type I diabetes mellitus;hsa05169:Epstein-Barr virus infection;hsa05203:Viral carcinogenesis;hsa05330:Allograft reject…	R-HSA-168256:Immune System;R-HSA-1280218:Adaptive Immune System;R-HSA-909733:Interferon alpha/beta signaling;R-HSA-1236974:ER-Phagosome pathway;R-HSA-913531:Interferon Signaling;R-HSA-198933:Immunoregulatory interactions between a Lymphoid and a non-Lymphoid cell;R-HSA-1280215:Cytokine Signaling in Immune system;R-HSA-983169:Class I MHC mediated antigen processing & presentation;R-HSA-877300:Inte…	-	-	608579:Stevens-Johnson syndrome, susceptibility to;106300:Spondyloarthropathy, susceptibility to, 1	Immune system diseases;Allergies and autoimmune diseases;H01476:Behcet Disease;Musculoskeletal diseases;Skeletal diseases;H01507:Seronegative arthritis (SpA);Skin diseases;Skin and soft tissue diseases	Type 2 diabetes;Height;Multiple sclerosis;Atopic dermatitis;Systolic blood pressure;Diastolic blood pressure;Nasopharyngeal carcinoma;Drug-induced liver injury (flucloxacillin);CD4:CD8 lymphocyte ratio;HIV-1 control;HIV-1 susceptibility;Vitiligo;Platelet count;White blood cell count;Ankylosing spondylitis;Graves' disease;Hypothyroidism;HIV-1 viral setpoint;IgA nephropathy;Visceral adipose tissue …	GO:0001816:cytokine production;GO:0001817:regulation of cytokine production;GO:0001906:cell killing;GO:0001909:leukocyte mediated cytotoxicity;GO:0001910:regulation of leukocyte mediated cytotoxicity;GO:0001911:negative regulation of leukocyte mediated cytotoxicity;GO:0002228:natural killer cell mediated immunity;GO:0002249:lymphocyte anergy;GO:0002252:immune effector process;GO:0002376:immune sy…	GO:0003823:antigen binding;GO:0005102:receptor binding;GO:0005488:binding;GO:0005515:protein binding;GO:0033218:amide binding;GO:0042277:peptide binding;GO:0042605:peptide antigen binding	GO:0000139:Golgi membrane;GO:0005576:extracellular region;GO:0005622:intracellular;GO:0005623:cell;GO:0005737:cytoplasm;GO:0005768:endosome;GO:0005769:early endosome;GO:0005773:vacuole;GO:0005774:vacuolar membrane;GO:0005783:endoplasmic reticulum;GO:0005789:endoplasmic reticulum membrane;GO:0005794:Golgi apparatus;GO:0005886:plasma membrane;GO:0005887:integral component of plasma membrane;GO:0009…
ARL4A	5.64941e-90	0.328964	0.411	0.237	1.37422e-85	0.628013	0.296074	NA	NA	NA	ENSG00000122644	ENSG00000122644	protein_coding	GRCh38.98	chr7	+	12686856	12690958	4103	hsa:10124:ARL4A, ARL4	10124	ADP ribosylation factor like GTPase 4A [Source:HGNC Symbol;Acc:HGNC:695]	-	-	-	P00029:Huntington disease	-	-	Diisocyanate-induced asthma	GO:0007154:cell communication;GO:0007165:signal transduction;GO:0007264:small GTPase mediated signal transduction;GO:0009987:cellular process;GO:0023052:signaling;GO:0030154:cell differentiation;GO:0032502:developmental process;GO:0035556:intracellular signal transduction;GO:0044699:single-organism process;GO:0044700:single organism signaling;GO:0044763:single-organism cellular process;GO:0044767…	GO:0000166:nucleotide binding;GO:0001882:nucleoside binding;GO:0001883:purine nucleoside binding;GO:0005488:binding;GO:0005515:protein binding;GO:0005525:GTP binding;GO:0017076:purine nucleotide binding;GO:0019001:guanyl nucleotide binding;GO:0032549:ribonucleoside binding;GO:0032550:purine ribonucleoside binding;GO:0032553:ribonucleotide binding;GO:0032555:purine ribonucleotide binding;GO:003256…	GO:0005622:intracellular;GO:0005623:cell;GO:0005634:nucleus;GO:0005654:nucleoplasm;GO:0005730:nucleolus;GO:0005737:cytoplasm;GO:0005886:plasma membrane;GO:0016020:membrane;GO:0031974:membrane-enclosed lumen;GO:0031981:nuclear lumen;GO:0043226:organelle;GO:0043227:membrane-bounded organelle;GO:0043228:non-membrane-bounded organelle;GO:0043229:intracellular organelle;GO:0043231:intracellular membra…
KLF4	1.05113e-82	0.323253	0.505	0.33	2.55686e-78	0.862187	0.488382	NA	NA	NA	ENSG00000136826	ENSG00000136826	protein_coding	GRCh38.98	chr9	-	107484852	107490482	5631	hsa:9314:KLF4, EZF, GKLF	9314	Kruppel like factor 4 [Source:HGNC Symbol;Acc:HGNC:6348]	hsa04550:Signaling pathways regulating pluripotency of stem cells	R-HSA-2980736:Peptide hormone metabolism;R-HSA-381340:Transcriptional regulation of white adipocyte differentiation;R-HSA-1266738:Developmental Biology;R-HSA-452723:Transcriptional regulation of pluripotent stem cells;R-HSA-392499:Metabolism of proteins;R-HSA-422085:Synthesis, secretion, and deacylation of Ghrelin	-	P06959:CCKR signaling map	-	Cancers;Cancers of eye, brain, and central nervous system;H01556:Meningioma	Psoriasis;Breast cancer;Prostate cancer;Cotinine glucuronidation;Cutaneous malignant melanoma	GO:0000122:negative regulation of transcription from RNA polymerase II promoter;GO:0000165:MAPK cascade;GO:0000302:response to reactive oxygen species;GO:0001101:response to acid chemical;GO:0001525:angiogenesis;GO:0001568:blood vessel development;GO:0001654:eye development;GO:0001667:ameboidal-type cell migration;GO:0001704:formation of primary germ layer;GO:0001707:mesoderm formation;GO:0001709…	GO:0000975:regulatory region DNA binding;GO:0000976:transcription regulatory region sequence-specific DNA binding;GO:0000981:RNA polymerase II transcription factor activity, sequence-specific DNA binding;GO:0000982:transcription factor activity, RNA polymerase II core promoter proximal region sequence-specific binding;GO:0000987:core promoter proximal region sequence-specific DNA binding;GO:00009…	GO:0000228:nuclear chromosome;GO:0000785:chromatin;GO:0000790:nuclear chromatin;GO:0000791:euchromatin;GO:0005622:intracellular;GO:0005623:cell;GO:0005634:nucleus;GO:0005654:nucleoplasm;GO:0005667:transcription factor complex;GO:0005694:chromosome;GO:0005719:nuclear euchromatin;GO:0005737:cytoplasm;GO:0031974:membrane-enclosed lumen;GO:0031981:nuclear lumen;GO:0032991:macromolecular complex;GO:00…
FYB1	3.2912e-229	0.321402	0.882	0.755	8.00584e-225	1.84206	1.27448	NA	NA	NA	ENSG00000082074	ENSG00000082074	protein_coding	GRCh38.98	chr5	-	39105252	39274528	169277	hsa:2533:FYB, ADAP, PRO0823, SLAP-130, SLAP130	2533	FYN binding protein 1 [Source:HGNC Symbol;Acc:HGNC:4036]	hsa04015:Rap1 signaling pathway	R-HSA-168256:Immune System;R-HSA-1280218:Adaptive Immune System;R-HSA-1500931:Cell-Cell communication;R-HSA-391160:Signal regulatory protein (SIRP) family interactions;R-HSA-202403:TCR signaling;R-HSA-202433:Generation of second messenger molecules	-	-	-	-	Crohn's disease;Inflammatory bowel disease;Ulcerative colitis	GO:0002253:activation of immune response;GO:0002376:immune system process;GO:0002429:immune response-activating cell surface receptor signaling pathway;GO:0002682:regulation of immune system process;GO:0002684:positive regulation of immune system process;GO:0002757:immune response-activating signal transduction;GO:0002764:immune response-regulating signaling pathway;GO:0002768:immune response-reg…	GO:0005102:receptor binding;GO:0005488:binding;GO:0005515:protein binding;GO:0032403:protein complex binding;GO:0044877:macromolecular complex binding	GO:0005622:intracellular;GO:0005623:cell;GO:0005634:nucleus;GO:0005737:cytoplasm;GO:0005829:cytosol;GO:0005856:cytoskeleton;GO:0005886:plasma membrane;GO:0015629:actin cytoskeleton;GO:0016020:membrane;GO:0030054:cell junction;GO:0043226:organelle;GO:0043227:membrane-bounded organelle;GO:0043228:non-membrane-bounded organelle;GO:0043229:intracellular organelle;GO:0043231:intracellular membrane-bou…
BCAS2	4.38487e-81	0.318885	0.499	0.357	1.06662e-76	0.826076	0.463945	NA	NA	NA	ENSG00000116752	ENSG00000116752	protein_coding	GRCh38.98	chr1	-	114567557	114581629	14073	hsa:10286:BCAS2, DAM1, SPF27, Snt309	10286	BCAS2 pre-mRNA processing factor [Source:HGNC Symbol;Acc:HGNC:975]	hsa03040:Spliceosome	R-HSA-72163:mRNA Splicing - Major Pathway;R-HSA-72172:mRNA Splicing;R-HSA-72203:Processing of Capped Intron-Containing Pre-mRNA;R-HSA-74160:Gene Expression	-	-	-	-	Autism	GO:0000375:RNA splicing, via transesterification reactions;GO:0000377:RNA splicing, via transesterification reactions with bulged adenosine as nucleophile;GO:0000398:mRNA splicing, via spliceosome;GO:0006139:nucleobase-containing compound metabolic process;GO:0006396:RNA processing;GO:0006397:mRNA processing;GO:0006725:cellular aromatic compound metabolic process;GO:0006807:nitrogen compound meta…	GO:0005488:binding;GO:0005515:protein binding	GO:0000228:nuclear chromosome;GO:0000974:Prp19 complex;GO:0005622:intracellular;GO:0005623:cell;GO:0005634:nucleus;GO:0005654:nucleoplasm;GO:0005657:replication fork;GO:0005662:DNA replication factor A complex;GO:0005681:spliceosomal complex;GO:0005694:chromosome;GO:0005730:nucleolus;GO:0030054:cell junction;GO:0030529:intracellular ribonucleoprotein complex;GO:0030894:replisome;GO:0031974:membra…
HSP90AB1	1.44128e-307	0.315216	0.952	0.909	3.50592e-303	2.80223	2.05597	NA	NA	NA	ENSG00000096384	ENSG00000096384	protein_coding	GRCh38.98	chr6	+	44246166	44253888	7723	hsa:3326:HSP90AB1, D6S182, HSP84, HSP90B, HSPC2, HSPCB	3326	heat shock protein 90 alpha family class B member 1 [Source:HGNC Symbol;Acc:HGNC:5258]	hsa04151:PI3K-Akt signaling pathway;hsa05200:Pathways in cancer;hsa04914:Progesterone-mediated oocyte maturation;hsa04612:Antigen processing and presentation;hsa04621:NOD-like receptor signaling pathway;hsa04915:Estrogen signaling pathway;hsa04141:Protein processing in endoplasmic reticulum;hsa05215:Prostate cancer	R-HSA-168643:Nucleotide-binding domain, leucine rich repeat containing receptor (NLR) signaling pathways;R-HSA-373755:Semaphorin interactions;R-HSA-1266738:Developmental Biology;R-HSA-168256:Immune System;R-HSA-399954:Sema3A PAK dependent Axon repulsion;R-HSA-5339562:Uptake and actions of bacterial toxins;R-HSA-422475:Axon guidance;R-HSA-2029480:Fcgamma receptor (FCGR) dependent phagocytosis;R-HS…	-	-	-	-	-	GO:0000003:reproduction;GO:0000060:protein import into nucleus, translocation;GO:0001890:placenta development;GO:0001932:regulation of protein phosphorylation;GO:0001934:positive regulation of protein phosphorylation;GO:0001959:regulation of cytokine-mediated signaling pathway;GO:0002252:immune effector process;GO:0002253:activation of immune response;GO:0002376:immune system process;GO:0002429:i…	GO:0000166:nucleotide binding;GO:0001882:nucleoside binding;GO:0001883:purine nucleoside binding;GO:0001884:pyrimidine nucleoside binding;GO:0002134:UTP binding;GO:0002135:CTP binding;GO:0003676:nucleic acid binding;GO:0003723:RNA binding;GO:0003725:double-stranded RNA binding;GO:0003823:antigen binding;GO:0005102:receptor binding;GO:0005488:binding;GO:0005515:protein binding;GO:0005524:ATP bindi…	GO:0005576:extracellular region;GO:0005622:intracellular;GO:0005623:cell;GO:0005634:nucleus;GO:0005654:nucleoplasm;GO:0005737:cytoplasm;GO:0005739:mitochondrion;GO:0005829:cytosol;GO:0005886:plasma membrane;GO:0005903:brush border;GO:0008180:COP9 signalosome;GO:0009986:cell surface;GO:0016020:membrane;GO:0016023:cytoplasmic, membrane-bounded vesicle;GO:0016234:inclusion body;GO:0016323:basolatera…
HSPD1	9.35224e-97	0.313133	0.66	0.516	2.27493e-92	1.23934	0.802423	NA	NA	NA	ENSG00000144381	ENSG00000144381	protein_coding	GRCh38.98	chr2	-	197486584	197516737	30154	hsa:3329:HSPD1, CPN60, GROEL, HLD4, HSP-60, HSP60, HSP65, HuCHA60, SPG13	3329	heat shock protein family D (Hsp60) member 1 [Source:HGNC Symbol;Acc:HGNC:5261]	hsa05152:Tuberculosis;hsa04940:Type I diabetes mellitus;hsa05134:Legionellosis;hsa03018:RNA degradation	R-HSA-392499:Metabolism of proteins;R-HSA-1268020:Mitochondrial protein import;R-HSA-212436:Generic Transcription Pathway;R-HSA-8869496:TFAP2A acts as a transcriptional repressor during retinoic acid induced cell differentiation;R-HSA-8864260:Transcriptional regulation by the AP-2 (TFAP2) family of transcription factors;R-HSA-74160:Gene Expression	-	-	605280:Spastic paraplegia 13, autosomal dominant;612233:Leukodystrophy, hypomyelinating, 4	Skin diseases;Skin and soft tissue diseases;H00266:Hereditary spastic paraplegia (SPG);Congenital disorders of metabolism;Congenital disorders of lipid/glycolipid metabolism;H00679:Pelizaeus-Merzbacher disease	Schizophrenia	GO:0001775:cell activation;GO:0001816:cytokine production;GO:0001817:regulation of cytokine production;GO:0001819:positive regulation of cytokine production;GO:0002200:somatic diversification of immune receptors;GO:0002204:somatic recombination of immunoglobulin genes involved in immune response;GO:0002208:somatic diversification of immunoglobulins involved in immune response;GO:0002218:activatio…	GO:0000166:nucleotide binding;GO:0001530:lipopolysaccharide binding;GO:0001882:nucleoside binding;GO:0001883:purine nucleoside binding;GO:0002039:p53 binding;GO:0003676:nucleic acid binding;GO:0003677:DNA binding;GO:0003688:DNA replication origin binding;GO:0003690:double-stranded DNA binding;GO:0003697:single-stranded DNA binding;GO:0003723:RNA binding;GO:0003725:double-stranded RNA binding;GO:0…	GO:0000307:cyclin-dependent protein kinase holoenzyme complex;GO:0005576:extracellular region;GO:0005615:extracellular space;GO:0005622:intracellular;GO:0005623:cell;GO:0005634:nucleus;GO:0005737:cytoplasm;GO:0005739:mitochondrion;GO:0005740:mitochondrial envelope;GO:0005743:mitochondrial inner membrane;GO:0005759:mitochondrial matrix;GO:0005768:endosome;GO:0005769:early endosome;GO:0005773:vacuo…
POLR2J3	1.44951e-86	0.310699	0.424	0.257	3.52594e-82	0.628722	0.313159	NA	NA	NA	ENSG00000285437	ENSG00000285437	protein_coding	GRCh38.98	chr7	-	102562133	102572583	10451	-	-	RNA polymerase II subunit J3 [Source:HGNC Symbol;Acc:HGNC:33853]	-	-	-	-	-	-	-	-	-	-
FCGR1A	7.17901e-233	0.310438	0.925	0.818	1.74629e-228	2.19347	1.5752	NA	NA	NA	ENSG00000150337	ENSG00000150337	protein_coding	GRCh38.98	chr1	+	149782671	149792518	9848	hsa:2209:FCGR1A, CD64, CD64A, FCRI, IGFR1	2209	Fc fragment of IgG receptor Ia [Source:HGNC Symbol;Acc:HGNC:3613]	hsa05202:Transcriptional misregulation in cancer;hsa05152:Tuberculosis;hsa04145:Phagosome;hsa04640:Hematopoietic cell lineage;hsa04666:Fc gamma R-mediated phagocytosis;hsa05140:Leishmaniasis;hsa05150:Staphylococcus aureus infection;hsa05322:Systemic lupus erythematosus;hsa04380:Osteoclast differentiation	R-HSA-168256:Immune System;R-HSA-1280218:Adaptive Immune System;R-HSA-2029485:Role of phospholipids in phagocytosis;R-HSA-1236978:Cross-presentation of soluble exogenous antigens (endosomes);R-HSA-2029480:Fcgamma receptor (FCGR) dependent phagocytosis;R-HSA-913531:Interferon Signaling;R-HSA-198933:Immunoregulatory interactions between a Lymphoid and a non-Lymphoid cell;R-HSA-1280215:Cytokine Sign…	-	-	-	-	-	GO:0002252:immune effector process;GO:0002253:activation of immune response;GO:0002376:immune system process;GO:0002429:immune response-activating cell surface receptor signaling pathway;GO:0002431:Fc receptor mediated stimulatory signaling pathway;GO:0002433:immune response-regulating cell surface receptor signaling pathway involved in phagocytosis;GO:0002474:antigen processing and presentation …	GO:0004871:signal transducer activity;GO:0005057:receptor signaling protein activity;GO:0005488:binding;GO:0005515:protein binding;GO:0019864:IgG binding;GO:0019865:immunoglobulin binding;GO:0032403:protein complex binding;GO:0044877:macromolecular complex binding	GO:0005622:intracellular;GO:0005623:cell;GO:0005737:cytoplasm;GO:0005768:endosome;GO:0005769:early endosome;GO:0005773:vacuole;GO:0005774:vacuolar membrane;GO:0005886:plasma membrane;GO:0010008:endosome membrane;GO:0012505:endomembrane system;GO:0012506:vesicle membrane;GO:0016020:membrane;GO:0016021:integral component of membrane;GO:0016023:cytoplasmic, membrane-bounded vesicle;GO:0030135:coated…
DNAJA1	4.63125e-151	0.309856	0.793	0.678	1.12655e-146	1.56825	1.07186	NA	NA	NA	ENSG00000086061	ENSG00000086061	protein_coding	GRCh38.98	chr9	+	33025273	33039907	14635	hsa:3301:DNAJA1, DJ-2, DjA1, HDJ2, HSDJ, HSJ-2, HSJ2, HSPF4, NEDD7, hDJ-2	3301	DnaJ heat shock protein family (Hsp40) member A1 [Source:HGNC Symbol;Acc:HGNC:5229]	hsa04141:Protein processing in endoplasmic reticulum	-	-	-	-	-	-	GO:0000003:reproduction;GO:0000165:MAPK cascade;GO:0001932:regulation of protein phosphorylation;GO:0001933:negative regulation of protein phosphorylation;GO:0006457:protein folding;GO:0006464:cellular protein modification process;GO:0006468:protein phosphorylation;GO:0006469:negative regulation of protein kinase activity;GO:0006793:phosphorus metabolic process;GO:0006796:phosphate-containing com…	GO:0000166:nucleotide binding;GO:0001664:G-protein coupled receptor binding;GO:0001882:nucleoside binding;GO:0001883:purine nucleoside binding;GO:0005102:receptor binding;GO:0005488:binding;GO:0005515:protein binding;GO:0005524:ATP binding;GO:0017076:purine nucleotide binding;GO:0019899:enzyme binding;GO:0019904:protein domain specific binding;GO:0030544:Hsp70 protein binding;GO:0030554:adenyl nu…	GO:0000151:ubiquitin ligase complex;GO:0005576:extracellular region;GO:0005622:intracellular;GO:0005623:cell;GO:0005634:nucleus;GO:0005737:cytoplasm;GO:0005739:mitochondrion;GO:0005783:endoplasmic reticulum;GO:0005789:endoplasmic reticulum membrane;GO:0005829:cytosol;GO:0012505:endomembrane system;GO:0016020:membrane;GO:0031982:vesicle;GO:0031988:membrane-bounded vesicle;GO:0032991:macromolecular…
NFKBIZ	3.41037e-70	0.30968	0.419	0.273	8.29573e-66	0.681341	0.35654	NA	NA	NA	ENSG00000144802	ENSG00000144802	protein_coding	GRCh38.98	chr3	+	101827991	101861022	33032	hsa:64332:NFKBIZ, IKBZ, INAP, MAIL	64332	NFKB inhibitor zeta [Source:HGNC Symbol;Acc:HGNC:29805]	hsa05202:Transcriptional misregulation in cancer	-	-	-	-	-	Psoriasis;Multiple sclerosis;Ulcerative colitis	GO:0006139:nucleobase-containing compound metabolic process;GO:0006351:transcription, DNA-templated;GO:0006355:regulation of transcription, DNA-templated;GO:0006357:regulation of transcription from RNA polymerase II promoter;GO:0006366:transcription from RNA polymerase II promoter;GO:0006725:cellular aromatic compound metabolic process;GO:0006807:nitrogen compound metabolic process;GO:0006950:res…	GO:0000988:transcription factor activity, protein binding;GO:0000989:transcription factor activity, transcription factor binding;GO:0003712:transcription cofactor activity;GO:0005488:binding;GO:0005515:protein binding	GO:0005622:intracellular;GO:0005623:cell;GO:0005634:nucleus;GO:0043226:organelle;GO:0043227:membrane-bounded organelle;GO:0043229:intracellular organelle;GO:0043231:intracellular membrane-bounded organelle;GO:0044424:intracellular part;GO:0044464:cell part
PTAFR	3.12126e-96	0.308658	0.578	0.412	7.59247e-92	0.92582	0.554893	NA	NA	NA	ENSG00000169403	ENSG00000169403	protein_coding	GRCh38.98	chr1	-	28147166	28193936	46771	hsa:5724:PTAFR, PAFR	5724	platelet activating factor receptor [Source:HGNC Symbol;Acc:HGNC:9582]	hsa04080:Neuroactive ligand-receptor interaction;hsa04020:Calcium signaling pathway;hsa05150:Staphylococcus aureus infection	R-HSA-373076:Class A/1 (Rhodopsin-like receptors);R-HSA-168256:Immune System;R-HSA-372790:Signaling by GPCR;R-HSA-913531:Interferon Signaling;R-HSA-1280215:Cytokine Signaling in Immune system;R-HSA-388396:GPCR downstream signaling;R-HSA-162582:Signal Transduction;R-HSA-881907:Gastrin-CREB signalling pathway via PKC and MAPK;R-HSA-877300:Interferon gamma signaling;R-HSA-500792:GPCR ligand binding;…	-	-	-	-	-	GO:0000003:reproduction;GO:0001101:response to acid chemical;GO:0001775:cell activation;GO:0001816:cytokine production;GO:0001817:regulation of cytokine production;GO:0001819:positive regulation of cytokine production;GO:0002237:response to molecule of bacterial origin;GO:0002252:immune effector process;GO:0002263:cell activation involved in immune response;GO:0002274:myeloid leukocyte activation…	GO:0001530:lipopolysaccharide binding;GO:0001608:G-protein coupled nucleotide receptor activity;GO:0001614:purinergic nucleotide receptor activity;GO:0001875:lipopolysaccharide receptor activity;GO:0004871:signal transducer activity;GO:0004872:receptor activity;GO:0004888:transmembrane signaling receptor activity;GO:0004930:G-protein coupled receptor activity;GO:0004992:platelet activating factor…	GO:0005622:intracellular;GO:0005623:cell;GO:0005634:nucleus;GO:0005654:nucleoplasm;GO:0005886:plasma membrane;GO:0005887:integral component of plasma membrane;GO:0016020:membrane;GO:0016021:integral component of membrane;GO:0031224:intrinsic component of membrane;GO:0031226:intrinsic component of plasma membrane;GO:0031974:membrane-enclosed lumen;GO:0031981:nuclear lumen;GO:0043226:organelle;GO:0…
HLA-DMB	1.86771e-129	0.308104	0.7	0.558	4.54321e-125	1.20038	0.777253	NA	NA	NA	ENSG00000242574	ENSG00000242574	protein_coding	GRCh38.98	chr6	-	32934629	32941028	6400	hsa:3109:HLA-DMB, D6S221E, RING7	3109	major histocompatibility complex, class II, DM beta [Source:HGNC Symbol;Acc:HGNC:4935]	hsa04514:Cell adhesion molecules (CAMs);hsa05152:Tuberculosis;hsa05164:Influenza A;hsa05168:Herpes simplex infection;hsa05320:Autoimmune thyroid disease;hsa05166:HTLV-I infection;hsa05310:Asthma;hsa04145:Phagosome;hsa04612:Antigen processing and presentation;hsa04940:Type I diabetes mellitus;hsa05330:Allograft rejection;hsa05332:Graft-versus-host disease;hsa05416:Viral myocarditis;hsa04672:Intest…	R-HSA-168256:Immune System;R-HSA-1280218:Adaptive Immune System;R-HSA-2132295:MHC class II antigen presentation	-	P00053:T cell activation	-	-	-	GO:0001775:cell activation;GO:0002252:immune effector process;GO:0002263:cell activation involved in immune response;GO:0002285:lymphocyte activation involved in immune response;GO:0002286:T cell activation involved in immune response;GO:0002291:T cell activation via T cell receptor contact with antigen bound to MHC molecule on antigen presenting cell;GO:0002366:leukocyte activation involved in i…	GO:0003823:antigen binding;GO:0005488:binding;GO:0005515:protein binding;GO:0023023:MHC protein complex binding;GO:0023026:MHC class II protein complex binding;GO:0032403:protein complex binding;GO:0044877:macromolecular complex binding	GO:0000323:lytic vacuole;GO:0005622:intracellular;GO:0005623:cell;GO:0005737:cytoplasm;GO:0005764:lysosome;GO:0005765:lysosomal membrane;GO:0005768:endosome;GO:0005770:late endosome;GO:0005773:vacuole;GO:0005774:vacuolar membrane;GO:0005886:plasma membrane;GO:0010008:endosome membrane;GO:0012505:endomembrane system;GO:0016020:membrane;GO:0016021:integral component of membrane;GO:0031090:organelle…
HSP90B1	9.03151e-137	0.307313	0.77	0.647	2.19691e-132	1.51368	1.03142	NA	NA	NA	ENSG00000166598	ENSG00000166598	protein_coding	GRCh38.98	chr12	+	103930107	103953645	23539	hsa:7184:HSP90B1, ECGP, GP96, GRP94, HEL-S-125m, HEL35, TRA1	7184	heat shock protein 90 beta family member 1 [Source:HGNC Symbol;Acc:HGNC:12028]	hsa04151:PI3K-Akt signaling pathway;hsa05200:Pathways in cancer;hsa04621:NOD-like receptor signaling pathway;hsa04915:Estrogen signaling pathway;hsa04918:Thyroid hormone synthesis;hsa04141:Protein processing in endoplasmic reticulum;hsa05215:Prostate cancer	R-HSA-3000480:Scavenging by Class A Receptors;R-HSA-168256:Immune System;R-HSA-5653656:Vesicle-mediated transport;R-HSA-168898:Toll-Like Receptors Cascades;R-HSA-392499:Metabolism of proteins;R-HSA-381119:Unfolded Protein Response (UPR);R-HSA-2173782:Binding and Uptake of Ligands by Scavenger Receptors;R-HSA-1679131:Trafficking and processing of endosomal TLR;R-HSA-381183:ATF6-alpha activates cha…	-	-	-	-	Coronary heart disease	GO:0001666:response to hypoxia;GO:0002218:activation of innate immune response;GO:0002221:pattern recognition receptor signaling pathway;GO:0002224:toll-like receptor signaling pathway;GO:0002253:activation of immune response;GO:0002376:immune system process;GO:0002682:regulation of immune system process;GO:0002684:positive regulation of immune system process;GO:0002757:immune response-activating…	GO:0000166:nucleotide binding;GO:0001882:nucleoside binding;GO:0001883:purine nucleoside binding;GO:0003676:nucleic acid binding;GO:0003723:RNA binding;GO:0005102:receptor binding;GO:0005488:binding;GO:0005509:calcium ion binding;GO:0005515:protein binding;GO:0005524:ATP binding;GO:0017076:purine nucleotide binding;GO:0019899:enzyme binding;GO:0019902:phosphatase binding;GO:0019903:protein phosph…	GO:0005576:extracellular region;GO:0005622:intracellular;GO:0005623:cell;GO:0005634:nucleus;GO:0005737:cytoplasm;GO:0005783:endoplasmic reticulum;GO:0005788:endoplasmic reticulum lumen;GO:0005789:endoplasmic reticulum membrane;GO:0005829:cytosol;GO:0005886:plasma membrane;GO:0005912:adherens junction;GO:0005924:cell-substrate adherens junction;GO:0005925:focal adhesion;GO:0012505:endomembrane sys…
MARCH1	1.63291e-87	0.306704	0.461	0.29	3.97206e-83	0.690992	0.367145	NA	NA	NA	ENSG00000145416	ENSG00000145416	protein_coding	GRCh38.98	chr4	-	163524298	164384050	859753	hsa:55016:MARCH1, MARCH-I, RNF171	55016	membrane associated ring-CH-type finger 1 [Source:HGNC Symbol;Acc:HGNC:26077]	-	-	-	-	-	-	Type 2 diabetes;Urinary uromodulin levels	GO:0000209:protein polyubiquitination;GO:0002376:immune system process;GO:0002495:antigen processing and presentation of peptide antigen via MHC class II;GO:0002504:antigen processing and presentation of peptide or polysaccharide antigen via MHC class II;GO:0006464:cellular protein modification process;GO:0006955:immune response;GO:0008152:metabolic process;GO:0009987:cellular process;GO:0016567:…	GO:0003824:catalytic activity;GO:0004842:ubiquitin-protein transferase activity;GO:0005102:receptor binding;GO:0005488:binding;GO:0005515:protein binding;GO:0008270:zinc ion binding;GO:0016740:transferase activity;GO:0016874:ligase activity;GO:0019787:ubiquitin-like protein transferase activity;GO:0042287:MHC protein binding;GO:0043167:ion binding;GO:0043169:cation binding;GO:0046872:metal ion bi…	GO:0000139:Golgi membrane;GO:0000323:lytic vacuole;GO:0005622:intracellular;GO:0005623:cell;GO:0005737:cytoplasm;GO:0005764:lysosome;GO:0005765:lysosomal membrane;GO:0005768:endosome;GO:0005769:early endosome;GO:0005770:late endosome;GO:0005773:vacuole;GO:0005774:vacuolar membrane;GO:0005783:endoplasmic reticulum;GO:0005789:endoplasmic reticulum membrane;GO:0005794:Golgi apparatus;GO:0005802:tran…
SLC31A2	1.3834e-81	0.306453	0.464	0.311	3.36512e-77	0.720355	0.391127	NA	NA	NA	ENSG00000136867	ENSG00000136867	protein_coding	GRCh38.98	chr9	+	113150976	113164140	13165	hsa:1318:SLC31A2, COPT2, CTR2, hCTR2	1318	solute carrier family 31 member 2 [Source:HGNC Symbol;Acc:HGNC:11017]	-	-	-	-	-	-	-	GO:0000041:transition metal ion transport;GO:0006810:transport;GO:0006811:ion transport;GO:0006812:cation transport;GO:0006825:copper ion transport;GO:0006873:cellular ion homeostasis;GO:0006875:cellular metal ion homeostasis;GO:0006878:cellular copper ion homeostasis;GO:0009987:cellular process;GO:0010959:regulation of metal ion transport;GO:0019725:cellular homeostasis;GO:0030001:metal ion tran…	GO:0005215:transporter activity;GO:0005375:copper ion transmembrane transporter activity;GO:0008324:cation transmembrane transporter activity;GO:0015075:ion transmembrane transporter activity;GO:0022857:transmembrane transporter activity;GO:0022890:inorganic cation transmembrane transporter activity;GO:0022891:substrate-specific transmembrane transporter activity;GO:0022892:substrate-specific tra…	GO:0005622:intracellular;GO:0005623:cell;GO:0005737:cytoplasm;GO:0005768:endosome;GO:0005770:late endosome;GO:0005773:vacuole;GO:0005886:plasma membrane;GO:0005887:integral component of plasma membrane;GO:0012505:endomembrane system;GO:0016020:membrane;GO:0016021:integral component of membrane;GO:0031224:intrinsic component of membrane;GO:0031226:intrinsic component of plasma membrane;GO:0043226:…
P2RY13	1.83858e-265	0.30483	0.939	0.883	4.47235e-261	2.4592	1.80035	NA	NA	NA	ENSG00000181631	ENSG00000181631	protein_coding	GRCh38.98	chr3	-	151326312	151329549	3238	hsa:53829:P2RY13, FKSG77, GPCR1, GPR86, GPR94, P2Y13, SP174	53829	purinergic receptor P2Y13 [Source:HGNC Symbol;Acc:HGNC:4537]	hsa04080:Neuroactive ligand-receptor interaction	R-HSA-373076:Class A/1 (Rhodopsin-like receptors);R-HSA-418038:Nucleotide-like (purinergic) receptors;R-HSA-372790:Signaling by GPCR;R-HSA-388396:GPCR downstream signaling;R-HSA-162582:Signal Transduction;R-HSA-418594:G alpha (i) signalling events;R-HSA-500792:GPCR ligand binding;R-HSA-417957:P2Y receptors	-	-	-	-	-	GO:0006139:nucleobase-containing compound metabolic process;GO:0006140:regulation of nucleotide metabolic process;GO:0006163:purine nucleotide metabolic process;GO:0006164:purine nucleotide biosynthetic process;GO:0006171:cAMP biosynthetic process;GO:0006725:cellular aromatic compound metabolic process;GO:0006753:nucleoside phosphate metabolic process;GO:0006793:phosphorus metabolic process;GO:00…	GO:0001608:G-protein coupled nucleotide receptor activity;GO:0001614:purinergic nucleotide receptor activity;GO:0004871:signal transducer activity;GO:0004872:receptor activity;GO:0004888:transmembrane signaling receptor activity;GO:0004930:G-protein coupled receptor activity;GO:0016502:nucleotide receptor activity;GO:0035586:purinergic receptor activity;GO:0038023:signaling receptor activity;GO:0…	GO:0005622:intracellular;GO:0005623:cell;GO:0005737:cytoplasm;GO:0005783:endoplasmic reticulum;GO:0005886:plasma membrane;GO:0005887:integral component of plasma membrane;GO:0012505:endomembrane system;GO:0016020:membrane;GO:0016021:integral component of membrane;GO:0031224:intrinsic component of membrane;GO:0031226:intrinsic component of plasma membrane;GO:0043226:organelle;GO:0043227:membrane-b…
C1QC	0	0.297706	0.991	0.971	0	3.4392	2.61149	NA	NA	NA	ENSG00000159189	ENSG00000159189	protein_coding	GRCh38.98	chr1	+	22643633	22648110	4478	hsa:714:C1QC, C1Q-C, C1QG	714	complement C1q C chain [Source:HGNC Symbol;Acc:HGNC:1245]	hsa05150:Staphylococcus aureus infection;hsa05322:Systemic lupus erythematosus;hsa05133:Pertussis;hsa05142:Chagas disease (American trypanosomiasis);hsa05020:Prion diseases;hsa04610:Complement and coagulation cascades	R-HSA-173623:Classical antibody-mediated complement activation;R-HSA-168256:Immune System;R-HSA-166786:Creation of C4 and C2 activators;R-HSA-166658:Complement cascade;R-HSA-166663:Initial triggering of complement;R-HSA-168249:Innate Immune System	-	-	613652:C1q deficiency	Immune system diseases;Primary immunodeficiency;H00102:Classic complement pathway component defects	-	GO:0002250:adaptive immune response;GO:0002252:immune effector process;GO:0002253:activation of immune response;GO:0002376:immune system process;GO:0002443:leukocyte mediated immunity;GO:0002449:lymphocyte mediated immunity;GO:0002455:humoral immune response mediated by circulating immunoglobulin;GO:0002460:adaptive immune response based on somatic recombination of immune receptors built from imm…	GO:0003824:catalytic activity;GO:0004175:endopeptidase activity;GO:0004252:serine-type endopeptidase activity;GO:0008233:peptidase activity;GO:0008236:serine-type peptidase activity;GO:0016787:hydrolase activity;GO:0017171:serine hydrolase activity;GO:0070011:peptidase activity, acting on L-amino acid peptides	GO:0005576:extracellular region;GO:0005581:collagen trimer;GO:0005615:extracellular space;GO:0031982:vesicle;GO:0031988:membrane-bounded vesicle;GO:0032991:macromolecular complex;GO:0043226:organelle;GO:0043227:membrane-bounded organelle;GO:0043230:extracellular organelle;GO:0043234:protein complex;GO:0044421:extracellular region part;GO:0070062:extracellular exosome;GO:0072562:blood microparticl…
MS4A6A	2.74432e-81	0.297513	0.279	0.113	6.67556e-77	0.433236	0.166158	NA	NA	NA	ENSG00000110077	ENSG00000110077	protein_coding	GRCh38.98	chr11	-	60172014	60184666	12653	hsa:64231:MS4A6A, 4SPAN3, 4SPAN3.2, CD20L3, CDA01, MS4A6, MST090, MSTP090	64231	membrane spanning 4-domains A6A [Source:HGNC Symbol;Acc:HGNC:13375]	-	-	-	-	-	-	Alzheimer's disease (late onset);Alzheimer's disease;Fibrinogen;Alzheimer's disease in APOE e4- carriers	-	-	GO:0016020:membrane;GO:0016021:integral component of membrane;GO:0031224:intrinsic component of membrane;GO:0044425:membrane part
LINC01220	3.76873e-78	0.296323	0.298	0.145	9.16744e-74	0.433147	0.167048	NA	NA	NA	ENSG00000259687	ENSG00000259687	lncRNA	GRCh38.98	chr14	+	75294404	75298109	3706	-	-	long intergenic non-protein coding RNA 1220 [Source:HGNC Symbol;Acc:HGNC:49664]	-	-	-	-	-	-	-	-	-	-
HSPA1A	1.62029e-109	0.294176	0.931	0.847	3.94136e-105	3.65379	2.79535	NA	NA	NA	ENSG00000204389	ENSG00000204389	protein_coding	GRCh38.98	chr6	+	31815543	31817946	2404	hsa:3303:HSPA1A, HEL-S-103, HSP70-1, HSP70-1A, HSP70.1, HSP70I, HSP72, HSPA1	3303	heat shock protein family A (Hsp70) member 1A [Source:HGNC Symbol;Acc:HGNC:5232]	hsa05162:Measles;hsa05164:Influenza A;hsa04213:Longevity regulating pathway - multiple species;hsa04010:MAPK signaling pathway;hsa04144:Endocytosis;hsa03040:Spliceosome;hsa04612:Antigen processing and presentation;hsa05169:Epstein-Barr virus infection;hsa05145:Toxoplasmosis;hsa05020:Prion diseases;hsa05134:Legionellosis;hsa04915:Estrogen signaling pathway;hsa04141:Protein processing in endoplasmi…	R-HSA-168330:Viral RNP Complexes in the Host Cell Nucleus;R-HSA-168254:Influenza Infection;R-HSA-168255:Influenza Life Cycle;R-HSA-450531:Regulation of mRNA stability by proteins that bind AU-rich elements;R-HSA-3371453:Regulation of HSF1-mediated heat shock response;R-HSA-2262752:Cellular responses to stress;R-HSA-3371571:HSF1-dependent transactivation;R-HSA-450408:AUF1 (hnRNP D0) binds and dest…	-	P00049:Parkinson disease;P00006:Apoptosis signaling pathway	-	-	-	GO:0000394:RNA splicing, via endonucleolytic cleavage and ligation;GO:0000723:telomere maintenance;GO:0001816:cytokine production;GO:0001817:regulation of cytokine production;GO:0001819:positive regulation of cytokine production;GO:0001959:regulation of cytokine-mediated signaling pathway;GO:0001961:positive regulation of cytokine-mediated signaling pathway;GO:0002218:activation of innate immune …	GO:0000166:nucleotide binding;GO:0001618:virus receptor activity;GO:0001664:G-protein coupled receptor binding;GO:0001882:nucleoside binding;GO:0001883:purine nucleoside binding;GO:0003824:catalytic activity;GO:0004872:receptor activity;GO:0005102:receptor binding;GO:0005488:binding;GO:0005515:protein binding;GO:0005524:ATP binding;GO:0016462:pyrophosphatase activity;GO:0016787:hydrolase activity…	GO:0000151:ubiquitin ligase complex;GO:0005576:extracellular region;GO:0005615:extracellular space;GO:0005622:intracellular;GO:0005623:cell;GO:0005634:nucleus;GO:0005654:nucleoplasm;GO:0005737:cytoplasm;GO:0005739:mitochondrion;GO:0005813:centrosome;GO:0005814:centriole;GO:0005815:microtubule organizing center;GO:0005829:cytosol;GO:0005856:cytoskeleton;GO:0005912:adherens junction;GO:0005924:cell…
FOS	0	0.293765	0.992	0.981	0	5.12935	4.00014	NA	NA	NA	ENSG00000170345	ENSG00000170345	protein_coding	GRCh38.98	chr14	+	75278826	75282230	3405	hsa:2353:FOS, AP-1, C-FOS, p55	2353	Fos proto-oncogene, AP-1 transcription factor subunit [Source:HGNC Symbol;Acc:HGNC:3796]	hsa04024:cAMP signaling pathway;hsa04620:Toll-like receptor signaling pathway;hsa05161:Hepatitis B;hsa05168:Herpes simplex infection;hsa05166:HTLV-I infection;hsa05200:Pathways in cancer;hsa04010:MAPK signaling pathway;hsa04921:Oxytocin signaling pathway;hsa04662:B cell receptor signaling pathway;hsa05140:Leishmaniasis;hsa05323:Rheumatoid arthritis;hsa04728:Dopaminergic synapse;hsa04380:Osteoclas…	R-HSA-450294:MAP kinase activation in TLR cascade;R-HSA-3700989:Transcriptional Regulation by TP53;R-HSA-166054:Activated TLR4 signalling;R-HSA-168164:Toll Like Receptor 3 (TLR3) Cascade;R-HSA-168188:Toll Like Receptor TLR6:TLR2 Cascade;R-HSA-450341:Activation of the AP-1 family of transcription factors;R-HSA-168256:Immune System;R-HSA-168898:Toll-Like Receptors Cascades;R-HSA-2871796:FCERI media…	-	P00053:T cell activation;P00029:Huntington disease;P00032:Insulin/IGF pathway-mitogen activated protein kinase kinase/MAP kinase cascade;P00010:B cell activation;P00006:Apoptosis signaling pathway;P00036:Interleukin signaling pathway;P00005:Angiogenesis;P00047:PDGF signaling pathway;P06959:CCKR signaling map	-	-	Inflammatory bowel disease;Periodontal microbiota	GO:0000003:reproduction;GO:0000302:response to reactive oxygen species;GO:0001661:conditioned taste aversion;GO:0002237:response to molecule of bacterial origin;GO:0002376:immune system process;GO:0002520:immune system development;GO:0002521:leukocyte differentiation;GO:0002573:myeloid leukocyte differentiation;GO:0002682:regulation of immune system process;GO:0002684:positive regulation of immun…	GO:0000975:regulatory region DNA binding;GO:0000976:transcription regulatory region sequence-specific DNA binding;GO:0000977:RNA polymerase II regulatory region sequence-specific DNA binding;GO:0000978:RNA polymerase II core promoter proximal region sequence-specific DNA binding;GO:0000979:RNA polymerase II core promoter sequence-specific DNA binding;GO:0000981:RNA polymerase II transcription fac…	GO:0005622:intracellular;GO:0005623:cell;GO:0005634:nucleus;GO:0005654:nucleoplasm;GO:0005667:transcription factor complex;GO:0005737:cytoplasm;GO:0005783:endoplasmic reticulum;GO:0005829:cytosol;GO:0012505:endomembrane system;GO:0016020:membrane;GO:0031974:membrane-enclosed lumen;GO:0031981:nuclear lumen;GO:0032991:macromolecular complex;GO:0042995:cell projection;GO:0043005:neuron projection;GO…
NINJ1	6.13244e-100	0.292307	0.618	0.476	1.49172e-95	1.00203	0.634851	NA	NA	NA	ENSG00000131669	ENSG00000131669	protein_coding	GRCh38.98	chr9	-	93121496	93134251	12756	hsa:4814:NINJ1, NIN1, NINJURIN	4814	ninjurin 1 [Source:HGNC Symbol;Acc:HGNC:7824]	-	-	-	-	-	-	Obesity (early onset extreme)	GO:0001654:eye development;GO:0001952:regulation of cell-matrix adhesion;GO:0001954:positive regulation of cell-matrix adhesion;GO:0006950:response to stress;GO:0007155:cell adhesion;GO:0007160:cell-matrix adhesion;GO:0007275:multicellular organism development;GO:0007399:nervous system development;GO:0007423:sensory organ development;GO:0009611:response to wounding;GO:0009653:anatomical structure…	GO:0005488:binding;GO:0005515:protein binding	GO:0016020:membrane;GO:0016021:integral component of membrane;GO:0031224:intrinsic component of membrane;GO:0044425:membrane part
UCP2	1.63915e-75	0.29153	0.473	0.334	3.98723e-71	0.731189	0.414443	NA	NA	NA	ENSG00000175567	ENSG00000175567	protein_coding	GRCh38.98	chr11	-	73974672	73983246	8575	hsa:7351:UCP2, BMIQ4, SLC25A8, UCPH	7351	uncoupling protein 2 [Source:HGNC Symbol;Acc:HGNC:12518]	-	R-HSA-167826:The fatty acid cycling model;R-HSA-166187:Mitochondrial Uncoupling Proteins;R-HSA-1430728:Metabolism;R-HSA-1428517:The citric acid (TCA) cycle and respiratory electron transport;R-HSA-167827:The proton buffering model;R-HSA-163200:Respiratory electron transport, ATP synthesis by chemiosmotic coupling, and heat production by uncoupling proteins.	-	-	607447:Obesity, susceptibility to, BMIQ4	-	-	GO:0000003:reproduction;GO:0000302:response to reactive oxygen species;GO:0000303:response to superoxide;GO:0000305:response to oxygen radical;GO:0001101:response to acid chemical;GO:0001666:response to hypoxia;GO:0001678:cellular glucose homeostasis;GO:0001889:liver development;GO:0002790:peptide secretion;GO:0002791:regulation of peptide secretion;GO:0002792:negative regulation of peptide secre…	GO:0003735:structural constituent of ribosome;GO:0005198:structural molecule activity;GO:0005488:binding;GO:0005515:protein binding	GO:0005622:intracellular;GO:0005623:cell;GO:0005737:cytoplasm;GO:0005739:mitochondrion;GO:0005740:mitochondrial envelope;GO:0005743:mitochondrial inner membrane;GO:0016020:membrane;GO:0016021:integral component of membrane;GO:0019866:organelle inner membrane;GO:0031090:organelle membrane;GO:0031224:intrinsic component of membrane;GO:0031966:mitochondrial membrane;GO:0031967:organelle envelope;GO:…
HSP90AA1	1.01377e-258	0.291357	0.986	0.954	2.466e-254	3.71562	2.85329	NA	NA	NA	ENSG00000080824	ENSG00000080824	protein_coding	GRCh38.98	chr14	-	102080738	102139699	58962	hsa:3320:HSP90AA1, EL52, HEL-S-65p, HSP86, HSP89A, HSP90A, HSP90N, HSPC1, HSPCA, HSPCAL1, HSPCAL4, HSPN, Hsp89, Hsp90, LAP-2, LAP2	3320	heat shock protein 90 alpha family class A member 1 [Source:HGNC Symbol;Acc:HGNC:5253]	hsa04151:PI3K-Akt signaling pathway;hsa05200:Pathways in cancer;hsa04914:Progesterone-mediated oocyte maturation;hsa04612:Antigen processing and presentation;hsa04621:NOD-like receptor signaling pathway;hsa04915:Estrogen signaling pathway;hsa04141:Protein processing in endoplasmic reticulum;hsa05215:Prostate cancer	R-HSA-380287:Centrosome maturation;R-HSA-8854518:AURKA Activation by TPX2;R-HSA-2682334:EPH-Ephrin signaling;R-HSA-202131:Metabolism of nitric oxide;R-HSA-2565942:Regulation of PLK1 Activity at G2/M Transition;R-HSA-380270:Recruitment of mitotic centrosome proteins and complexes;R-HSA-373755:Semaphorin interactions;R-HSA-1266738:Developmental Biology;R-HSA-5637815:Signaling by Ligand-Responsive E…	-	-	-	-	-	GO:0000060:protein import into nucleus, translocation;GO:0000086:G2/M transition of mitotic cell cycle;GO:0000278:mitotic cell cycle;GO:0001764:neuron migration;GO:0002252:immune effector process;GO:0002253:activation of immune response;GO:0002376:immune system process;GO:0002429:immune response-activating cell surface receptor signaling pathway;GO:0002431:Fc receptor mediated stimulatory signali…	GO:0000166:nucleotide binding;GO:0001882:nucleoside binding;GO:0001883:purine nucleoside binding;GO:0001884:pyrimidine nucleoside binding;GO:0002134:UTP binding;GO:0002135:CTP binding;GO:0003676:nucleic acid binding;GO:0003723:RNA binding;GO:0003729:mRNA binding;GO:0003823:antigen binding;GO:0003824:catalytic activity;GO:0004672:protein kinase activity;GO:0004713:protein tyrosine kinase activity;…	GO:0000323:lytic vacuole;GO:0001726:ruffle;GO:0005576:extracellular region;GO:0005622:intracellular;GO:0005623:cell;GO:0005634:nucleus;GO:0005654:nucleoplasm;GO:0005737:cytoplasm;GO:0005764:lysosome;GO:0005773:vacuole;GO:0005775:vacuolar lumen;GO:0005829:cytosol;GO:0005886:plasma membrane;GO:0005903:brush border;GO:0009986:cell surface;GO:0016020:membrane;GO:0016023:cytoplasmic, membrane-bounded …
MID1IP1	4.35516e-59	0.285647	0.353	0.223	1.05939e-54	0.555718	0.27627	NA	NA	NA	ENSG00000165175	ENSG00000165175	protein_coding	GRCh38.98	chrX	+	38801432	38806537	5106	hsa:58526:MID1IP1, G12-like, MIG12, S14R, STRAIT11499, THRSPL	58526	MID1 interacting protein 1 [Source:HGNC Symbol;Acc:HGNC:20715]	-	-	-	-	-	-	-	GO:0000226:microtubule cytoskeleton organization;GO:0006082:organic acid metabolic process;GO:0006461:protein complex assembly;GO:0006629:lipid metabolic process;GO:0006631:fatty acid metabolic process;GO:0006633:fatty acid biosynthetic process;GO:0006996:organelle organization;GO:0007010:cytoskeleton organization;GO:0007017:microtubule-based process;GO:0007019:microtubule depolymerization;GO:000…	GO:0005488:binding;GO:0005515:protein binding;GO:0008022:protein C-terminus binding	GO:0005622:intracellular;GO:0005623:cell;GO:0005634:nucleus;GO:0005737:cytoplasm;GO:0005829:cytosol;GO:0005856:cytoskeleton;GO:0005874:microtubule;GO:0015630:microtubule cytoskeleton;GO:0043226:organelle;GO:0043227:membrane-bounded organelle;GO:0043228:non-membrane-bounded organelle;GO:0043229:intracellular organelle;GO:0043231:intracellular membrane-bounded organelle;GO:0043232:intracellular non…
NAIP	1.39066e-81	0.284492	0.519	0.369	3.38279e-77	0.781993	0.463071	NA	NA	NA	ENSG00000249437	ENSG00000249437	protein_coding	GRCh38.98	chr5	-	70968483	71025114	56632	hsa:4671:NAIP, BIRC1, NLRB1, psiNAIP	4671	NLR family apoptosis inhibitory protein [Source:HGNC Symbol;Acc:HGNC:7634]	hsa04621:NOD-like receptor signaling pathway;hsa05134:Legionellosis	-	-	-	-	-	-	GO:0001101:response to acid chemical;GO:0002376:immune system process;GO:0006464:cellular protein modification process;GO:0006508:proteolysis;GO:0006915:apoptotic process;GO:0006950:response to stress;GO:0006952:defense response;GO:0006954:inflammatory response;GO:0006955:immune response;GO:0007154:cell communication;GO:0007165:signal transduction;GO:0007275:multicellular organism development;GO:…	GO:0000166:nucleotide binding;GO:0001882:nucleoside binding;GO:0001883:purine nucleoside binding;GO:0003824:catalytic activity;GO:0004842:ubiquitin-protein transferase activity;GO:0004857:enzyme inhibitor activity;GO:0004866:endopeptidase inhibitor activity;GO:0004869:cysteine-type endopeptidase inhibitor activity;GO:0005488:binding;GO:0005515:protein binding;GO:0005524:ATP binding;GO:0016740:tra…	GO:0005576:extracellular region;GO:0005622:intracellular;GO:0005623:cell;GO:0005737:cytoplasm;GO:0005886:plasma membrane;GO:0016020:membrane;GO:0016323:basolateral plasma membrane;GO:0031982:vesicle;GO:0031988:membrane-bounded vesicle;GO:0036477:somatodendritic compartment;GO:0042995:cell projection;GO:0043005:neuron projection;GO:0043025:neuronal cell body;GO:0043204:perikaryon;GO:0043226:organe…
MFSD1	6.29541e-93	0.283102	0.601	0.472	1.53136e-88	0.971568	0.620278	NA	NA	NA	ENSG00000118855	ENSG00000118855	protein_coding	GRCh38.98	chr3	+	158732198	158829719	97522	hsa:64747:MFSD1, SMAP4	64747	major facilitator superfamily domain containing 1 [Source:HGNC Symbol;Acc:HGNC:25874]	-	-	-	-	-	-	Periodontitis (CDC/AAP)	GO:0006810:transport;GO:0051179:localization;GO:0051234:establishment of localization;GO:0055085:transmembrane transport	-	GO:0016020:membrane;GO:0016021:integral component of membrane;GO:0031224:intrinsic component of membrane;GO:0044425:membrane part
PPIB	9.47759e-128	0.28193	0.748	0.639	2.30542e-123	1.34189	0.926179	NA	NA	NA	ENSG00000166794	ENSG00000166794	protein_coding	GRCh38.98	chr15	-	64155812	64163205	7394	hsa:5479:PPIB, CYP-S1, CYPB, HEL-S-39, OI9, SCYLP	5479	peptidylprolyl isomerase B [Source:HGNC Symbol;Acc:HGNC:9255]	-	R-HSA-1474244:Extracellular matrix organization;R-HSA-1650814:Collagen biosynthesis and modifying enzymes;R-HSA-1474290:Collagen formation	-	-	259440:Osteogenesis imperfecta, type IX	Musculoskeletal diseases;Skeletal diseases;H00506:Osteogenesis imperfecta	-	GO:0000413:protein peptidyl-prolyl isomerization;GO:0001501:skeletal system development;GO:0006457:protein folding;GO:0006464:cellular protein modification process;GO:0007275:multicellular organism development;GO:0008152:metabolic process;GO:0009987:cellular process;GO:0016032:viral process;GO:0018193:peptidyl-amino acid modification;GO:0018208:peptidyl-proline modification;GO:0019058:viral life …	GO:0003676:nucleic acid binding;GO:0003723:RNA binding;GO:0003755:peptidyl-prolyl cis-trans isomerase activity;GO:0003824:catalytic activity;GO:0005488:binding;GO:0005515:protein binding;GO:0005518:collagen binding;GO:0016853:isomerase activity;GO:0016859:cis-trans isomerase activity;GO:0019899:enzyme binding;GO:0032403:protein complex binding;GO:0033218:amide binding;GO:0042277:peptide binding;G…	GO:0005576:extracellular region;GO:0005622:intracellular;GO:0005623:cell;GO:0005634:nucleus;GO:0005737:cytoplasm;GO:0005783:endoplasmic reticulum;GO:0005788:endoplasmic reticulum lumen;GO:0005790:smooth endoplasmic reticulum;GO:0005912:adherens junction;GO:0005924:cell-substrate adherens junction;GO:0005925:focal adhesion;GO:0012505:endomembrane system;GO:0016020:membrane;GO:0016023:cytoplasmic, …
CCNL1	1.13168e-174	0.275913	0.872	0.777	2.75282e-170	1.80711	1.31847	NA	NA	NA	ENSG00000163660	ENSG00000163660	protein_coding	GRCh38.98	chr3	-	157146508	157160760	14253	hsa:57018:CCNL1, ANIA6A, BM-001, PRO1073, ania-6a	57018	cyclin L1 [Source:HGNC Symbol;Acc:HGNC:20569]	-	-	-	-	-	-	Menarche (age at onset);Diabetic retinopathy;Birth weight;Eating disorders;Anthropometric traits in newborns;Smoking cessation in chronic obstructive pulmonary disease	GO:0000079:regulation of cyclin-dependent protein serine/threonine kinase activity;GO:0001932:regulation of protein phosphorylation;GO:0001934:positive regulation of protein phosphorylation;GO:0006139:nucleobase-containing compound metabolic process;GO:0006351:transcription, DNA-templated;GO:0006355:regulation of transcription, DNA-templated;GO:0006357:regulation of transcription from RNA polymer…	GO:0005488:binding;GO:0005515:protein binding;GO:0016538:cyclin-dependent protein serine/threonine kinase regulator activity;GO:0019207:kinase regulator activity;GO:0019887:protein kinase regulator activity;GO:0019899:enzyme binding;GO:0019900:kinase binding;GO:0019901:protein kinase binding;GO:0030234:enzyme regulator activity;GO:0098772:molecular function regulator	GO:0000307:cyclin-dependent protein kinase holoenzyme complex;GO:0005622:intracellular;GO:0005623:cell;GO:0005634:nucleus;GO:0005654:nucleoplasm;GO:0016604:nuclear body;GO:0016607:nuclear speck;GO:0031974:membrane-enclosed lumen;GO:0031981:nuclear lumen;GO:0032991:macromolecular complex;GO:0043226:organelle;GO:0043227:membrane-bounded organelle;GO:0043229:intracellular organelle;GO:0043231:intrac…
LINC00578	2.04094e-79	0.273022	0.249	0.097	4.96457e-75	0.349409	0.116749	NA	NA	NA	ENSG00000228221	ENSG00000228221	lncRNA	GRCh38.98	chr3	+	177441910	177767379	325470	-	-	long intergenic non-protein coding RNA 578 [Source:HGNC Symbol;Acc:HGNC:43807]	-	-	-	-	-	-	-	-	-	-
MTSS1	1.25302e-66	0.27033	0.409	0.264	3.04798e-62	0.597212	0.324296	NA	NA	NA	ENSG00000170873	ENSG00000170873	protein_coding	GRCh38.98	chr8	-	124550790	124728429	177640	hsa:9788:MTSS1, MIM, MIMA, MIMB	9788	MTSS I-BAR domain containing 1 [Source:HGNC Symbol;Acc:HGNC:20443]	-	-	-	-	-	-	Cognitive function	GO:0001655:urogenital system development;GO:0001822:kidney development;GO:0002009:morphogenesis of an epithelium;GO:0002230:positive regulation of defense response to virus by host;GO:0002252:immune effector process;GO:0002376:immune system process;GO:0002682:regulation of immune system process;GO:0002697:regulation of immune effector process;GO:0002831:regulation of response to biotic stimulus;G…	GO:0003779:actin binding;GO:0003785:actin monomer binding;GO:0005102:receptor binding;GO:0005488:binding;GO:0005515:protein binding;GO:0008092:cytoskeletal protein binding;GO:0042802:identical protein binding	GO:0001726:ruffle;GO:0005622:intracellular;GO:0005623:cell;GO:0005737:cytoplasm;GO:0005856:cytoskeleton;GO:0015629:actin cytoskeleton;GO:0016023:cytoplasmic, membrane-bounded vesicle;GO:0030139:endocytic vesicle;GO:0031252:cell leading edge;GO:0031410:cytoplasmic vesicle;GO:0031982:vesicle;GO:0031988:membrane-bounded vesicle;GO:0042995:cell projection;GO:0043226:organelle;GO:0043227:membrane-boun…
GOLGA4	3.56252e-67	0.268506	0.516	0.38	8.66584e-63	0.821955	0.512549	NA	NA	NA	ENSG00000144674	ENSG00000144674	protein_coding	GRCh38.98	chr3	+	37243177	37366751	123575	-	2803	golgin A4 [Source:HGNC Symbol;Acc:HGNC:4427]	-	R-HSA-5653656:Vesicle-mediated transport;R-HSA-6811440:Retrograde transport at the Trans-Golgi-Network;R-HSA-6811442:Intra-Golgi and retrograde Golgi-to-ER traffic;R-HSA-199991:Membrane Trafficking	-	-	-	-	-	GO:0000042:protein targeting to Golgi;GO:0000301:retrograde transport, vesicle recycling within Golgi;GO:0000902:cell morphogenesis;GO:0000904:cell morphogenesis involved in differentiation;GO:0001558:regulation of cell growth;GO:0006605:protein targeting;GO:0006810:transport;GO:0006886:intracellular protein transport;GO:0006891:intra-Golgi vesicle-mediated transport;GO:0007009:plasma membrane or…	GO:0005488:binding;GO:0005515:protein binding;GO:0019899:enzyme binding;GO:0051020:GTPase binding	GO:0000139:Golgi membrane;GO:0005576:extracellular region;GO:0005622:intracellular;GO:0005623:cell;GO:0005634:nucleus;GO:0005654:nucleoplasm;GO:0005737:cytoplasm;GO:0005794:Golgi apparatus;GO:0005802:trans-Golgi network;GO:0005829:cytosol;GO:0012505:endomembrane system;GO:0016020:membrane;GO:0031090:organelle membrane;GO:0031974:membrane-enclosed lumen;GO:0031981:nuclear lumen;GO:0031982:vesicle;…
HLA-DMA	9.81066e-101	0.268327	0.716	0.615	2.38644e-96	1.31044	0.918314	NA	NA	NA	ENSG00000204257	ENSG00000204257	protein_coding	GRCh38.98	chr6	-	32948613	32969094	20482	hsa:3108:HLA-DMA, D6S222E, DMA, HLADM, RING6	3108	major histocompatibility complex, class II, DM alpha [Source:HGNC Symbol;Acc:HGNC:4934]	hsa04514:Cell adhesion molecules (CAMs);hsa05152:Tuberculosis;hsa05164:Influenza A;hsa05168:Herpes simplex infection;hsa05320:Autoimmune thyroid disease;hsa05166:HTLV-I infection;hsa05310:Asthma;hsa04145:Phagosome;hsa04612:Antigen processing and presentation;hsa04940:Type I diabetes mellitus;hsa05330:Allograft rejection;hsa05332:Graft-versus-host disease;hsa05416:Viral myocarditis;hsa04672:Intest…	-	-	-	-	Immune system diseases;Allergies and autoimmune diseases;H00083:Allograft rejection	-	-	-	-
SNX2	4.17169e-96	0.265905	0.646	0.514	1.01476e-91	1.0244	0.68365	NA	NA	NA	ENSG00000205302	ENSG00000205302	protein_coding	GRCh38.98	chr5	+	122775079	122834543	59465	hsa:6643:SNX2, TRG-9	6643	sorting nexin 2 [Source:HGNC Symbol;Acc:HGNC:11173]	hsa04144:Endocytosis	R-HSA-432722:Golgi Associated Vesicle Biogenesis;R-HSA-5653656:Vesicle-mediated transport;R-HSA-421837:Clathrin derived vesicle budding;R-HSA-199992:trans-Golgi Network Vesicle Budding;R-HSA-199991:Membrane Trafficking	-	-	-	-	-	GO:0000902:cell morphogenesis;GO:0006461:protein complex assembly;GO:0006810:transport;GO:0006886:intracellular protein transport;GO:0006897:endocytosis;GO:0006996:organelle organization;GO:0007034:vacuolar transport;GO:0008104:protein localization;GO:0009653:anatomical structure morphogenesis;GO:0009987:cellular process;GO:0015031:protein transport;GO:0016043:cellular component organization;GO:0…	GO:0005102:receptor binding;GO:0005154:epidermal growth factor receptor binding;GO:0005158:insulin receptor binding;GO:0005488:binding;GO:0005515:protein binding;GO:0005543:phospholipid binding;GO:0008289:lipid binding;GO:0032403:protein complex binding;GO:0035091:phosphatidylinositol binding;GO:0042802:identical protein binding;GO:0042803:protein homodimerization activity;GO:0044877:macromolecul…	GO:0005576:extracellular region;GO:0005622:intracellular;GO:0005623:cell;GO:0005737:cytoplasm;GO:0005768:endosome;GO:0005769:early endosome;GO:0005773:vacuole;GO:0005774:vacuolar membrane;GO:0005829:cytosol;GO:0010008:endosome membrane;GO:0012505:endomembrane system;GO:0016020:membrane;GO:0019898:extrinsic component of membrane;GO:0030027:lamellipodium;GO:0030904:retromer complex;GO:0030905:retro…
VSIR	1.06868e-197	0.265369	0.92	0.833	2.59958e-193	1.98223	1.48117	NA	NA	NA	ENSG00000107738	ENSG00000107738	protein_coding	GRCh38.98	chr10	-	71747556	71773520	25965	hsa:64115:C10orf54, B7-H5, B7H5, DD1alpha, GI24, PP2135, SISP1, VISTA	64115	V-set immunoregulatory receptor [Source:HGNC Symbol;Acc:HGNC:30085]	-	-	-	-	-	-	-	GO:0001775:cell activation;GO:0001816:cytokine production;GO:0001817:regulation of cytokine production;GO:0001818:negative regulation of cytokine production;GO:0002250:adaptive immune response;GO:0002252:immune effector process;GO:0002367:cytokine production involved in immune response;GO:0002369:T cell cytokine production;GO:0002376:immune system process;GO:0002440:production of molecular mediat…	-	GO:0005623:cell;GO:0005886:plasma membrane;GO:0005911:cell-cell junction;GO:0009897:external side of plasma membrane;GO:0009986:cell surface;GO:0016020:membrane;GO:0016021:integral component of membrane;GO:0030054:cell junction;GO:0031224:intrinsic component of membrane;GO:0044425:membrane part;GO:0044459:plasma membrane part;GO:0044464:cell part;GO:0071944:cell periphery;GO:0098552:side of membr…
SRGAP2C	6.6568e-137	0.262061	0.828	0.73	1.61927e-132	1.62123	1.18583	NA	NA	NA	ENSG00000171943	ENSG00000171943	protein_coding	GRCh38.98	chr1	+	121184811	121392874	208064	hsa:653464:SRGAP2C, SRGAP2P1	653464	SLIT-ROBO Rho GTPase activating protein 2C [Source:HGNC Symbol;Acc:HGNC:30584]	-	-	-	-	-	-	-	-	-	-
GIMAP4	2.23474e-87	0.258927	0.692	0.557	5.436e-83	1.17528	0.817899	NA	NA	NA	ENSG00000133574	ENSG00000133574	protein_coding	GRCh38.98	chr7	+	150567369	150573953	6585	hsa:55303:GIMAP4, IAN-1, IAN1, IMAP4, MSTP062	55303	GTPase, IMAP family member 4 [Source:HGNC Symbol;Acc:HGNC:21872]	-	-	-	-	-	-	-	-	GO:0000166:nucleotide binding;GO:0001882:nucleoside binding;GO:0001883:purine nucleoside binding;GO:0005488:binding;GO:0005525:GTP binding;GO:0017076:purine nucleotide binding;GO:0019001:guanyl nucleotide binding;GO:0032549:ribonucleoside binding;GO:0032550:purine ribonucleoside binding;GO:0032553:ribonucleotide binding;GO:0032555:purine ribonucleotide binding;GO:0032561:guanyl ribonucleotide bin…	GO:0005622:intracellular;GO:0005623:cell;GO:0005737:cytoplasm;GO:0005829:cytosol;GO:0044424:intracellular part;GO:0044444:cytoplasmic part;GO:0044464:cell part
SPECC1	2.28203e-74	0.258716	0.545	0.414	5.55105e-70	0.833834	0.532776	NA	NA	NA	ENSG00000128487	ENSG00000128487	protein_coding	GRCh38.98	chr17	+	20009344	20319026	309683	hsa:92521:SPECC1, CYTSB, HCMOGT-1, HCMOGT1, NSP	92521	sperm antigen with calponin homology and coiled-coil domains 1 [Source:HGNC Symbol;Acc:HGNC:30615]	-	-	-	-	-	-	Obesity-related traits	-	-	GO:0005622:intracellular;GO:0005623:cell;GO:0005634:nucleus;GO:0016020:membrane;GO:0043226:organelle;GO:0043227:membrane-bounded organelle;GO:0043229:intracellular organelle;GO:0043231:intracellular membrane-bounded organelle;GO:0044424:intracellular part;GO:0044464:cell part
BLNK	1.75158e-72	0.258609	0.538	0.411	4.26072e-68	0.823219	0.524017	NA	NA	NA	ENSG00000095585	ENSG00000095585	protein_coding	GRCh38.98	chr10	-	96191702	96271587	79886	hsa:29760:BLNK, AGM4, BASH, BLNK-S, LY57, SLP-65, SLP65, bca	29760	B cell linker [Source:HGNC Symbol;Acc:HGNC:14211]	hsa04064:NF-kappa B signaling pathway;hsa04662:B cell receptor signaling pathway;hsa05340:Primary immunodeficiency;hsa04380:Osteoclast differentiation	R-HSA-512988:Interleukin-3, 5 and GM-CSF signaling;R-HSA-983705:Signaling by the B Cell Receptor (BCR);R-HSA-983695:Antigen activates B Cell Receptor (BCR) leading to generation of second messengers;R-HSA-168256:Immune System;R-HSA-1280218:Adaptive Immune System;R-HSA-1280215:Cytokine Signaling in Immune system;R-HSA-449147:Signaling by Interleukins;R-HSA-912631:Regulation of signaling by CBL	-	P00010:B cell activation	613502:Agammaglobulinemia 4	Immune system diseases;Primary immunodeficiency;H00085:Agammaglobulinemias	-	GO:0001775:cell activation;GO:0002376:immune system process;GO:0002520:immune system development;GO:0002521:leukocyte differentiation;GO:0006950:response to stress;GO:0006952:defense response;GO:0006954:inflammatory response;GO:0006955:immune response;GO:0006959:humoral immune response;GO:0007154:cell communication;GO:0007165:signal transduction;GO:0007166:cell surface receptor signaling pathway;…	GO:0004871:signal transducer activity;GO:0005068:transmembrane receptor protein tyrosine kinase adaptor activity;GO:0005070:SH3/SH2 adaptor activity;GO:0005102:receptor binding;GO:0005488:binding;GO:0005515:protein binding;GO:0019899:enzyme binding;GO:0019900:kinase binding;GO:0019901:protein kinase binding;GO:0030674:protein binding, bridging;GO:0030971:receptor tyrosine kinase binding;GO:003559…	GO:0005622:intracellular;GO:0005623:cell;GO:0005737:cytoplasm;GO:0005829:cytosol;GO:0005886:plasma membrane;GO:0016020:membrane;GO:0044424:intracellular part;GO:0044444:cytoplasmic part;GO:0044464:cell part;GO:0071944:cell periphery
ARID4A	1.6935e-63	0.258606	0.479	0.342	4.11944e-59	0.732448	0.448146	NA	NA	NA	ENSG00000032219	ENSG00000032219	protein_coding	GRCh38.98	chr14	+	58298504	58373887	75384	hsa:5926:ARID4A, RBBP-1, RBBP1, RBP-1, RBP1	5926	AT-rich interaction domain 4A [Source:HGNC Symbol;Acc:HGNC:9885]	-	R-HSA-3214815:HDACs deacetylate histones;R-HSA-4839726:Chromatin organization;R-HSA-3247509:Chromatin modifying enzymes	-	-	-	-	-	GO:0000003:reproduction;GO:0002064:epithelial cell development;GO:0002262:myeloid cell homeostasis;GO:0002376:immune system process;GO:0002520:immune system development;GO:0003006:developmental process involved in reproduction;GO:0006139:nucleobase-containing compound metabolic process;GO:0006325:chromatin organization;GO:0006349:regulation of gene expression by genetic imprinting;GO:0006351:tran…	GO:0000975:regulatory region DNA binding;GO:0001067:regulatory region nucleic acid binding;GO:0001071:nucleic acid binding transcription factor activity;GO:0003676:nucleic acid binding;GO:0003677:DNA binding;GO:0003700:transcription factor activity, sequence-specific DNA binding;GO:0003824:catalytic activity;GO:0004407:histone deacetylase activity;GO:0005488:binding;GO:0016787:hydrolase activity;…	GO:0005622:intracellular;GO:0005623:cell;GO:0005634:nucleus;GO:0005654:nucleoplasm;GO:0017053:transcriptional repressor complex;GO:0031974:membrane-enclosed lumen;GO:0031981:nuclear lumen;GO:0032991:macromolecular complex;GO:0043226:organelle;GO:0043227:membrane-bounded organelle;GO:0043229:intracellular organelle;GO:0043231:intracellular membrane-bounded organelle;GO:0043233:organelle lumen;GO:0…
C2	3.48274e-63	0.256574	0.419	0.284	8.47178e-59	0.601072	0.340214	NA	NA	NA	ENSG00000166278	ENSG00000166278	protein_coding	GRCh38.98	chr6	+	31897785	31945672	47888	hsa:717:C2, ARMD14, CO2	717	complement C2 [Source:HGNC Symbol;Acc:HGNC:1248]	hsa05150:Staphylococcus aureus infection;hsa05322:Systemic lupus erythematosus;hsa05133:Pertussis;hsa04610:Complement and coagulation cascades	R-HSA-168256:Immune System;R-HSA-166658:Complement cascade;R-HSA-174577:Activation of C3 and C5;R-HSA-977606:Regulation of Complement cascade;R-HSA-166663:Initial triggering of complement;R-HSA-168249:Innate Immune System	-	-	615489:Macular degeneration, age-related, 14, reduced risk of;217000:C2 deficiency	Immune system diseases;Allergies and autoimmune diseases;H00080:Systemic lupus erythematosus;Primary immunodeficiency;H00102:Classic complement pathway component defects	Prostate cancer;Systemic lupus erythematosus;Age-related macular degeneration;Hepatocellular carcinoma;Age-related macular degeneration (CNV);Age-related macular degeneration (GA);Circulating myeloperoxidase levels (serum)	GO:0002250:adaptive immune response;GO:0002252:immune effector process;GO:0002253:activation of immune response;GO:0002376:immune system process;GO:0002443:leukocyte mediated immunity;GO:0002449:lymphocyte mediated immunity;GO:0002455:humoral immune response mediated by circulating immunoglobulin;GO:0002460:adaptive immune response based on somatic recombination of immune receptors built from imm…	GO:0003824:catalytic activity;GO:0004175:endopeptidase activity;GO:0004252:serine-type endopeptidase activity;GO:0005488:binding;GO:0008233:peptidase activity;GO:0008236:serine-type peptidase activity;GO:0016787:hydrolase activity;GO:0017171:serine hydrolase activity;GO:0043167:ion binding;GO:0043169:cation binding;GO:0046872:metal ion binding;GO:0070011:peptidase activity, acting on L-amino acid…	GO:0005576:extracellular region;GO:0005615:extracellular space;GO:0031982:vesicle;GO:0031988:membrane-bounded vesicle;GO:0043226:organelle;GO:0043227:membrane-bounded organelle;GO:0043230:extracellular organelle;GO:0044421:extracellular region part;GO:0070062:extracellular exosome;GO:1903561:extracellular vesicle
PDIA6	1.78505e-65	0.253592	0.52	0.401	4.34214e-61	0.799556	0.509477	NA	NA	NA	ENSG00000143870	ENSG00000143870	protein_coding	GRCh38.98	chr2	-	10783391	10837977	54587	hsa:10130:PDIA6, ERP5, P5, TXNDC7	10130	protein disulfide isomerase family A member 6 [Source:HGNC Symbol;Acc:HGNC:30168]	hsa04141:Protein processing in endoplasmic reticulum	R-HSA-392499:Metabolism of proteins;R-HSA-381038:XBP1(S) activates chaperone genes;R-HSA-381119:Unfolded Protein Response (UPR);R-HSA-381070:IRE1alpha activates chaperones	-	-	-	-	-	GO:0006457:protein folding;GO:0006810:transport;GO:0006897:endocytosis;GO:0006909:phagocytosis;GO:0006950:response to stress;GO:0006986:response to unfolded protein;GO:0007154:cell communication;GO:0007165:signal transduction;GO:0009987:cellular process;GO:0010033:response to organic substance;GO:0016192:vesicle-mediated transport;GO:0019725:cellular homeostasis;GO:0023052:signaling;GO:0030968:en…	GO:0003756:protein disulfide isomerase activity;GO:0003824:catalytic activity;GO:0005488:binding;GO:0005515:protein binding;GO:0016853:isomerase activity;GO:0016860:intramolecular oxidoreductase activity;GO:0016864:intramolecular oxidoreductase activity, transposing S-S bonds	GO:0005576:extracellular region;GO:0005622:intracellular;GO:0005623:cell;GO:0005737:cytoplasm;GO:0005783:endoplasmic reticulum;GO:0005788:endoplasmic reticulum lumen;GO:0005789:endoplasmic reticulum membrane;GO:0005793:endoplasmic reticulum-Golgi intermediate compartment;GO:0005886:plasma membrane;GO:0012505:endomembrane system;GO:0016020:membrane;GO:0016023:cytoplasmic, membrane-bounded vesicle;…
HSPH1	1.22711e-56	0.251143	0.601	0.453	2.98494e-52	1.15522	0.810882	NA	NA	NA	ENSG00000120694	ENSG00000120694	protein_coding	GRCh38.98	chr13	-	31134973	31162388	27416	hsa:10808:HSPH1, HSP105, HSP105A, HSP105B, NY-CO-25	10808	heat shock protein family H (Hsp110) member 1 [Source:HGNC Symbol;Acc:HGNC:16969]	hsa04141:Protein processing in endoplasmic reticulum	R-HSA-5653656:Vesicle-mediated transport;R-HSA-3371453:Regulation of HSF1-mediated heat shock response;R-HSA-2173782:Binding and Uptake of Ligands by Scavenger Receptors;R-HSA-2262752:Cellular responses to stress;R-HSA-3000484:Scavenging by Class F Receptors;R-HSA-3371556:Cellular response to heat stress	-	-	-	-	-	GO:0000165:MAPK cascade;GO:0000302:response to reactive oxygen species;GO:0001775:cell activation;GO:0001932:regulation of protein phosphorylation;GO:0001933:negative regulation of protein phosphorylation;GO:0001934:positive regulation of protein phosphorylation;GO:0002376:immune system process;GO:0002682:regulation of immune system process;GO:0002684:positive regulation of immune system process;…	GO:0000166:nucleotide binding;GO:0000774:adenyl-nucleotide exchange factor activity;GO:0001882:nucleoside binding;GO:0001883:purine nucleoside binding;GO:0005488:binding;GO:0005515:protein binding;GO:0005524:ATP binding;GO:0008092:cytoskeletal protein binding;GO:0015631:tubulin binding;GO:0017076:purine nucleotide binding;GO:0030234:enzyme regulator activity;GO:0030554:adenyl nucleotide binding;G…	GO:0005576:extracellular region;GO:0005622:intracellular;GO:0005623:cell;GO:0005634:nucleus;GO:0005654:nucleoplasm;GO:0005737:cytoplasm;GO:0005829:cytosol;GO:0005856:cytoskeleton;GO:0005874:microtubule;GO:0015630:microtubule cytoskeleton;GO:0016023:cytoplasmic, membrane-bounded vesicle;GO:0030139:endocytic vesicle;GO:0031410:cytoplasmic vesicle;GO:0031974:membrane-enclosed lumen;GO:0031981:nuclea…
Down
H2AFV	2.34917e-84	-0.251781	0.17	0.365	5.71436e-80	0.219666	0.452227	NA	NA	NA	ENSG00000105968	ENSG00000105968	protein_coding	GRCh38.98	chr7	-	44826791	44848083	21293	hsa:94239:H2AFV, H2A.Z-2, H2AV	94239	H2A histone family member V [Source:HGNC Symbol;Acc:HGNC:20664]	hsa05322:Systemic lupus erythematosus;hsa05034:Alcoholism	R-HSA-427389:ERCC6 (CSB) and EHMT2 (G9a) positively regulate rRNA expression;R-HSA-5625886:Activated PKN1 stimulates transcription of AR (androgen receptor) regulated genes KLK2 and KLK3;R-HSA-912446:Meiotic recombination;R-HSA-212300:PRC2 methylates histones and DNA;R-HSA-5250913:Positive epigenetic regulation of rRNA expression;R-HSA-194315:Signaling by Rho GTPases;R-HSA-1266738:Developmental B…	-	-	-	-	-	GO:0006139:nucleobase-containing compound metabolic process;GO:0006325:chromatin organization;GO:0006342:chromatin silencing;GO:0006351:transcription, DNA-templated;GO:0006355:regulation of transcription, DNA-templated;GO:0006725:cellular aromatic compound metabolic process;GO:0006807:nitrogen compound metabolic process;GO:0006996:organelle organization;GO:0008152:metabolic process;GO:0009058:bio…	GO:0003676:nucleic acid binding;GO:0003677:DNA binding;GO:0005488:binding;GO:0005515:protein binding;GO:0046982:protein heterodimerization activity;GO:0046983:protein dimerization activity;GO:0097159:organic cyclic compound binding;GO:1901363:heterocyclic compound binding	GO:0000228:nuclear chromosome;GO:0000785:chromatin;GO:0000786:nucleosome;GO:0000790:nuclear chromatin;GO:0005576:extracellular region;GO:0005622:intracellular;GO:0005623:cell;GO:0005634:nucleus;GO:0005694:chromosome;GO:0031974:membrane-enclosed lumen;GO:0031981:nuclear lumen;GO:0031982:vesicle;GO:0031988:membrane-bounded vesicle;GO:0032991:macromolecular complex;GO:0032993:protein-DNA complex;GO:…
TMEM259	3.4419e-80	-0.252279	0.178	0.366	8.37242e-76	0.227231	0.461738	NA	NA	NA	ENSG00000182087	ENSG00000182087	protein_coding	GRCh38.98	chr19	-	1009648	1021179	11532	hsa:91304:TMEM259, ASBABP1, C19orf6, MBRL, MEMBRALIN, R32184_3	91304	transmembrane protein 259 [Source:HGNC Symbol;Acc:HGNC:17039]	-	-	-	-	-	-	-	GO:0006950:response to stress;GO:0008152:metabolic process;GO:0008219:cell death;GO:0009056:catabolic process;GO:0009057:macromolecule catabolic process;GO:0009893:positive regulation of metabolic process;GO:0009894:regulation of catabolic process;GO:0009896:positive regulation of catabolic process;GO:0009987:cellular process;GO:0010033:response to organic substance;GO:0010604:positive regulation…	-	GO:0005622:intracellular;GO:0005623:cell;GO:0005737:cytoplasm;GO:0005783:endoplasmic reticulum;GO:0005789:endoplasmic reticulum membrane;GO:0012505:endomembrane system;GO:0016020:membrane;GO:0016021:integral component of membrane;GO:0031224:intrinsic component of membrane;GO:0042175:nuclear outer membrane-endoplasmic reticulum membrane network;GO:0043226:organelle;GO:0043227:membrane-bounded orga…
SEC62	1.05888e-71	-0.252365	0.466	0.671	2.57572e-67	0.684205	1.00615	NA	NA	NA	ENSG00000008952	ENSG00000008952	protein_coding	GRCh38.98	chr3	+	169966635	169998373	31739	hsa:7095:SEC62, Dtrp1, HTP1, TLOC1, TP-1	7095	SEC62 homolog, preprotein translocation factor [Source:HGNC Symbol;Acc:HGNC:11846]	hsa04141:Protein processing in endoplasmic reticulum;hsa03060:Protein export	R-HSA-392499:Metabolism of proteins;R-HSA-381038:XBP1(S) activates chaperone genes;R-HSA-381119:Unfolded Protein Response (UPR);R-HSA-381070:IRE1alpha activates chaperones	-	-	-	-	Cadmium levels	GO:0006605:protein targeting;GO:0006612:protein targeting to membrane;GO:0006613:cotranslational protein targeting to membrane;GO:0006620:posttranslational protein targeting to membrane;GO:0006810:transport;GO:0006886:intracellular protein transport;GO:0006950:response to stress;GO:0006986:response to unfolded protein;GO:0007154:cell communication;GO:0007165:signal transduction;GO:0008104:protein…	GO:0004872:receptor activity;GO:0005215:transporter activity;GO:0008565:protein transporter activity;GO:0022892:substrate-specific transporter activity;GO:0060089:molecular transducer activity	GO:0005622:intracellular;GO:0005623:cell;GO:0005737:cytoplasm;GO:0005783:endoplasmic reticulum;GO:0005789:endoplasmic reticulum membrane;GO:0005791:rough endoplasmic reticulum;GO:0005829:cytosol;GO:0005856:cytoskeleton;GO:0012505:endomembrane system;GO:0016020:membrane;GO:0016021:integral component of membrane;GO:0016234:inclusion body;GO:0016235:aggresome;GO:0031224:intrinsic component of membra…
CSTB	1.38748e-69	-0.252778	0.295	0.493	3.37504e-65	0.400576	0.668785	NA	NA	NA	ENSG00000160213	ENSG00000160213	protein_coding	GRCh38.98	chr21	-	43772511	43776445	3935	hsa:1476:CSTB, CST6, EPM1, EPM1A, PME, STFB, ULD	1476	cystatin B [Source:HGNC Symbol;Acc:HGNC:2482]	-	-	-	-	254800:Epilepsy, progressive myoclonic 1A (Unverricht and Lundborg)	Nervous system diseases;Other nervous and sensory system diseases;H00810:Progressive myoclonic epilepsy (PME)	-	GO:0006508:proteolysis;GO:0007610:behavior;GO:0007626:locomotory behavior;GO:0008152:metabolic process;GO:0008344:adult locomotory behavior;GO:0009892:negative regulation of metabolic process;GO:0009987:cellular process;GO:0010466:negative regulation of peptidase activity;GO:0010605:negative regulation of macromolecule metabolic process;GO:0010951:negative regulation of endopeptidase activity;GO:…	GO:0002020:protease binding;GO:0003676:nucleic acid binding;GO:0003723:RNA binding;GO:0004857:enzyme inhibitor activity;GO:0004866:endopeptidase inhibitor activity;GO:0004869:cysteine-type endopeptidase inhibitor activity;GO:0005488:binding;GO:0005515:protein binding;GO:0019899:enzyme binding;GO:0030234:enzyme regulator activity;GO:0030414:peptidase inhibitor activity;GO:0044822:poly(A) RNA bindi…	GO:0005576:extracellular region;GO:0005615:extracellular space;GO:0005622:intracellular;GO:0005623:cell;GO:0005634:nucleus;GO:0005730:nucleolus;GO:0005737:cytoplasm;GO:0031974:membrane-enclosed lumen;GO:0031981:nuclear lumen;GO:0031982:vesicle;GO:0031988:membrane-bounded vesicle;GO:0043226:organelle;GO:0043227:membrane-bounded organelle;GO:0043228:non-membrane-bounded organelle;GO:0043229:intrace…
RPS8	0	-0.253717	0.932	0.975	0	2.17882	2.79003	NA	NA	NA	ENSG00000142937	ENSG00000142937	protein_coding	GRCh38.98	chr1	+	44775251	44778779	3529	hsa:6202:RPS8, S8	6202	ribosomal protein S8 [Source:HGNC Symbol;Acc:HGNC:10441]	hsa03010:Ribosome	R-HSA-72706:GTP hydrolysis and joining of the 60S ribosomal subunit;R-HSA-72689:Formation of a pool of free 40S subunits;R-HSA-72737:Cap-dependent Translation Initiation;R-HSA-156827:L13a-mediated translational silencing of Ceruloplasmin expression;R-HSA-72764:Eukaryotic Translation Termination;R-HSA-72649:Translation initiation complex formation;R-HSA-2408522:Selenoamino acid metabolism;R-HSA-72…	-	-	-	-	-	GO:0000184:nuclear-transcribed mRNA catabolic process, nonsense-mediated decay;GO:0000462:maturation of SSU-rRNA from tricistronic rRNA transcript (SSU-rRNA, 5.8S rRNA, LSU-rRNA);GO:0000956:nuclear-transcribed mRNA catabolic process;GO:0006139:nucleobase-containing compound metabolic process;GO:0006364:rRNA processing;GO:0006396:RNA processing;GO:0006401:RNA catabolic process;GO:0006402:mRNA cata…	GO:0003676:nucleic acid binding;GO:0003723:RNA binding;GO:0003735:structural constituent of ribosome;GO:0005198:structural molecule activity;GO:0005488:binding;GO:0044822:poly(A) RNA binding;GO:0097159:organic cyclic compound binding;GO:1901363:heterocyclic compound binding	GO:0005576:extracellular region;GO:0005622:intracellular;GO:0005623:cell;GO:0005634:nucleus;GO:0005654:nucleoplasm;GO:0005737:cytoplasm;GO:0005829:cytosol;GO:0005840:ribosome;GO:0005912:adherens junction;GO:0005924:cell-substrate adherens junction;GO:0005925:focal adhesion;GO:0015935:small ribosomal subunit;GO:0016020:membrane;GO:0022626:cytosolic ribosome;GO:0022627:cytosolic small ribosomal sub…
SNHG7	3.37143e-133	-0.254408	0.048	0.227	8.201e-129	0.0591191	0.263366	NA	NA	NA	ENSG00000233016	ENSG00000233016	lncRNA	GRCh38.98	chr9	-	136721366	136728184	6819	hsa:84973:SNHG7, NCRNA00061	84973	small nucleolar RNA host gene 7 [Source:HGNC Symbol;Acc:HGNC:28254]	-	-	-	-	-	-	-	-	-	-
NDUFA3	2.79611e-83	-0.254839	0.165	0.353	6.80153e-79	0.214571	0.44923	NA	NA	NA	ENSG00000170906	ENSG00000170906	protein_coding	GRCh38.98	chr19	+	54102728	54109257	6530	hsa:4696:NDUFA3, B9, CI-B9	4696	NADH:ubiquinone oxidoreductase subunit A3 [Source:HGNC Symbol;Acc:HGNC:7686]	hsa01100:Metabolic pathways;hsa04932:Non-alcoholic fatty liver disease (NAFLD);hsa05010:Alzheimer's disease;hsa05012:Parkinson's disease;hsa05016:Huntington's disease;hsa00190:Oxidative phosphorylation	R-HSA-1430728:Metabolism;R-HSA-1428517:The citric acid (TCA) cycle and respiratory electron transport;R-HSA-6799198:Complex I biogenesis;R-HSA-611105:Respiratory electron transport;R-HSA-163200:Respiratory electron transport, ATP synthesis by chemiosmotic coupling, and heat production by uncoupling proteins.	-	-	-	-	-	GO:0006091:generation of precursor metabolites and energy;GO:0006119:oxidative phosphorylation;GO:0006120:mitochondrial electron transport, NADH to ubiquinone;GO:0006139:nucleobase-containing compound metabolic process;GO:0006163:purine nucleotide metabolic process;GO:0006461:protein complex assembly;GO:0006725:cellular aromatic compound metabolic process;GO:0006753:nucleoside phosphate metabolic…	GO:0003824:catalytic activity;GO:0003954:NADH dehydrogenase activity;GO:0008137:NADH dehydrogenase (ubiquinone) activity;GO:0016491:oxidoreductase activity;GO:0016651:oxidoreductase activity, acting on NAD(P)H;GO:0016655:oxidoreductase activity, acting on NAD(P)H, quinone or similar compound as acceptor;GO:0050136:NADH dehydrogenase (quinone) activity	GO:0005622:intracellular;GO:0005623:cell;GO:0005737:cytoplasm;GO:0005739:mitochondrion;GO:0005740:mitochondrial envelope;GO:0005743:mitochondrial inner membrane;GO:0005746:mitochondrial respiratory chain;GO:0005747:mitochondrial respiratory chain complex I;GO:0016020:membrane;GO:0016021:integral component of membrane;GO:0019866:organelle inner membrane;GO:0030964:NADH dehydrogenase complex;GO:003…
RNASEK	2.04242e-104	-0.255105	0.67	0.85	4.96819e-100	1.09401	1.49903	NA	NA	NA	ENSG00000219200	ENSG00000219200	protein_coding	GRCh38.98	chr17	+	7012417	7014532	2116	hsa:440400:RNASEK	440400	ribonuclease K [Source:HGNC Symbol;Acc:HGNC:33911]	-	-	-	-	-	-	-	GO:0006139:nucleobase-containing compound metabolic process;GO:0006351:transcription, DNA-templated;GO:0006725:cellular aromatic compound metabolic process;GO:0006807:nitrogen compound metabolic process;GO:0008152:metabolic process;GO:0009058:biosynthetic process;GO:0009059:macromolecule biosynthetic process;GO:0009303:rRNA transcription;GO:0009987:cellular process;GO:0010467:gene expression;GO:0…	GO:0003824:catalytic activity;GO:0004518:nuclease activity;GO:0004519:endonuclease activity;GO:0004521:endoribonuclease activity;GO:0004540:ribonuclease activity;GO:0016787:hydrolase activity;GO:0016788:hydrolase activity, acting on ester bonds	GO:0016020:membrane;GO:0016021:integral component of membrane;GO:0031224:intrinsic component of membrane;GO:0044425:membrane part
KLF3	1.96179e-71	-0.255762	0.262	0.459	4.77206e-67	0.349204	0.610904	NA	NA	NA	ENSG00000109787	ENSG00000109787	protein_coding	GRCh38.98	chr4	+	38664197	38701517	37321	hsa:51274:KLF3, BKLF	51274	Kruppel like factor 3 [Source:HGNC Symbol;Acc:HGNC:16516]	hsa05202:Transcriptional misregulation in cancer	-	-	-	-	-	Crohn's disease;Helicobacter pylori serologic status	GO:0006139:nucleobase-containing compound metabolic process;GO:0006351:transcription, DNA-templated;GO:0006355:regulation of transcription, DNA-templated;GO:0006725:cellular aromatic compound metabolic process;GO:0006807:nitrogen compound metabolic process;GO:0007275:multicellular organism development;GO:0008152:metabolic process;GO:0009058:biosynthetic process;GO:0009059:macromolecule biosynthet…	GO:0001071:nucleic acid binding transcription factor activity;GO:0003676:nucleic acid binding;GO:0003677:DNA binding;GO:0003700:transcription factor activity, sequence-specific DNA binding;GO:0005488:binding;GO:0005515:protein binding;GO:0043167:ion binding;GO:0043169:cation binding;GO:0046872:metal ion binding;GO:0097159:organic cyclic compound binding;GO:1901363:heterocyclic compound binding	GO:0005622:intracellular;GO:0005623:cell;GO:0005634:nucleus;GO:0043226:organelle;GO:0043227:membrane-bounded organelle;GO:0043229:intracellular organelle;GO:0043231:intracellular membrane-bounded organelle;GO:0044424:intracellular part;GO:0044464:cell part
BTG3	5.80537e-74	-0.256333	0.194	0.373	1.41216e-69	0.252233	0.495715	NA	NA	NA	ENSG00000154640	ENSG00000154640	protein_coding	GRCh38.98	chr21	-	17593653	17612947	19295	hsa:10950:BTG3, ANA, TOB5, TOB55, TOFA	10950	BTG anti-proliferation factor 3 [Source:HGNC Symbol;Acc:HGNC:1132]	hsa03018:RNA degradation	-	-	-	-	-	-	GO:0000278:mitotic cell cycle;GO:0007049:cell cycle;GO:0007346:regulation of mitotic cell cycle;GO:0008283:cell proliferation;GO:0008285:negative regulation of cell proliferation;GO:0009987:cellular process;GO:0042127:regulation of cell proliferation;GO:0044699:single-organism process;GO:0044763:single-organism cellular process;GO:0045786:negative regulation of cell cycle;GO:0045930:negative regu…	GO:0005488:binding;GO:0005515:protein binding	GO:0005622:intracellular;GO:0005623:cell;GO:0005737:cytoplasm;GO:0044424:intracellular part;GO:0044464:cell part
CHST11	5.95704e-79	-0.256626	0.226	0.43	1.44905e-74	0.295016	0.547131	NA	NA	NA	ENSG00000171310	ENSG00000171310	protein_coding	GRCh38.98	chr12	+	104455295	104762014	306720	hsa:50515:CHST11, C4ST, C4ST-1, C4ST1, HSA269537	50515	carbohydrate sulfotransferase 11 [Source:HGNC Symbol;Acc:HGNC:17422]	hsa00532:Glycosaminoglycan biosynthesis - chondroitin sulfate / dermatan sulfate	R-HSA-1630316:Glycosaminoglycan metabolism;R-HSA-1430728:Metabolism;R-HSA-2022870:Chondroitin sulfate biosynthesis;R-HSA-1793185:Chondroitin sulfate/dermatan sulfate metabolism;R-HSA-71387:Metabolism of carbohydrates	PWY-6567:chondroitin sulfate biosynthesis (late stages);PWY-6569:chondroitin sulfate biosynthesis	-	-	-	Obesity-related traits;Cannabis dependence;Response to methotrexate in juvenile idiopathic arthritis	GO:0001501:skeletal system development;GO:0002062:chondrocyte differentiation;GO:0002063:chondrocyte development;GO:0005975:carbohydrate metabolic process;GO:0006022:aminoglycan metabolic process;GO:0006023:aminoglycan biosynthetic process;GO:0006024:glycosaminoglycan biosynthetic process;GO:0006029:proteoglycan metabolic process;GO:0006790:sulfur compound metabolic process;GO:0006807:nitrogen co…	GO:0001537:N-acetylgalactosamine 4-O-sulfotransferase activity;GO:0003824:catalytic activity;GO:0008146:sulfotransferase activity;GO:0016740:transferase activity;GO:0016782:transferase activity, transferring sulfur-containing groups;GO:0034481:chondroitin sulfotransferase activity;GO:0047756:chondroitin 4-sulfotransferase activity;GO:0050659:N-acetylgalactosamine 4-sulfate 6-O-sulfotransferase ac…	GO:0000139:Golgi membrane;GO:0005622:intracellular;GO:0005623:cell;GO:0005737:cytoplasm;GO:0005794:Golgi apparatus;GO:0012505:endomembrane system;GO:0016020:membrane;GO:0016021:integral component of membrane;GO:0031090:organelle membrane;GO:0031224:intrinsic component of membrane;GO:0043226:organelle;GO:0043227:membrane-bounded organelle;GO:0043229:intracellular organelle;GO:0043231:intracellular…
FAM50A	1.12312e-128	-0.256779	0.059	0.242	2.732e-124	0.0718372	0.280639	NA	NA	NA	ENSG00000071859	ENSG00000071859	protein_coding	GRCh38.98	chrX	+	154444141	154450654	6514	hsa:9130:FAM50A, 9F, DXS9928E, HXC-26, HXC26, XAP5	9130	family with sequence similarity 50 member A [Source:HGNC Symbol;Acc:HGNC:18786]	-	-	-	-	-	-	-	GO:0000003:reproduction;GO:0007276:gamete generation;GO:0007283:spermatogenesis;GO:0019953:sexual reproduction;GO:0022414:reproductive process;GO:0032501:multicellular organismal process;GO:0032504:multicellular organism reproduction;GO:0044699:single-organism process;GO:0044702:single organism reproductive process;GO:0044703:multi-organism reproductive process;GO:0048232:male gamete generation;G…	GO:0003676:nucleic acid binding;GO:0003723:RNA binding;GO:0005488:binding;GO:0044822:poly(A) RNA binding;GO:0097159:organic cyclic compound binding;GO:1901363:heterocyclic compound binding	GO:0005622:intracellular;GO:0005623:cell;GO:0005634:nucleus;GO:0005654:nucleoplasm;GO:0031974:membrane-enclosed lumen;GO:0031981:nuclear lumen;GO:0043226:organelle;GO:0043227:membrane-bounded organelle;GO:0043229:intracellular organelle;GO:0043231:intracellular membrane-bounded organelle;GO:0043233:organelle lumen;GO:0044422:organelle part;GO:0044424:intracellular part;GO:0044428:nuclear part;GO:…
FDX1	3.47208e-117	-0.256928	0.071	0.252	8.44585e-113	0.0882023	0.300327	NA	NA	NA	ENSG00000137714	ENSG00000137714	protein_coding	GRCh38.98	chr11	+	110429948	110464884	34937	hsa:2230:FDX1, ADX, FDX, LOH11CR1D	2230	ferredoxin 1 [Source:HGNC Symbol;Acc:HGNC:3638]	-	R-HSA-196108:Pregnenolone biosynthesis;R-HSA-211859:Biological oxidations;R-HSA-1430728:Metabolism;R-HSA-211945:Phase 1 - Functionalization of compounds;R-HSA-5579029:Metabolic disorders of biological oxidation enzymes;R-HSA-5579026:Defective CYP11A1 causes Adrenal insufficiency, congenital, with 46,XY sex reversal (AICSR);R-HSA-556833:Metabolism of lipids and lipoproteins;R-HSA-211976:Endogenous…	PWY0-1275:lipoate biosynthesis and incorporation;PWY-2201:folate transformations I	P04396:Vitamin D metabolism and pathway	-	-	Cognitive function	GO:0006066:alcohol metabolic process;GO:0006629:lipid metabolic process;GO:0006694:steroid biosynthetic process;GO:0006700:C21-steroid hormone biosynthetic process;GO:0008152:metabolic process;GO:0008202:steroid metabolic process;GO:0008203:cholesterol metabolic process;GO:0008207:C21-steroid hormone metabolic process;GO:0008610:lipid biosynthetic process;GO:0009058:biosynthetic process;GO:000998…	GO:0005488:binding;GO:0005506:iron ion binding;GO:0009055:electron carrier activity;GO:0043167:ion binding;GO:0043169:cation binding;GO:0046872:metal ion binding;GO:0046914:transition metal ion binding;GO:0051536:iron-sulfur cluster binding;GO:0051537:2 iron, 2 sulfur cluster binding;GO:0051540:metal cluster binding	GO:0005622:intracellular;GO:0005623:cell;GO:0005737:cytoplasm;GO:0005739:mitochondrion;GO:0005759:mitochondrial matrix;GO:0031974:membrane-enclosed lumen;GO:0043226:organelle;GO:0043227:membrane-bounded organelle;GO:0043229:intracellular organelle;GO:0043231:intracellular membrane-bounded organelle;GO:0043233:organelle lumen;GO:0044422:organelle part;GO:0044424:intracellular part;GO:0044429:mitoc…
RASSF8	8.43103e-83	-0.257413	0.168	0.359	2.05085e-78	0.224652	0.463867	NA	NA	NA	ENSG00000123094	ENSG00000123094	protein_coding	GRCh38.98	chr12	+	25959029	26079892	120864	hsa:11228:RASSF8, C12orf2, HOJ1	11228	Ras association domain family member 8 [Source:HGNC Symbol;Acc:HGNC:13232]	-	-	-	-	-	-	-	GO:0007154:cell communication;GO:0007165:signal transduction;GO:0009987:cellular process;GO:0023052:signaling;GO:0044699:single-organism process;GO:0044700:single organism signaling;GO:0044763:single-organism cellular process;GO:0050789:regulation of biological process;GO:0050794:regulation of cellular process;GO:0050896:response to stimulus;GO:0051716:cellular response to stimulus;GO:0065007:bio…	-	-
CEBPA	2.38468e-78	-0.258305	0.145	0.317	5.80073e-74	0.195022	0.429333	NA	NA	NA	ENSG00000245848	ENSG00000245848	protein_coding	GRCh38.98	chr19	-	33299934	33302534	2601	hsa:1050:CEBPA, C/EBP-alpha, CEBP	1050	CCAAT enhancer binding protein alpha [Source:HGNC Symbol;Acc:HGNC:1833]	hsa05202:Transcriptional misregulation in cancer;hsa05200:Pathways in cancer;hsa04932:Non-alcoholic fatty liver disease (NAFLD);hsa05221:Acute myeloid leukemia	R-HSA-381340:Transcriptional regulation of white adipocyte differentiation;R-HSA-1266738:Developmental Biology	-	-	601626:Leukemia, acute myeloid	Cancers;Cancers of haematopoietic and lymphoid tissues;H00003:Acute myeloid leukemia (AML)	Waist-to-hip ratio adjusted for body mass index	GO:0000003:reproduction;GO:0000050:urea cycle;GO:0000079:regulation of cyclin-dependent protein serine/threonine kinase activity;GO:0000122:negative regulation of transcription from RNA polymerase II promoter;GO:0001503:ossification;GO:0001649:osteoblast differentiation;GO:0001701:in utero embryonic development;GO:0001889:liver development;GO:0001890:placenta development;GO:0001892:embryonic plac…	GO:0000975:regulatory region DNA binding;GO:0000976:transcription regulatory region sequence-specific DNA binding;GO:0000977:RNA polymerase II regulatory region sequence-specific DNA binding;GO:0000978:RNA polymerase II core promoter proximal region sequence-specific DNA binding;GO:0000981:RNA polymerase II transcription factor activity, sequence-specific DNA binding;GO:0000982:transcription fact…	GO:0005622:intracellular;GO:0005623:cell;GO:0005634:nucleus;GO:0005667:transcription factor complex;GO:0005730:nucleolus;GO:0031974:membrane-enclosed lumen;GO:0031981:nuclear lumen;GO:0032991:macromolecular complex;GO:0043226:organelle;GO:0043227:membrane-bounded organelle;GO:0043228:non-membrane-bounded organelle;GO:0043229:intracellular organelle;GO:0043231:intracellular membrane-bounded organe…
SNRPD2	4.26512e-87	-0.259797	0.172	0.372	1.03749e-82	0.220886	0.46178	NA	NA	NA	ENSG00000125743	ENSG00000125743	protein_coding	GRCh38.98	chr19	-	45687454	45692569	5116	hsa:6633:SNRPD2, SMD2, SNRPD1, Sm-D2	6633	small nuclear ribonucleoprotein D2 polypeptide [Source:HGNC Symbol;Acc:HGNC:11159]	hsa03040:Spliceosome	R-HSA-191859:snRNP Assembly;R-HSA-72163:mRNA Splicing - Major Pathway;R-HSA-72172:mRNA Splicing;R-HSA-72203:Processing of Capped Intron-Containing Pre-mRNA;R-HSA-72165:mRNA Splicing - Minor Pathway;R-HSA-194441:Metabolism of non-coding RNA;R-HSA-74160:Gene Expression	-	-	-	-	Subcutaneous adipose tissue	GO:0000245:spliceosomal complex assembly;GO:0000375:RNA splicing, via transesterification reactions;GO:0000377:RNA splicing, via transesterification reactions with bulged adenosine as nucleophile;GO:0000387:spliceosomal snRNP assembly;GO:0000398:mRNA splicing, via spliceosome;GO:0006139:nucleobase-containing compound metabolic process;GO:0006396:RNA processing;GO:0006397:mRNA processing;GO:000672…	GO:0003676:nucleic acid binding;GO:0003723:RNA binding;GO:0005488:binding;GO:0005515:protein binding;GO:0044822:poly(A) RNA binding;GO:0097159:organic cyclic compound binding;GO:1901363:heterocyclic compound binding	GO:0005576:extracellular region;GO:0005622:intracellular;GO:0005623:cell;GO:0005634:nucleus;GO:0005654:nucleoplasm;GO:0005681:spliceosomal complex;GO:0005682:U5 snRNP;GO:0005685:U1 snRNP;GO:0005686:U2 snRNP;GO:0005687:U4 snRNP;GO:0005689:U12-type spliceosomal complex;GO:0005737:cytoplasm;GO:0005829:cytosol;GO:0030529:intracellular ribonucleoprotein complex;GO:0030532:small nuclear ribonucleoprote…
MAF1	1.45082e-127	-0.260032	0.064	0.25	3.52911e-123	0.0774155	0.290211	NA	NA	NA	ENSG00000179632	ENSG00000179632	protein_coding	GRCh38.98	chr8	+	144104461	144107611	3151	hsa:84232:MAF1	84232	MAF1 homolog, negative regulator of RNA polymerase III [Source:HGNC Symbol;Acc:HGNC:24966]	-	-	-	-	-	-	-	GO:0006139:nucleobase-containing compound metabolic process;GO:0006351:transcription, DNA-templated;GO:0006355:regulation of transcription, DNA-templated;GO:0006359:regulation of transcription from RNA polymerase III promoter;GO:0006383:transcription from RNA polymerase III promoter;GO:0006461:protein complex assembly;GO:0006725:cellular aromatic compound metabolic process;GO:0006807:nitrogen com…	GO:0000182:rDNA binding;GO:0000975:regulatory region DNA binding;GO:0000994:RNA polymerase III core binding;GO:0001016:RNA polymerase III regulatory region DNA binding;GO:0001030:RNA polymerase III type 1 promoter DNA binding;GO:0001031:RNA polymerase III type 2 promoter DNA binding;GO:0001032:RNA polymerase III type 3 promoter DNA binding;GO:0001067:regulatory region nucleic acid binding;GO:0003…	GO:0005622:intracellular;GO:0005623:cell;GO:0005634:nucleus;GO:0005654:nucleoplasm;GO:0005730:nucleolus;GO:0005737:cytoplasm;GO:0005813:centrosome;GO:0005815:microtubule organizing center;GO:0005829:cytosol;GO:0005856:cytoskeleton;GO:0005886:plasma membrane;GO:0015630:microtubule cytoskeleton;GO:0016020:membrane;GO:0030424:axon;GO:0030425:dendrite;GO:0031974:membrane-enclosed lumen;GO:0031981:nuc…
TMEM258	3.25631e-86	-0.260788	0.18	0.377	7.92098e-82	0.230964	0.474859	NA	NA	NA	ENSG00000134825	ENSG00000134825	protein_coding	GRCh38.98	chr11	-	61768501	61792802	24302	hsa:746:TMEM258, C11orf10	746	transmembrane protein 258 [Source:HGNC Symbol;Acc:HGNC:1164]	-	-	-	-	-	-	Metabolic syndrome;Phospholipid levels (plasma);Liver enzyme levels (alkaline phosphatase);Plasma omega-6 polyunsaturated fatty acid levels (linoleic acid);Plasma omega-6 polyunsaturated fatty acid levels (gamma-linolenic acid);Plasma omega-6 polyunsaturated fatty acid levels (adrenic acid);Plasma omega-6 polyunsaturated fatty acid levels (dihomo-gamma-linolenic acid);Oleic acid (18:1n-9) plasma …	-	-	GO:0016020:membrane;GO:0016021:integral component of membrane;GO:0031224:intrinsic component of membrane;GO:0044425:membrane part
COPS9	1.79385e-92	-0.260974	0.144	0.335	4.36353e-88	0.180416	0.414478	NA	NA	NA	ENSG00000172428	ENSG00000172428	protein_coding	GRCh38.98	chr2	-	240126563	240136807	10245	hsa:150678:COPS9, CSNAP, MYEOV2	150678	COP9 signalosome subunit 9 [Source:HGNC Symbol;Acc:HGNC:21314]	-	-	-	-	-	-	-	-	-	-
NDUFS5	2.3126e-85	-0.261824	0.191	0.393	5.6254e-81	0.246685	0.494767	NA	NA	NA	ENSG00000168653	ENSG00000168653	protein_coding	GRCh38.98	chr1	+	39026318	39034636	8319	hsa:4725:NDUFS5, CI-15k, CI15K	4725	NADH:ubiquinone oxidoreductase subunit S5 [Source:HGNC Symbol;Acc:HGNC:7712]	hsa01100:Metabolic pathways;hsa04932:Non-alcoholic fatty liver disease (NAFLD);hsa05010:Alzheimer's disease;hsa05012:Parkinson's disease;hsa05016:Huntington's disease;hsa00190:Oxidative phosphorylation	R-HSA-1430728:Metabolism;R-HSA-1428517:The citric acid (TCA) cycle and respiratory electron transport;R-HSA-6799198:Complex I biogenesis;R-HSA-611105:Respiratory electron transport;R-HSA-163200:Respiratory electron transport, ATP synthesis by chemiosmotic coupling, and heat production by uncoupling proteins.	-	-	-	-	-	GO:0006091:generation of precursor metabolites and energy;GO:0006119:oxidative phosphorylation;GO:0006120:mitochondrial electron transport, NADH to ubiquinone;GO:0006139:nucleobase-containing compound metabolic process;GO:0006163:purine nucleotide metabolic process;GO:0006461:protein complex assembly;GO:0006725:cellular aromatic compound metabolic process;GO:0006753:nucleoside phosphate metabolic…	GO:0003824:catalytic activity;GO:0003954:NADH dehydrogenase activity;GO:0008137:NADH dehydrogenase (ubiquinone) activity;GO:0016491:oxidoreductase activity;GO:0016651:oxidoreductase activity, acting on NAD(P)H;GO:0016655:oxidoreductase activity, acting on NAD(P)H, quinone or similar compound as acceptor;GO:0050136:NADH dehydrogenase (quinone) activity	GO:0005622:intracellular;GO:0005623:cell;GO:0005737:cytoplasm;GO:0005739:mitochondrion;GO:0005740:mitochondrial envelope;GO:0005743:mitochondrial inner membrane;GO:0005746:mitochondrial respiratory chain;GO:0005747:mitochondrial respiratory chain complex I;GO:0005758:mitochondrial intermembrane space;GO:0016020:membrane;GO:0019866:organelle inner membrane;GO:0030964:NADH dehydrogenase complex;GO:…
ABHD17A	6.91512e-128	-0.262475	0.068	0.259	1.6821e-123	0.0829346	0.299017	NA	NA	NA	ENSG00000129968	ENSG00000129968	protein_coding	GRCh38.98	chr19	-	1876810	1885547	8738	hsa:81926:ABHD17A, C19orf27, FAM108A1	81926	abhydrolase domain containing 17A [Source:HGNC Symbol;Acc:HGNC:28756]	-	-	-	-	-	-	-	-	GO:0003824:catalytic activity;GO:0005488:binding;GO:0005515:protein binding;GO:0016787:hydrolase activity	GO:0005576:extracellular region;GO:0016020:membrane
IKZF1	8.2671e-70	-0.263023	0.355	0.56	2.01097e-65	0.509798	0.811744	NA	NA	NA	ENSG00000185811	ENSG00000185811	protein_coding	GRCh38.98	chr7	+	50304068	50405101	101034	hsa:10320:IKZF1, CVID13, Hs.54452, IK1, IKAROS, LYF1, LyF-1, PPP1R92, PRO0758, ZNFN1A1	10320	IKAROS family zinc finger 1 [Source:HGNC Symbol;Acc:HGNC:13176]	-	-	-	-	616873:Immunodeficiency, common variable, 13	-	Systemic lupus erythematosus;HDL cholesterol;Crohn's disease;Inflammatory bowel disease;Acute lymphoblastic leukemia (childhood);Hippocampal atrophy;Red blood cell traits;Mean corpuscular volume;IgG glycosylation;Acute lymphoblastic leukemia (B-cell precursor);Cold medicine related Stevens-Johnson syndrome/toxic epidermal necrolysis (SJS-TEN) with severe mucosal involvement;Glucose homeostasis tr…	GO:0000122:negative regulation of transcription from RNA polymerase II promoter;GO:0001775:cell activation;GO:0002262:myeloid cell homeostasis;GO:0002376:immune system process;GO:0002520:immune system development;GO:0002521:leukocyte differentiation;GO:0006139:nucleobase-containing compound metabolic process;GO:0006325:chromatin organization;GO:0006351:transcription, DNA-templated;GO:0006355:regu…	GO:0000975:regulatory region DNA binding;GO:0001067:regulatory region nucleic acid binding;GO:0001071:nucleic acid binding transcription factor activity;GO:0003676:nucleic acid binding;GO:0003677:DNA binding;GO:0003700:transcription factor activity, sequence-specific DNA binding;GO:0005488:binding;GO:0005515:protein binding;GO:0043167:ion binding;GO:0043169:cation binding;GO:0044212:transcription…	GO:0005622:intracellular;GO:0005623:cell;GO:0005634:nucleus;GO:0005737:cytoplasm;GO:0032991:macromolecular complex;GO:0043226:organelle;GO:0043227:membrane-bounded organelle;GO:0043229:intracellular organelle;GO:0043231:intracellular membrane-bounded organelle;GO:0043234:protein complex;GO:0044424:intracellular part;GO:0044464:cell part
SET	1.55384e-73	-0.263483	0.376	0.585	3.77971e-69	0.526537	0.832414	NA	NA	NA	ENSG00000119335	ENSG00000119335	protein_coding	GRCh38.98	chr9	+	128683424	128696400	12977	hsa:6418:SET, 2PP2A, I2PP2A, IGAAD, IPP2A2, PHAPII, TAF-I, TAF-IBETA	6418	SET nuclear proto-oncogene [Source:HGNC Symbol;Acc:HGNC:10760]	-	R-HSA-450520:HuR (ELAVL1) binds and stabilizes mRNA;R-HSA-68875:Mitotic Prophase;R-HSA-450531:Regulation of mRNA stability by proteins that bind AU-rich elements;R-HSA-1640170:Cell Cycle;R-HSA-68886:M Phase;R-HSA-69278:Cell Cycle, Mitotic;R-HSA-74160:Gene Expression;R-HSA-2299718:Condensation of Prophase Chromosomes	-	-	-	-	Axial length;Eating disorders (purging via substances)	GO:0006139:nucleobase-containing compound metabolic process;GO:0006259:DNA metabolic process;GO:0006260:DNA replication;GO:0006323:DNA packaging;GO:0006325:chromatin organization;GO:0006333:chromatin assembly or disassembly;GO:0006334:nucleosome assembly;GO:0006337:nucleosome disassembly;GO:0006351:transcription, DNA-templated;GO:0006355:regulation of transcription, DNA-templated;GO:0006461:prote…	GO:0003676:nucleic acid binding;GO:0003677:DNA binding;GO:0004857:enzyme inhibitor activity;GO:0004864:protein phosphatase inhibitor activity;GO:0005488:binding;GO:0005515:protein binding;GO:0008601:protein phosphatase type 2A regulator activity;GO:0019208:phosphatase regulator activity;GO:0019212:phosphatase inhibitor activity;GO:0019888:protein phosphatase regulator activity;GO:0030234:enzyme r…	GO:0005622:intracellular;GO:0005623:cell;GO:0005634:nucleus;GO:0005654:nucleoplasm;GO:0005737:cytoplasm;GO:0005783:endoplasmic reticulum;GO:0005829:cytosol;GO:0012505:endomembrane system;GO:0031974:membrane-enclosed lumen;GO:0031981:nuclear lumen;GO:0032991:macromolecular complex;GO:0043226:organelle;GO:0043227:membrane-bounded organelle;GO:0043229:intracellular organelle;GO:0043231:intracellular…
RPL21	0	-0.264463	0.944	0.982	0	2.28077	2.94083	NA	NA	NA	ENSG00000122026	ENSG00000122026	protein_coding	GRCh38.98	chr13	+	27251309	27256691	5383	hsa:6144:RPL21, HYPT12, L21	6144	ribosomal protein L21 [Source:HGNC Symbol;Acc:HGNC:10313]	hsa03010:Ribosome	R-HSA-72706:GTP hydrolysis and joining of the 60S ribosomal subunit;R-HSA-72689:Formation of a pool of free 40S subunits;R-HSA-72737:Cap-dependent Translation Initiation;R-HSA-156827:L13a-mediated translational silencing of Ceruloplasmin expression;R-HSA-72764:Eukaryotic Translation Termination;R-HSA-2408522:Selenoamino acid metabolism;R-HSA-72312:rRNA processing;R-HSA-927802:Nonsense-Mediated De…	-	-	615885:Hypotrichosis 12	-	Electrocardiographic traits	GO:0000184:nuclear-transcribed mRNA catabolic process, nonsense-mediated decay;GO:0000956:nuclear-transcribed mRNA catabolic process;GO:0006139:nucleobase-containing compound metabolic process;GO:0006364:rRNA processing;GO:0006396:RNA processing;GO:0006401:RNA catabolic process;GO:0006402:mRNA catabolic process;GO:0006412:translation;GO:0006413:translational initiation;GO:0006518:peptide metaboli…	GO:0003676:nucleic acid binding;GO:0003723:RNA binding;GO:0003735:structural constituent of ribosome;GO:0005198:structural molecule activity;GO:0005488:binding;GO:0005515:protein binding;GO:0044822:poly(A) RNA binding;GO:0097159:organic cyclic compound binding;GO:1901363:heterocyclic compound binding	GO:0005622:intracellular;GO:0005623:cell;GO:0005634:nucleus;GO:0005730:nucleolus;GO:0005737:cytoplasm;GO:0005829:cytosol;GO:0005840:ribosome;GO:0015934:large ribosomal subunit;GO:0016020:membrane;GO:0022625:cytosolic large ribosomal subunit;GO:0022626:cytosolic ribosome;GO:0030529:intracellular ribonucleoprotein complex;GO:0031974:membrane-enclosed lumen;GO:0031981:nuclear lumen;GO:0032991:macrom…
NCK2	7.02186e-85	-0.265199	0.199	0.4	1.70807e-80	0.254868	0.508103	NA	NA	NA	ENSG00000071051	ENSG00000071051	protein_coding	GRCh38.98	chr2	+	105744912	105894274	149363	hsa:8440:NCK2, GRB4, NCKbeta	8440	NCK adaptor protein 2 [Source:HGNC Symbol;Acc:HGNC:7665]	hsa04660:T cell receptor signaling pathway;hsa05130:Pathogenic Escherichia coli infection;hsa04012:ErbB signaling pathway;hsa04360:Axon guidance	R-HSA-2682334:EPH-Ephrin signaling;R-HSA-1266738:Developmental Biology;R-HSA-3928664:Ephrin signaling;R-HSA-186797:Signaling by PDGF;R-HSA-373753:Nephrin interactions;R-HSA-422475:Axon guidance;R-HSA-376176:Signaling by Robo receptor;R-HSA-4420097:VEGFA-VEGFR2 Pathway;R-HSA-162582:Signal Transduction;R-HSA-1500931:Cell-Cell communication;R-HSA-428540:Activation of Rac;R-HSA-186763:Downstream sign…	-	P00053:T cell activation;P00005:Angiogenesis;P00047:PDGF signaling pathway	-	-	Addiction;Systolic blood pressure in sickle cell anemia	GO:0000122:negative regulation of transcription from RNA polymerase II promoter;GO:0001771:immunological synapse formation;GO:0001775:cell activation;GO:0001932:regulation of protein phosphorylation;GO:0001933:negative regulation of protein phosphorylation;GO:0002376:immune system process;GO:0002682:regulation of immune system process;GO:0002684:positive regulation of immune system process;GO:000…	GO:0005070:SH3/SH2 adaptor activity;GO:0005085:guanyl-nucleotide exchange factor activity;GO:0005086:ARF guanyl-nucleotide exchange factor activity;GO:0005198:structural molecule activity;GO:0005488:binding;GO:0005515:protein binding;GO:0008092:cytoskeletal protein binding;GO:0008093:cytoskeletal adaptor activity;GO:0030159:receptor signaling complex scaffold activity;GO:0030674:protein binding, …	GO:0005622:intracellular;GO:0005623:cell;GO:0005737:cytoplasm;GO:0005783:endoplasmic reticulum;GO:0005794:Golgi apparatus;GO:0005802:trans-Golgi network;GO:0005829:cytosol;GO:0012505:endomembrane system;GO:0012506:vesicle membrane;GO:0016020:membrane;GO:0031090:organelle membrane;GO:0031982:vesicle;GO:0031984:organelle subcompartment;GO:0043226:organelle;GO:0043227:membrane-bounded organelle;GO:0…
NDUFC1	1.00272e-91	-0.265567	0.156	0.353	2.43911e-87	0.201432	0.444251	NA	NA	NA	ENSG00000109390	ENSG00000109390	protein_coding	GRCh38.98	chr4	-	139266880	139302551	35672	hsa:4717:NDUFC1, KFYI	4717	NADH:ubiquinone oxidoreductase subunit C1 [Source:HGNC Symbol;Acc:HGNC:7705]	hsa01100:Metabolic pathways;hsa04932:Non-alcoholic fatty liver disease (NAFLD);hsa05010:Alzheimer's disease;hsa05012:Parkinson's disease;hsa05016:Huntington's disease;hsa00190:Oxidative phosphorylation	R-HSA-1430728:Metabolism;R-HSA-1428517:The citric acid (TCA) cycle and respiratory electron transport;R-HSA-6799198:Complex I biogenesis;R-HSA-611105:Respiratory electron transport;R-HSA-163200:Respiratory electron transport, ATP synthesis by chemiosmotic coupling, and heat production by uncoupling proteins.	-	-	-	-	-	GO:0006091:generation of precursor metabolites and energy;GO:0006119:oxidative phosphorylation;GO:0006120:mitochondrial electron transport, NADH to ubiquinone;GO:0006139:nucleobase-containing compound metabolic process;GO:0006163:purine nucleotide metabolic process;GO:0006461:protein complex assembly;GO:0006725:cellular aromatic compound metabolic process;GO:0006753:nucleoside phosphate metabolic…	GO:0003824:catalytic activity;GO:0003954:NADH dehydrogenase activity;GO:0008137:NADH dehydrogenase (ubiquinone) activity;GO:0016491:oxidoreductase activity;GO:0016651:oxidoreductase activity, acting on NAD(P)H;GO:0016655:oxidoreductase activity, acting on NAD(P)H, quinone or similar compound as acceptor;GO:0050136:NADH dehydrogenase (quinone) activity	GO:0005622:intracellular;GO:0005623:cell;GO:0005737:cytoplasm;GO:0005739:mitochondrion;GO:0005740:mitochondrial envelope;GO:0005743:mitochondrial inner membrane;GO:0005746:mitochondrial respiratory chain;GO:0005747:mitochondrial respiratory chain complex I;GO:0016020:membrane;GO:0016021:integral component of membrane;GO:0019866:organelle inner membrane;GO:0030964:NADH dehydrogenase complex;GO:003…
RIN3	8.8643e-118	-0.265944	0.085	0.275	2.15624e-113	0.103448	0.326811	NA	NA	NA	ENSG00000100599	ENSG00000100599	protein_coding	GRCh38.98	chr14	+	92513781	92688994	175214	hsa:79890:RIN3	79890	Ras and Rab interactor 3 [Source:HGNC Symbol;Acc:HGNC:18751]	-	-	-	-	-	-	Alzheimer's disease (late onset);Chronic obstructive pulmonary disease;Dialysis-related mortality;Paget's disease;Chronic obstructive pulmonary disease (severe);Chronic obstructive pulmonary disease (moderate to severe);Bone mineral density (paediatric, total body less head);Bone mineral density (paediatric, lower limb);Local histogram emphysema pattern	GO:0006810:transport;GO:0006897:endocytosis;GO:0007154:cell communication;GO:0007165:signal transduction;GO:0009987:cellular process;GO:0016192:vesicle-mediated transport;GO:0023052:signaling;GO:0043085:positive regulation of catalytic activity;GO:0043087:regulation of GTPase activity;GO:0043547:positive regulation of GTPase activity;GO:0044093:positive regulation of molecular function;GO:0044699…	GO:0005085:guanyl-nucleotide exchange factor activity;GO:0005088:Ras guanyl-nucleotide exchange factor activity;GO:0005096:GTPase activator activity;GO:0005488:binding;GO:0005515:protein binding;GO:0008047:enzyme activator activity;GO:0017016:Ras GTPase binding;GO:0017112:Rab guanyl-nucleotide exchange factor activity;GO:0017137:Rab GTPase binding;GO:0019899:enzyme binding;GO:0030234:enzyme regul…	GO:0005622:intracellular;GO:0005623:cell;GO:0005737:cytoplasm;GO:0005768:endosome;GO:0005769:early endosome;GO:0005773:vacuole;GO:0012505:endomembrane system;GO:0016023:cytoplasmic, membrane-bounded vesicle;GO:0031410:cytoplasmic vesicle;GO:0031982:vesicle;GO:0031988:membrane-bounded vesicle;GO:0043226:organelle;GO:0043227:membrane-bounded organelle;GO:0043229:intracellular organelle;GO:0043231:i…
SMIM26	2.96023e-96	-0.266113	0.13	0.319	7.20075e-92	0.163014	0.398598	NA	NA	NA	ENSG00000232388	ENSG00000232388	protein_coding	GRCh38.98	chr20	+	18567347	18569563	2217	hsa:388789:LINC00493	388789	small integral membrane protein 26 [Source:HGNC Symbol;Acc:HGNC:43430]	-	-	-	-	-	-	-	-	-	-
ACAA1	5.84918e-116	-0.266179	0.092	0.286	1.42281e-111	0.115882	0.34198	NA	NA	NA	ENSG00000060971	ENSG00000060971	protein_coding	GRCh38.98	chr3	-	38103129	38137242	34114	hsa:30:ACAA1, ACAA, PTHIO, THIO	30	acetyl-CoA acyltransferase 1 [Source:HGNC Symbol;Acc:HGNC:82]	hsa01100:Metabolic pathways;hsa04146:Peroxisome;hsa00071:Fatty acid degradation;hsa01212:Fatty acid metabolism;hsa03320:PPAR signaling pathway;hsa00592:alpha-Linolenic acid metabolism;hsa01040:Biosynthesis of unsaturated fatty acids;hsa00280:Valine, leucine and isoleucine degradation	R-HSA-2046104:alpha-linolenic (omega3) and linoleic (omega6) acid metabolism;R-HSA-1430728:Metabolism;R-HSA-390247:Beta-oxidation of very long chain fatty acids;R-HSA-556833:Metabolism of lipids and lipoproteins;R-HSA-2046106:alpha-linolenic acid (ALA) metabolism;R-HSA-390918:Peroxisomal lipid metabolism	PWY66-391:fatty acid beta-oxidation (peroxisome)	-	-	-	-	GO:0000038:very long-chain fatty acid metabolic process;GO:0001676:long-chain fatty acid metabolic process;GO:0006082:organic acid metabolic process;GO:0006629:lipid metabolic process;GO:0006631:fatty acid metabolic process;GO:0006635:fatty acid beta-oxidation;GO:0008152:metabolic process;GO:0008202:steroid metabolic process;GO:0008206:bile acid metabolic process;GO:0009056:catabolic process;GO:0…	GO:0003824:catalytic activity;GO:0003988:acetyl-CoA C-acyltransferase activity;GO:0003997:acyl-CoA oxidase activity;GO:0005488:binding;GO:0005515:protein binding;GO:0008410:CoA-transferase activity;GO:0008775:acetate CoA-transferase activity;GO:0016401:palmitoyl-CoA oxidase activity;GO:0016408:C-acyltransferase activity;GO:0016491:oxidoreductase activity;GO:0016627:oxidoreductase activity, acting…	GO:0005622:intracellular;GO:0005623:cell;GO:0005737:cytoplasm;GO:0005777:peroxisome;GO:0005782:peroxisomal matrix;GO:0016020:membrane;GO:0031907:microbody lumen;GO:0031974:membrane-enclosed lumen;GO:0042579:microbody;GO:0043226:organelle;GO:0043227:membrane-bounded organelle;GO:0043229:intracellular organelle;GO:0043231:intracellular membrane-bounded organelle;GO:0043233:organelle lumen;GO:004442…
SEC61G	4.98594e-107	-0.2676	0.108	0.301	1.21283e-102	0.13404	0.365162	NA	NA	NA	ENSG00000132432	ENSG00000132432	protein_coding	GRCh38.98	chr7	-	54752250	54759974	7725	hsa:23480:SEC61G, SSS1	23480	SEC61 translocon gamma subunit [Source:HGNC Symbol;Acc:HGNC:18277]	hsa04145:Phagosome;hsa04141:Protein processing in endoplasmic reticulum;hsa05110:Vibrio cholerae infection;hsa03060:Protein export	R-HSA-168256:Immune System;R-HSA-1280218:Adaptive Immune System;R-HSA-1799339:SRP-dependent cotranslational protein targeting to membrane;R-HSA-72766:Translation;R-HSA-392499:Metabolism of proteins;R-HSA-1236974:ER-Phagosome pathway;R-HSA-381038:XBP1(S) activates chaperone genes;R-HSA-381119:Unfolded Protein Response (UPR);R-HSA-983169:Class I MHC mediated antigen processing & presentation;R-HSA-…	-	-	-	-	Systemic lupus erythematosus;Very long-chain saturated fatty acid levels (fatty acid 20:0)	GO:0006605:protein targeting;GO:0006810:transport;GO:0006886:intracellular protein transport;GO:0006950:response to stress;GO:0006986:response to unfolded protein;GO:0007154:cell communication;GO:0007165:signal transduction;GO:0008104:protein localization;GO:0009987:cellular process;GO:0010033:response to organic substance;GO:0015031:protein transport;GO:0023052:signaling;GO:0030968:endoplasmic r…	GO:0005215:transporter activity;GO:0005488:binding;GO:0005515:protein binding;GO:0008320:protein transmembrane transporter activity;GO:0008565:protein transporter activity;GO:0015399:primary active transmembrane transporter activity;GO:0015405:P-P-bond-hydrolysis-driven transmembrane transporter activity;GO:0015450:P-P-bond-hydrolysis-driven protein transmembrane transporter activity;GO:0022804:a…	GO:0005622:intracellular;GO:0005623:cell;GO:0005737:cytoplasm;GO:0005783:endoplasmic reticulum;GO:0005789:endoplasmic reticulum membrane;GO:0005829:cytosol;GO:0012505:endomembrane system;GO:0016020:membrane;GO:0016021:integral component of membrane;GO:0031224:intrinsic component of membrane;GO:0042175:nuclear outer membrane-endoplasmic reticulum membrane network;GO:0043226:organelle;GO:0043227:me…
TNFRSF1A	6.19121e-85	-0.268162	0.236	0.453	1.50601e-80	0.312856	0.581037	NA	NA	NA	ENSG00000067182	ENSG00000067182	protein_coding	GRCh38.98	chr12	-	6328757	6342114	13358	hsa:7132:TNFRSF1A, CD120a, FPF, MS5, TBP1, TNF-R, TNF-R-I, TNF-R55, TNFAR, TNFR1, TNFR1-d2, TNFR55, TNFR60, p55, p55-R, p60	7132	TNF receptor superfamily member 1A [Source:HGNC Symbol;Acc:HGNC:11916]	hsa05160:Hepatitis C;hsa04060:Cytokine-cytokine receptor interaction;hsa05152:Tuberculosis;hsa05164:Influenza A;hsa05168:Herpes simplex infection;hsa04150:mTOR signaling pathway;hsa05166:HTLV-I infection;hsa04920:Adipocytokine signaling pathway;hsa04010:MAPK signaling pathway;hsa04071:Sphingolipid signaling pathway;hsa04215:Apoptosis - multiple species;hsa04064:NF-kappa B signaling pathway;hsa051…	R-HSA-75893:TNF signaling;R-HSA-73887:Death Receptor Signalling;R-HSA-168256:Immune System;R-HSA-1280215:Cytokine Signaling in Immune system;R-HSA-162582:Signal Transduction;R-HSA-5668541:TNFR2 non-canonical NF-kB pathway;R-HSA-5669034:TNFs bind their physiological receptors;R-HSA-5357956:TNFR1-induced NFkappaB signaling pathway;R-HSA-5357786:TNFR1-induced proapoptotic signaling;R-HSA-5357905:Reg…	-	P00006:Apoptosis signaling pathway	614810:Multiple sclerosis, susceptibility to, 5;142680:Periodic fever, familial	Immune system diseases;Other immune system diseases;H00912:Tumor necrosis factor receptor-associated periodic syndrome (TRAPS);Nervous system diseases;Other nervous and sensory system diseases;H01490:Multiple sclerosis	Colorectal cancer;Crohn's disease;Multiple sclerosis;Primary biliary cirrhosis;Adverse response to chemotherapy (neutropenia/leucopenia) (all anthracycline-based drugs);Adverse response to chemotherapy (neutropenia/leucopenia) (epirubicin)	GO:0001885:endothelial cell development;GO:0001932:regulation of protein phosphorylation;GO:0001934:positive regulation of protein phosphorylation;GO:0001959:regulation of cytokine-mediated signaling pathway;GO:0002064:epithelial cell development;GO:0002237:response to molecule of bacterial origin;GO:0002376:immune system process;GO:0003158:endothelium development;GO:0006082:organic acid metaboli…	GO:0004871:signal transducer activity;GO:0004872:receptor activity;GO:0004888:transmembrane signaling receptor activity;GO:0005031:tumor necrosis factor-activated receptor activity;GO:0005035:death receptor activity;GO:0005488:binding;GO:0005515:protein binding;GO:0019955:cytokine binding;GO:0038023:signaling receptor activity;GO:0043120:tumor necrosis factor binding;GO:0060089:molecular transduc…	GO:0000139:Golgi membrane;GO:0005576:extracellular region;GO:0005615:extracellular space;GO:0005622:intracellular;GO:0005623:cell;GO:0005737:cytoplasm;GO:0005739:mitochondrion;GO:0005794:Golgi apparatus;GO:0005886:plasma membrane;GO:0005887:integral component of plasma membrane;GO:0009986:cell surface;GO:0012505:endomembrane system;GO:0016020:membrane;GO:0016021:integral component of membrane;GO:…
SCN1B	5.93586e-92	-0.268273	0.18	0.391	1.4439e-87	0.24086	0.494448	NA	NA	NA	ENSG00000105711	ENSG00000105711	protein_coding	GRCh38.98	chr19	+	35030470	35040449	9980	hsa:6324:SCN1B, ATFB13, BRGDA5, GEFSP1	6324	sodium voltage-gated channel beta subunit 1 [Source:HGNC Symbol;Acc:HGNC:10586]	hsa04261:Adrenergic signaling in cardiomyocytes	R-HSA-1266738:Developmental Biology;R-HSA-445095:Interaction between L1 and Ankyrins;R-HSA-397014:Muscle contraction;R-HSA-422475:Axon guidance;R-HSA-5576892:Phase 0 - rapid depolarisation;R-HSA-5576891:Cardiac conduction;R-HSA-373760:L1CAM interactions	-	-	615377:Atrial fibrillation, familial, 13;604233:Epilepsy, generalized, with febrile seizures plus, type 1;612838:Brugada syndrome 5	Nervous system diseases;Other nervous and sensory system diseases;H00783:Febrile seizures;Cardiovascular diseases;Cardiac diseases;H00728:Brugada syndrome (BRS)	Serum albumin level	GO:0000902:cell morphogenesis;GO:0000904:cell morphogenesis involved in differentiation;GO:0001508:action potential;GO:0002027:regulation of heart rate;GO:0002028:regulation of sodium ion transport;GO:0003008:system process;GO:0003012:muscle system process;GO:0003013:circulatory system process;GO:0003015:heart process;GO:0003254:regulation of membrane depolarization;GO:0006810:transport;GO:000681…	GO:0005215:transporter activity;GO:0005216:ion channel activity;GO:0005244:voltage-gated ion channel activity;GO:0005248:voltage-gated sodium channel activity;GO:0005261:cation channel activity;GO:0005272:sodium channel activity;GO:0008200:ion channel inhibitor activity;GO:0008324:cation transmembrane transporter activity;GO:0015075:ion transmembrane transporter activity;GO:0015077:monovalent ino…	GO:0001518:voltage-gated sodium channel complex;GO:0005576:extracellular region;GO:0005623:cell;GO:0005886:plasma membrane;GO:0005887:integral component of plasma membrane;GO:0005911:cell-cell junction;GO:0014704:intercalated disc;GO:0016020:membrane;GO:0016021:integral component of membrane;GO:0030054:cell junction;GO:0030315:T-tubule;GO:0030424:axon;GO:0031224:intrinsic component of membrane;GO…
C1orf122	1.18259e-149	-0.268505	0.044	0.235	2.87665e-145	0.0543875	0.270072	NA	NA	NA	ENSG00000197982	ENSG00000197982	protein_coding	GRCh38.98	chr1	+	37806979	37809454	2476	hsa:127687:C1orf122, ALAESM	127687	chromosome 1 open reading frame 122 [Source:HGNC Symbol;Acc:HGNC:24789]	-	-	-	-	-	-	-	-	-	-
RASAL3	1.2218e-122	-0.270752	0.08	0.273	2.97202e-118	0.0986193	0.325415	NA	NA	NA	ENSG00000105122	ENSG00000105122	protein_coding	GRCh38.98	chr19	-	15451624	15464544	12921	hsa:64926:RASAL3	64926	RAS protein activator like 3 [Source:HGNC Symbol;Acc:HGNC:26129]	hsa04014:Ras signaling pathway	R-HSA-2424491:DAP12 signaling;R-HSA-375165:NCAM signaling for neurite out-growth;R-HSA-5654741:Signaling by FGFR3;R-HSA-187037:NGF signalling via TRKA from the plasma membrane;R-HSA-190236:Signaling by FGFR;R-HSA-5673001:RAF/MAP kinase cascade;R-HSA-112399:IRS-mediated signalling;R-HSA-1266738:Developmental Biology;R-HSA-74752:Signaling by Insulin receptor;R-HSA-1433557:Signaling by SCF-KIT;R-HSA…	-	-	-	-	-	GO:0000165:MAPK cascade;GO:0001775:cell activation;GO:0001866:NK T cell proliferation;GO:0002376:immune system process;GO:0002682:regulation of immune system process;GO:0002684:positive regulation of immune system process;GO:0002694:regulation of leukocyte activation;GO:0002696:positive regulation of leukocyte activation;GO:0006464:cellular protein modification process;GO:0006468:protein phosphor…	GO:0005096:GTPase activator activity;GO:0008047:enzyme activator activity;GO:0030234:enzyme regulator activity;GO:0030695:GTPase regulator activity;GO:0060589:nucleoside-triphosphatase regulator activity;GO:0098772:molecular function regulator	GO:0005576:extracellular region;GO:0005622:intracellular;GO:0005623:cell;GO:0005737:cytoplasm;GO:0005829:cytosol;GO:0005886:plasma membrane;GO:0005938:cell cortex;GO:0009898:cytoplasmic side of plasma membrane;GO:0016020:membrane;GO:0031224:intrinsic component of membrane;GO:0031226:intrinsic component of plasma membrane;GO:0031235:intrinsic component of the cytoplasmic side of the plasma membran…
LINC02712	3.28812e-73	-0.270943	0.356	0.563	7.99834e-69	0.506787	0.818083	NA	NA	NA	ENSG00000273409	ENSG00000273409	lncRNA	GRCh38.98	chr11	+	127271029	127337033	66005	hsa:101929497:	101929497	long intergenic non-protein coding RNA 2712 [Source:HGNC Symbol;Acc:HGNC:54229]	-	-	-	-	-	-	-	-	-	-
RPS14	0	-0.271967	0.926	0.98	0	2.08744	2.72793	NA	NA	NA	ENSG00000164587	ENSG00000164587	protein_coding	GRCh38.98	chr5	-	150442635	150449739	7105	hsa:6208:RPS14, EMTB, S14	6208	ribosomal protein S14 [Source:HGNC Symbol;Acc:HGNC:10387]	hsa03010:Ribosome	R-HSA-72706:GTP hydrolysis and joining of the 60S ribosomal subunit;R-HSA-72689:Formation of a pool of free 40S subunits;R-HSA-72737:Cap-dependent Translation Initiation;R-HSA-156827:L13a-mediated translational silencing of Ceruloplasmin expression;R-HSA-72764:Eukaryotic Translation Termination;R-HSA-72649:Translation initiation complex formation;R-HSA-2408522:Selenoamino acid metabolism;R-HSA-72…	-	-	153550:Macrocytic anemia, refractory, due to 5q deletion, somatic	Cardiovascular diseases;Hematologic diseases;H01484:5q- syndrome	Visceral adipose tissue/subcutaneous adipose tissue ratio	GO:0000028:ribosomal small subunit assembly;GO:0000122:negative regulation of transcription from RNA polymerase II promoter;GO:0000184:nuclear-transcribed mRNA catabolic process, nonsense-mediated decay;GO:0000462:maturation of SSU-rRNA from tricistronic rRNA transcript (SSU-rRNA, 5.8S rRNA, LSU-rRNA);GO:0000956:nuclear-transcribed mRNA catabolic process;GO:0002262:myeloid cell homeostasis;GO:000…	GO:0003676:nucleic acid binding;GO:0003723:RNA binding;GO:0003729:mRNA binding;GO:0003735:structural constituent of ribosome;GO:0005198:structural molecule activity;GO:0005488:binding;GO:0005515:protein binding;GO:0019843:rRNA binding;GO:0044822:poly(A) RNA binding;GO:0045182:translation regulator activity;GO:0048027:mRNA 5'-UTR binding;GO:0070181:small ribosomal subunit rRNA binding;GO:0097159:o…	GO:0005576:extracellular region;GO:0005622:intracellular;GO:0005623:cell;GO:0005634:nucleus;GO:0005654:nucleoplasm;GO:0005730:nucleolus;GO:0005737:cytoplasm;GO:0005739:mitochondrion;GO:0005829:cytosol;GO:0005840:ribosome;GO:0005912:adherens junction;GO:0005924:cell-substrate adherens junction;GO:0005925:focal adhesion;GO:0015935:small ribosomal subunit;GO:0016020:membrane;GO:0022626:cytosolic rib…
SCAND1	2.12866e-95	-0.272008	0.177	0.388	5.17798e-91	0.226803	0.481349	NA	NA	NA	ENSG00000171222	ENSG00000171222	protein_coding	GRCh38.98	chr20	-	35953617	35959472	5856	hsa:51282:SCAND1, RAZ1, SDP1	51282	SCAN domain containing 1 [Source:HGNC Symbol;Acc:HGNC:10566]	-	-	-	-	-	-	-	GO:0006139:nucleobase-containing compound metabolic process;GO:0006351:transcription, DNA-templated;GO:0006355:regulation of transcription, DNA-templated;GO:0006725:cellular aromatic compound metabolic process;GO:0006807:nitrogen compound metabolic process;GO:0008152:metabolic process;GO:0009058:biosynthetic process;GO:0009059:macromolecule biosynthetic process;GO:0009889:regulation of biosynthet…	GO:0000988:transcription factor activity, protein binding;GO:0000989:transcription factor activity, transcription factor binding;GO:0001071:nucleic acid binding transcription factor activity;GO:0003700:transcription factor activity, sequence-specific DNA binding;GO:0003712:transcription cofactor activity;GO:0003713:transcription coactivator activity;GO:0005488:binding;GO:0005515:protein binding;G…	GO:0005622:intracellular;GO:0005623:cell;GO:0005634:nucleus;GO:0043226:organelle;GO:0043227:membrane-bounded organelle;GO:0043229:intracellular organelle;GO:0043231:intracellular membrane-bounded organelle;GO:0044424:intracellular part;GO:0044464:cell part
PFN1	1.3758e-111	-0.272465	0.637	0.825	3.34664e-107	1.04429	1.46924	NA	NA	NA	ENSG00000108518	ENSG00000108518	protein_coding	GRCh38.98	chr17	-	4945652	4949061	3410	hsa:5216:PFN1, ALS18	5216	profilin 1 [Source:HGNC Symbol;Acc:HGNC:8881]	hsa04015:Rap1 signaling pathway;hsa04810:Regulation of actin cytoskeleton;hsa05132:Salmonella infection;hsa05131:Shigellosis	R-HSA-194315:Signaling by Rho GTPases;R-HSA-1266738:Developmental Biology;R-HSA-422475:Axon guidance;R-HSA-376176:Signaling by Robo receptor;R-HSA-195258:RHO GTPase Effectors;R-HSA-162582:Signal Transduction;R-HSA-109582:Hemostasis;R-HSA-4086400:PCP/CE pathway;R-HSA-76005:Response to elevated platelet cytosolic Ca2+;R-HSA-3858494:Beta-catenin independent WNT signaling;R-HSA-76002:Platelet activat…	-	P00016:Cytoskeletal regulation by Rho GTPase	614808:Amyotrophic lateral sclerosis 18	-	-	GO:0001667:ameboidal-type cell migration;GO:0001736:establishment of planar polarity;GO:0001738:morphogenesis of a polarized epithelium;GO:0001838:embryonic epithelial tube formation;GO:0001841:neural tube formation;GO:0001843:neural tube closure;GO:0002009:morphogenesis of an epithelium;GO:0006139:nucleobase-containing compound metabolic process;GO:0006259:DNA metabolic process;GO:0006351:transc…	GO:0000166:nucleotide binding;GO:0000774:adenyl-nucleotide exchange factor activity;GO:0003676:nucleic acid binding;GO:0003723:RNA binding;GO:0003779:actin binding;GO:0003785:actin monomer binding;GO:0005102:receptor binding;GO:0005488:binding;GO:0005515:protein binding;GO:0005543:phospholipid binding;GO:0005546:phosphatidylinositol-4,5-bisphosphate binding;GO:0008092:cytoskeletal protein binding…	GO:0005576:extracellular region;GO:0005615:extracellular space;GO:0005622:intracellular;GO:0005623:cell;GO:0005634:nucleus;GO:0005737:cytoplasm;GO:0005829:cytosol;GO:0005856:cytoskeleton;GO:0005912:adherens junction;GO:0005924:cell-substrate adherens junction;GO:0005925:focal adhesion;GO:0005938:cell cortex;GO:0016020:membrane;GO:0030054:cell junction;GO:0030055:cell-substrate junction;GO:0031982…
PPP6R2	8.33281e-97	-0.273021	0.156	0.358	2.02696e-92	0.198646	0.448367	NA	NA	NA	ENSG00000100239	ENSG00000100239	protein_coding	GRCh38.98	chr22	+	50343304	50445090	101787	hsa:9701:PPP6R2, KIAA0685, PP6R2, SAP190, SAPS2	9701	protein phosphatase 6 regulatory subunit 2 [Source:HGNC Symbol;Acc:HGNC:19253]	-	-	-	-	-	-	Acne (severe)	-	GO:0005488:binding;GO:0005515:protein binding	GO:0005622:intracellular;GO:0005623:cell;GO:0005737:cytoplasm;GO:0043226:organelle;GO:0043227:membrane-bounded organelle;GO:0043229:intracellular organelle;GO:0043231:intracellular membrane-bounded organelle;GO:0044424:intracellular part;GO:0044464:cell part
IGSF21	1.59945e-91	-0.273179	0.193	0.402	3.89066e-87	0.249817	0.510364	NA	NA	NA	ENSG00000117154	ENSG00000117154	protein_coding	GRCh38.98	chr1	+	18107798	18378483	270686	hsa:84966:IGSF21	84966	immunoglobin superfamily member 21 [Source:HGNC Symbol;Acc:HGNC:28246]	-	-	-	-	-	-	Erectile dysfunction and prostate cancer treatment;Diabetic retinopathy;Cobalt levels	-	-	GO:0005576:extracellular region
MX1	6.21452e-108	-0.273694	0.097	0.283	1.51168e-103	0.127284	0.362772	NA	NA	NA	ENSG00000157601	ENSG00000157601	protein_coding	GRCh38.98	chr21	+	41420304	41459214	38911	hsa:4599:MX1, IFI-78K, IFI78, MX, MxA	4599	MX dynamin like GTPase 1 [Source:HGNC Symbol;Acc:HGNC:7532]	hsa05162:Measles;hsa05164:Influenza A	R-HSA-168256:Immune System;R-HSA-909733:Interferon alpha/beta signaling;R-HSA-913531:Interferon Signaling;R-HSA-1280215:Cytokine Signaling in Immune system;R-HSA-1169410:Antiviral mechanism by IFN-stimulated genes;R-HSA-1169408:ISG15 antiviral mechanism	-	-	-	-	-	GO:0002252:immune effector process;GO:0002376:immune system process;GO:0006915:apoptotic process;GO:0006950:response to stress;GO:0006952:defense response;GO:0006955:immune response;GO:0007154:cell communication;GO:0007165:signal transduction;GO:0007166:cell surface receptor signaling pathway;GO:0008219:cell death;GO:0009605:response to external stimulus;GO:0009607:response to biotic stimulus;GO:…	GO:0000166:nucleotide binding;GO:0001882:nucleoside binding;GO:0001883:purine nucleoside binding;GO:0003824:catalytic activity;GO:0003924:GTPase activity;GO:0005488:binding;GO:0005515:protein binding;GO:0005525:GTP binding;GO:0016462:pyrophosphatase activity;GO:0016787:hydrolase activity;GO:0016817:hydrolase activity, acting on acid anhydrides;GO:0016818:hydrolase activity, acting on acid anhydri…	GO:0005622:intracellular;GO:0005623:cell;GO:0005634:nucleus;GO:0005635:nuclear envelope;GO:0005737:cytoplasm;GO:0005783:endoplasmic reticulum;GO:0005789:endoplasmic reticulum membrane;GO:0005829:cytosol;GO:0012505:endomembrane system;GO:0016020:membrane;GO:0031090:organelle membrane;GO:0031965:nuclear membrane;GO:0031967:organelle envelope;GO:0031975:envelope;GO:0042175:nuclear outer membrane-end…
CCDC50	1.92686e-79	-0.27372	0.339	0.555	4.68708e-75	0.470053	0.777178	NA	NA	NA	ENSG00000152492	ENSG00000152492	protein_coding	GRCh38.98	chr3	+	191329085	191398659	69575	hsa:152137:CCDC50, C3orf6, DFNA44, YMER	152137	coiled-coil domain containing 50 [Source:HGNC Symbol;Acc:HGNC:18111]	-	-	-	-	607453:Deafness, autosomal dominant 44	Nervous system diseases;Other nervous and sensory system diseases;H00604:Deafness, autosomal dominant	Alzheimer's disease biomarkers	GO:0003008:system process;GO:0007600:sensory perception;GO:0007605:sensory perception of sound;GO:0032501:multicellular organismal process;GO:0050877:neurological system process;GO:0050954:sensory perception of mechanical stimulus	GO:0005488:binding;GO:0005515:protein binding;GO:0019899:enzyme binding;GO:0031625:ubiquitin protein ligase binding;GO:0044389:ubiquitin-like protein ligase binding	GO:0005622:intracellular;GO:0005623:cell;GO:0005737:cytoplasm;GO:0044424:intracellular part;GO:0044464:cell part
BAG1	5.74696e-139	-0.273787	0.062	0.258	1.39795e-134	0.0768585	0.301897	NA	NA	NA	ENSG00000107262	ENSG00000107262	protein_coding	GRCh38.98	chr9	-	33247820	33264720	16901	hsa:573:BAG1, BAG-1, HAP, RAP46	573	BCL2 associated athanogene 1 [Source:HGNC Symbol;Acc:HGNC:937]	hsa04141:Protein processing in endoplasmic reticulum	R-HSA-3371453:Regulation of HSF1-mediated heat shock response;R-HSA-2262752:Cellular responses to stress;R-HSA-3371556:Cellular response to heat stress	-	-	-	-	-	GO:0006457:protein folding;GO:0006915:apoptotic process;GO:0006950:response to stress;GO:0007154:cell communication;GO:0007165:signal transduction;GO:0007166:cell surface receptor signaling pathway;GO:0008219:cell death;GO:0009266:response to temperature stimulus;GO:0009408:response to heat;GO:0009628:response to abiotic stimulus;GO:0009987:cellular process;GO:0010941:regulation of cell death;GO:…	GO:0000166:nucleotide binding;GO:0000774:adenyl-nucleotide exchange factor activity;GO:0004871:signal transducer activity;GO:0005057:receptor signaling protein activity;GO:0005488:binding;GO:0005515:protein binding;GO:0017076:purine nucleotide binding;GO:0030234:enzyme regulator activity;GO:0030554:adenyl nucleotide binding;GO:0036094:small molecule binding;GO:0051087:chaperone binding;GO:0060589…	GO:0005622:intracellular;GO:0005623:cell;GO:0005634:nucleus;GO:0005737:cytoplasm;GO:0005829:cytosol;GO:0043226:organelle;GO:0043227:membrane-bounded organelle;GO:0043229:intracellular organelle;GO:0043231:intracellular membrane-bounded organelle;GO:0044424:intracellular part;GO:0044444:cytoplasmic part;GO:0044464:cell part
EMP3	8.71885e-112	-0.274009	0.098	0.292	2.12086e-107	0.13276	0.369692	NA	NA	NA	ENSG00000142227	ENSG00000142227	protein_coding	GRCh38.98	chr19	+	48321509	48330553	9045	hsa:2014:EMP3, YMP	2014	epithelial membrane protein 3 [Source:HGNC Symbol;Acc:HGNC:3335]	-	-	-	-	-	-	-	GO:0008219:cell death;GO:0008283:cell proliferation;GO:0008285:negative regulation of cell proliferation;GO:0009987:cellular process;GO:0016043:cellular component organization;GO:0016049:cell growth;GO:0022607:cellular component assembly;GO:0030030:cell projection organization;GO:0030031:cell projection assembly;GO:0032060:bleb assembly;GO:0040007:growth;GO:0042127:regulation of cell proliferatio…	GO:0005488:binding;GO:0005515:protein binding	GO:0005623:cell;GO:0005886:plasma membrane;GO:0016020:membrane;GO:0016021:integral component of membrane;GO:0031224:intrinsic component of membrane;GO:0044425:membrane part;GO:0044464:cell part;GO:0071944:cell periphery
SCD	1.00937e-124	-0.274383	0.076	0.269	2.45528e-120	0.0960594	0.325659	NA	NA	NA	ENSG00000099194	ENSG00000099194	protein_coding	GRCh38.98	chr10	+	100347233	100364826	17594	hsa:6319:SCD, FADS5, MSTP008, SCD1, SCDOS, hSCD1	6319	stearoyl-CoA desaturase [Source:HGNC Symbol;Acc:HGNC:10571]	hsa04152:AMPK signaling pathway;hsa01212:Fatty acid metabolism;hsa03320:PPAR signaling pathway;hsa01040:Biosynthesis of unsaturated fatty acids	R-HSA-2426168:Activation of gene expression by SREBF (SREBP);R-HSA-75105:Fatty Acyl-CoA Biosynthesis;R-HSA-535734:Fatty acid, triacylglycerol, and ketone body metabolism;R-HSA-75109:Triglyceride Biosynthesis;R-HSA-1430728:Metabolism;R-HSA-1655829:Regulation of cholesterol biosynthesis by SREBP (SREBF);R-HSA-556833:Metabolism of lipids and lipoproteins	PWY-5996:oleate biosynthesis	-	-	-	Metabolic traits;Blood metabolite levels;Blood metabolite ratios;Palmitic acid (16:0) plasma levels;Palmitoleic acid (16:1n-7) plasma levels;Glycerophospholipid levels	GO:0006082:organic acid metabolic process;GO:0006629:lipid metabolic process;GO:0006631:fatty acid metabolic process;GO:0006633:fatty acid biosynthetic process;GO:0006636:unsaturated fatty acid biosynthetic process;GO:0006637:acyl-CoA metabolic process;GO:0006732:coenzyme metabolic process;GO:0006790:sulfur compound metabolic process;GO:0008152:metabolic process;GO:0008610:lipid biosynthetic proc…	GO:0003824:catalytic activity;GO:0004768:stearoyl-CoA 9-desaturase activity;GO:0005488:binding;GO:0005506:iron ion binding;GO:0016215:acyl-CoA desaturase activity;GO:0016491:oxidoreductase activity;GO:0016705:oxidoreductase activity, acting on paired donors, with incorporation or reduction of molecular oxygen;GO:0016717:oxidoreductase activity, acting on paired donors, with oxidation of a pair of…	GO:0005622:intracellular;GO:0005623:cell;GO:0005737:cytoplasm;GO:0005783:endoplasmic reticulum;GO:0005789:endoplasmic reticulum membrane;GO:0012505:endomembrane system;GO:0016020:membrane;GO:0016021:integral component of membrane;GO:0031224:intrinsic component of membrane;GO:0042175:nuclear outer membrane-endoplasmic reticulum membrane network;GO:0043226:organelle;GO:0043227:membrane-bounded orga…
LAMTOR4	1.57786e-84	-0.274427	0.473	0.682	3.83814e-80	0.693147	1.04788	NA	NA	NA	ENSG00000188186	ENSG00000188186	protein_coding	GRCh38.98	chr7	+	100148907	100155944	7038	hsa:389541:LAMTOR4, C7orf59	389541	late endosomal/lysosomal adaptor, MAPK and MTOR activator 4 [Source:HGNC Symbol;Acc:HGNC:33772]	hsa04150:mTOR signaling pathway	R-HSA-380972:Energy dependent regulation of mTOR by LKB1-AMPK;R-HSA-3700989:Transcriptional Regulation by TP53;R-HSA-1632852:Macroautophagy;R-HSA-112399:IRS-mediated signalling;R-HSA-74752:Signaling by Insulin receptor;R-HSA-165159:mTOR signalling;R-HSA-2428924:IGF1R signaling cascade;R-HSA-162582:Signal Transduction;R-HSA-2428928:IRS-related events triggered by IGF1R;R-HSA-74751:Insulin receptor…	-	-	-	-	-	GO:0001101:response to acid chemical;GO:0006914:autophagy;GO:0007049:cell cycle;GO:0007050:cell cycle arrest;GO:0007154:cell communication;GO:0007165:signal transduction;GO:0008104:protein localization;GO:0008361:regulation of cell size;GO:0009719:response to endogenous stimulus;GO:0009966:regulation of signal transduction;GO:0009967:positive regulation of signal transduction;GO:0009987:cellular …	GO:0005085:guanyl-nucleotide exchange factor activity;GO:0005198:structural molecule activity;GO:0005488:binding;GO:0005515:protein binding;GO:0032947:protein complex scaffold;GO:0098772:molecular function regulator	GO:0000323:lytic vacuole;GO:0005622:intracellular;GO:0005623:cell;GO:0005737:cytoplasm;GO:0005764:lysosome;GO:0005765:lysosomal membrane;GO:0005768:endosome;GO:0005770:late endosome;GO:0005773:vacuole;GO:0005774:vacuolar membrane;GO:0010008:endosome membrane;GO:0012505:endomembrane system;GO:0016020:membrane;GO:0031090:organelle membrane;GO:0031902:late endosome membrane;GO:0032991:macromolecular…
MTCH1	1.91832e-87	-0.276597	0.257	0.482	4.66631e-83	0.34163	0.625163	NA	NA	NA	ENSG00000137409	ENSG00000137409	protein_coding	GRCh38.98	chr6	-	36968141	36986298	18158	hsa:23787:MTCH1, CGI-64, PIG60, PSAP, SLC25A49	23787	mitochondrial carrier 1 [Source:HGNC Symbol;Acc:HGNC:17586]	-	-	-	-	-	-	Acne (severe)	GO:0006508:proteolysis;GO:0006810:transport;GO:0006915:apoptotic process;GO:0006919:activation of cysteine-type endopeptidase activity involved in apoptotic process;GO:0007154:cell communication;GO:0007165:signal transduction;GO:0007275:multicellular organism development;GO:0007399:nervous system development;GO:0008152:metabolic process;GO:0008219:cell death;GO:0009893:positive regulation of meta…	GO:0005488:binding;GO:0005515:protein binding	GO:0005622:intracellular;GO:0005623:cell;GO:0005737:cytoplasm;GO:0005739:mitochondrion;GO:0005740:mitochondrial envelope;GO:0005743:mitochondrial inner membrane;GO:0016020:membrane;GO:0016021:integral component of membrane;GO:0019866:organelle inner membrane;GO:0031090:organelle membrane;GO:0031224:intrinsic component of membrane;GO:0031966:mitochondrial membrane;GO:0031967:organelle envelope;GO:…
METTL9	3.58425e-100	-0.277776	0.171	0.39	8.71869e-96	0.223201	0.482916	NA	NA	NA	ENSG00000197006	ENSG00000197006	protein_coding	GRCh38.98	chr16	+	21597218	21657473	60256	hsa:51108:METTL9, CGI-81, DREV, DREV1, PAP1	51108	methyltransferase like 9 [Source:HGNC Symbol;Acc:HGNC:24586]	-	-	-	-	-	-	-	-	GO:0005488:binding;GO:0005515:protein binding	-
GSPT1	2.50948e-111	-0.278022	0.118	0.319	6.1043e-107	0.144816	0.388126	NA	NA	NA	ENSG00000103342	ENSG00000103342	protein_coding	GRCh38.98	chr16	-	11868128	11916082	47955	hsa:2935:GSPT1, 551G9.2, ETF3A, GST1, eRF3a	2935	G1 to S phase transition 1 [Source:HGNC Symbol;Acc:HGNC:4621]	hsa03015:mRNA surveillance pathway	R-HSA-72764:Eukaryotic Translation Termination;R-HSA-927802:Nonsense-Mediated Decay (NMD);R-HSA-72766:Translation;R-HSA-392499:Metabolism of proteins;R-HSA-975956:Nonsense Mediated Decay (NMD) independent of the Exon Junction Complex (EJC);R-HSA-74160:Gene Expression;R-HSA-975957:Nonsense Mediated Decay (NMD) enhanced by the Exon Junction Complex (EJC)	-	-	-	-	-	GO:0000082:G1/S transition of mitotic cell cycle;GO:0000184:nuclear-transcribed mRNA catabolic process, nonsense-mediated decay;GO:0000278:mitotic cell cycle;GO:0000956:nuclear-transcribed mRNA catabolic process;GO:0002181:cytoplasmic translation;GO:0002184:cytoplasmic translational termination;GO:0006139:nucleobase-containing compound metabolic process;GO:0006401:RNA catabolic process;GO:0006402…	GO:0000166:nucleotide binding;GO:0001882:nucleoside binding;GO:0001883:purine nucleoside binding;GO:0003676:nucleic acid binding;GO:0003723:RNA binding;GO:0003747:translation release factor activity;GO:0003824:catalytic activity;GO:0003924:GTPase activity;GO:0005488:binding;GO:0005515:protein binding;GO:0005525:GTP binding;GO:0008079:translation termination factor activity;GO:0008135:translation …	GO:0005622:intracellular;GO:0005623:cell;GO:0005737:cytoplasm;GO:0005829:cytosol;GO:0018444:translation release factor complex;GO:0032991:macromolecular complex;GO:0043234:protein complex;GO:0044424:intracellular part;GO:0044444:cytoplasmic part;GO:0044464:cell part
ZNRF2	7.49946e-100	-0.278302	0.173	0.39	1.82424e-95	0.226835	0.487865	NA	NA	NA	ENSG00000180233	ENSG00000180233	protein_coding	GRCh38.98	chr7	+	30284597	30367689	83093	hsa:223082:ZNRF2, RNF202	223082	zinc and ring finger 2 [Source:HGNC Symbol;Acc:HGNC:22316]	-	R-HSA-168256:Immune System;R-HSA-1280218:Adaptive Immune System;R-HSA-983169:Class I MHC mediated antigen processing & presentation;R-HSA-983168:Antigen processing: Ubiquitination & Proteasome degradation	-	-	-	-	Cadmium levels	GO:0000209:protein polyubiquitination;GO:0006464:cellular protein modification process;GO:0008152:metabolic process;GO:0009987:cellular process;GO:0016567:protein ubiquitination;GO:0019538:protein metabolic process;GO:0032446:protein modification by small protein conjugation;GO:0036211:protein modification process;GO:0043170:macromolecule metabolic process;GO:0043412:macromolecule modification;GO…	GO:0003824:catalytic activity;GO:0004842:ubiquitin-protein transferase activity;GO:0005488:binding;GO:0008270:zinc ion binding;GO:0016740:transferase activity;GO:0016874:ligase activity;GO:0019787:ubiquitin-like protein transferase activity;GO:0043167:ion binding;GO:0043169:cation binding;GO:0046872:metal ion binding;GO:0046914:transition metal ion binding;GO:0061630:ubiquitin protein ligase acti…	GO:0000323:lytic vacuole;GO:0005622:intracellular;GO:0005623:cell;GO:0005737:cytoplasm;GO:0005764:lysosome;GO:0005765:lysosomal membrane;GO:0005768:endosome;GO:0005773:vacuole;GO:0005774:vacuolar membrane;GO:0005829:cytosol;GO:0005886:plasma membrane;GO:0010008:endosome membrane;GO:0012505:endomembrane system;GO:0012506:vesicle membrane;GO:0016020:membrane;GO:0016023:cytoplasmic, membrane-bounded…
NDUFA13	3.95437e-86	-0.279623	0.298	0.52	9.61901e-82	0.402882	0.702928	NA	NA	NA	ENSG00000186010	ENSG00000186010	protein_coding	GRCh38.98	chr19	+	19515736	19529054	13319	hsa:51079:NDUFA13, B16.6, CDA016, CGI-39, GRIM-19, GRIM19	51079	NADH:ubiquinone oxidoreductase subunit A13 [Source:HGNC Symbol;Acc:HGNC:17194]	hsa01100:Metabolic pathways;hsa04932:Non-alcoholic fatty liver disease (NAFLD);hsa05010:Alzheimer's disease;hsa05012:Parkinson's disease;hsa05016:Huntington's disease;hsa00190:Oxidative phosphorylation	R-HSA-1430728:Metabolism;R-HSA-1428517:The citric acid (TCA) cycle and respiratory electron transport;R-HSA-6799198:Complex I biogenesis;R-HSA-611105:Respiratory electron transport;R-HSA-163200:Respiratory electron transport, ATP synthesis by chemiosmotic coupling, and heat production by uncoupling proteins.	-	-	607464:Thyroid carcinoma, Hurthle cell	-	Schizophrenia	GO:0001101:response to acid chemical;GO:0001558:regulation of cell growth;GO:0006091:generation of precursor metabolites and energy;GO:0006119:oxidative phosphorylation;GO:0006120:mitochondrial electron transport, NADH to ubiquinone;GO:0006139:nucleobase-containing compound metabolic process;GO:0006163:purine nucleotide metabolic process;GO:0006351:transcription, DNA-templated;GO:0006355:regulati…	GO:0000166:nucleotide binding;GO:0001882:nucleoside binding;GO:0001883:purine nucleoside binding;GO:0003824:catalytic activity;GO:0003954:NADH dehydrogenase activity;GO:0005488:binding;GO:0005515:protein binding;GO:0005524:ATP binding;GO:0008137:NADH dehydrogenase (ubiquinone) activity;GO:0016491:oxidoreductase activity;GO:0016651:oxidoreductase activity, acting on NAD(P)H;GO:0016655:oxidoreducta…	GO:0005576:extracellular region;GO:0005622:intracellular;GO:0005623:cell;GO:0005634:nucleus;GO:0005654:nucleoplasm;GO:0005737:cytoplasm;GO:0005739:mitochondrion;GO:0005740:mitochondrial envelope;GO:0005743:mitochondrial inner membrane;GO:0005746:mitochondrial respiratory chain;GO:0005747:mitochondrial respiratory chain complex I;GO:0016020:membrane;GO:0016021:integral component of membrane;GO:001…
PIK3R1	3.7527e-79	-0.279863	0.397	0.601	9.12845e-75	0.566375	0.901704	NA	NA	NA	ENSG00000145675	ENSG00000145675	protein_coding	GRCh38.98	chr5	+	68215756	68301821	86066	hsa:5295:PIK3R1, AGM7, GRB1, IMD36, p85, p85-ALPHA	5295	phosphoinositide-3-kinase regulatory subunit 1 [Source:HGNC Symbol;Acc:HGNC:8979]	hsa04024:cAMP signaling pathway;hsa04550:Signaling pathways regulating pluripotency of stem cells;hsa04670:Leukocyte transendothelial migration;hsa05160:Hepatitis C;hsa04960:Aldosterone-regulated sodium reabsorption;hsa04151:PI3K-Akt signaling pathway;hsa04620:Toll-like receptor signaling pathway;hsa04630:Jak-STAT signaling pathway;hsa04650:Natural killer cell mediated cytotoxicity;hsa05161:Hepat…	R-HSA-2424491:DAP12 signaling;R-HSA-202424:Downstream TCR signaling;R-HSA-114604:GPVI-mediated activation cascade;R-HSA-5654741:Signaling by FGFR3;R-HSA-388841:Costimulation by the CD28 family;R-HSA-187037:NGF signalling via TRKA from the plasma membrane;R-HSA-190236:Signaling by FGFR;R-HSA-389356:CD28 co-stimulation;R-HSA-198203:PI3K/AKT activation;R-HSA-112399:IRS-mediated signalling;R-HSA-1266…	PWY-6352:3-phosphoinositide biosynthesis;PWY-6371:superpathway of inositol phosphate compounds	P00034:Integrin signalling pathway;P04398:p53 pathway feedback loops 2;P00053:T cell activation;P00033:Insulin/IGF pathway-protein kinase B signaling cascade;P00056:VEGF signaling pathway;P00019:Endothelin signaling pathway;P00005:Angiogenesis;P00048:PI3 kinase pathway;P00009:Axon guidance mediated by netrin;P00047:PDGF signaling pathway;P00030:Hypoxia response via HIF activation;P00059:p53 pathw…	269880:SHORT syndrome;615214:Agammaglobulinemia 7, autosomal recessive;616005:Immunodeficiency 36	Other congenital disorders;Congenital disorders of development;H01370:SHORT syndrome	Menarche (age at onset);Alzheimer's disease biomarkers	GO:0001678:cellular glucose homeostasis;GO:0001775:cell activation;GO:0001816:cytokine production;GO:0001817:regulation of cytokine production;GO:0001819:positive regulation of cytokine production;GO:0001952:regulation of cell-matrix adhesion;GO:0001953:negative regulation of cell-matrix adhesion;GO:0002252:immune effector process;GO:0002253:activation of immune response;GO:0002376:immune system …	GO:0003824:catalytic activity;GO:0004871:signal transducer activity;GO:0005068:transmembrane receptor protein tyrosine kinase adaptor activity;GO:0005102:receptor binding;GO:0005126:cytokine receptor binding;GO:0005158:insulin receptor binding;GO:0005159:insulin-like growth factor receptor binding;GO:0005165:neurotrophin receptor binding;GO:0005167:neurotrophin TRK receptor binding;GO:0005168:neu…	GO:0005622:intracellular;GO:0005623:cell;GO:0005634:nucleus;GO:0005737:cytoplasm;GO:0005783:endoplasmic reticulum;GO:0005801:cis-Golgi network;GO:0005829:cytosol;GO:0005886:plasma membrane;GO:0005911:cell-cell junction;GO:0005942:phosphatidylinositol 3-kinase complex;GO:0005943:phosphatidylinositol 3-kinase complex, class IA;GO:0012505:endomembrane system;GO:0016020:membrane;GO:0019898:extrinsic …
SPRY2	1.44545e-80	-0.281091	0.218	0.408	3.51606e-76	0.294217	0.572621	NA	NA	NA	ENSG00000136158	ENSG00000136158	protein_coding	GRCh38.98	chr13	-	80335976	80341126	5151	hsa:10253:SPRY2, IGAN3, hSPRY2	10253	sprouty RTK signaling antagonist 2 [Source:HGNC Symbol;Acc:HGNC:11270]	hsa05206:MicroRNAs in cancer	R-HSA-5654726:Negative regulation of FGFR1 signaling;R-HSA-5654741:Signaling by FGFR3;R-HSA-190236:Signaling by FGFR;R-HSA-5654733:Negative regulation of FGFR4 signaling;R-HSA-162582:Signal Transduction;R-HSA-5654727:Negative regulation of FGFR2 signaling;R-HSA-5654732:Negative regulation of FGFR3 signaling;R-HSA-182971:EGFR downregulation;R-HSA-5654738:Signaling by FGFR2;R-HSA-5654736:Signaling …	-	P00018:EGF receptor signaling pathway;P00021:FGF signaling pathway	616818:IgA nephropathy, susceptibility to, 3	-	Type 2 diabetes;Height;Orofacial clefts;Adiposity;Fasting insulin-related traits (interaction with BMI);Sleep duration;Response to inhaled corticosteroid treatment in asthma (percentage change of FEV1)	GO:0000132:establishment of mitotic spindle orientation;GO:0000165:MAPK cascade;GO:0000226:microtubule cytoskeleton organization;GO:0000278:mitotic cell cycle;GO:0001763:morphogenesis of a branching structure;GO:0001932:regulation of protein phosphorylation;GO:0001933:negative regulation of protein phosphorylation;GO:0001934:positive regulation of protein phosphorylation;GO:0002009:morphogenesis …	GO:0004857:enzyme inhibitor activity;GO:0004860:protein kinase inhibitor activity;GO:0005488:binding;GO:0005515:protein binding;GO:0008047:enzyme activator activity;GO:0019207:kinase regulator activity;GO:0019209:kinase activator activity;GO:0019210:kinase inhibitor activity;GO:0019887:protein kinase regulator activity;GO:0019899:enzyme binding;GO:0019900:kinase binding;GO:0019901:protein kinase …	GO:0001726:ruffle;GO:0005622:intracellular;GO:0005623:cell;GO:0005634:nucleus;GO:0005737:cytoplasm;GO:0005829:cytosol;GO:0005856:cytoskeleton;GO:0005874:microtubule;GO:0005886:plasma membrane;GO:0015630:microtubule cytoskeleton;GO:0016020:membrane;GO:0031252:cell leading edge;GO:0031253:cell projection membrane;GO:0031256:leading edge membrane;GO:0032587:ruffle membrane;GO:0042995:cell projection…
NDUFA4	9.38557e-82	-0.281104	0.366	0.578	2.28304e-77	0.519404	0.846265	NA	NA	NA	ENSG00000189043	ENSG00000189043	protein_coding	GRCh38.98	chr7	-	10931943	10940153	8211	hsa:4697:NDUFA4, CI-9k, CI-MLRQ, MLRQ	4697	NDUFA4 mitochondrial complex associated [Source:HGNC Symbol;Acc:HGNC:7687]	hsa01100:Metabolic pathways;hsa04932:Non-alcoholic fatty liver disease (NAFLD);hsa05010:Alzheimer's disease;hsa05012:Parkinson's disease;hsa05016:Huntington's disease;hsa00190:Oxidative phosphorylation	R-HSA-3700989:Transcriptional Regulation by TP53;R-HSA-1430728:Metabolism;R-HSA-1428517:The citric acid (TCA) cycle and respiratory electron transport;R-HSA-212436:Generic Transcription Pathway;R-HSA-74160:Gene Expression;R-HSA-5628897:TP53 Regulates Metabolic Genes;R-HSA-611105:Respiratory electron transport;R-HSA-163200:Respiratory electron transport, ATP synthesis by chemiosmotic coupling, and…	-	-	-	-	Heschl's gyrus morphology;Mercury levels	GO:0006091:generation of precursor metabolites and energy;GO:0006119:oxidative phosphorylation;GO:0006120:mitochondrial electron transport, NADH to ubiquinone;GO:0006123:mitochondrial electron transport, cytochrome c to oxygen;GO:0006139:nucleobase-containing compound metabolic process;GO:0006163:purine nucleotide metabolic process;GO:0006725:cellular aromatic compound metabolic process;GO:000675…	GO:0003824:catalytic activity;GO:0003954:NADH dehydrogenase activity;GO:0004129:cytochrome-c oxidase activity;GO:0005215:transporter activity;GO:0005488:binding;GO:0005515:protein binding;GO:0008137:NADH dehydrogenase (ubiquinone) activity;GO:0008324:cation transmembrane transporter activity;GO:0009055:electron carrier activity;GO:0015002:heme-copper terminal oxidase activity;GO:0015075:ion trans…	GO:0005576:extracellular region;GO:0005622:intracellular;GO:0005623:cell;GO:0005737:cytoplasm;GO:0005739:mitochondrion;GO:0005740:mitochondrial envelope;GO:0005743:mitochondrial inner membrane;GO:0005746:mitochondrial respiratory chain;GO:0005747:mitochondrial respiratory chain complex I;GO:0005751:mitochondrial respiratory chain complex IV;GO:0016020:membrane;GO:0019866:organelle inner membrane;…
TXNL4A	1.71126e-159	-0.281273	0.044	0.242	4.16265e-155	0.0546604	0.281694	NA	NA	NA	ENSG00000141759	ENSG00000141759	protein_coding	GRCh38.98	chr18	-	79970813	80033949	63137	hsa:10907:TXNL4A, BMKS, DIB1, DIM1, SNRNP15, TXNL4, U5-15kD	10907	thioredoxin like 4A [Source:HGNC Symbol;Acc:HGNC:30551]	hsa03040:Spliceosome	R-HSA-72163:mRNA Splicing - Major Pathway;R-HSA-72172:mRNA Splicing;R-HSA-72203:Processing of Capped Intron-Containing Pre-mRNA;R-HSA-72165:mRNA Splicing - Minor Pathway;R-HSA-74160:Gene Expression	-	-	608572:Burn-McKeown syndrome	-	-	GO:0000245:spliceosomal complex assembly;GO:0000278:mitotic cell cycle;GO:0000280:nuclear division;GO:0000375:RNA splicing, via transesterification reactions;GO:0000377:RNA splicing, via transesterification reactions with bulged adenosine as nucleophile;GO:0000398:mRNA splicing, via spliceosome;GO:0006139:nucleobase-containing compound metabolic process;GO:0006396:RNA processing;GO:0006397:mRNA p…	GO:0005488:binding;GO:0005515:protein binding	GO:0005622:intracellular;GO:0005623:cell;GO:0005634:nucleus;GO:0005654:nucleoplasm;GO:0005681:spliceosomal complex;GO:0005682:U5 snRNP;GO:0030529:intracellular ribonucleoprotein complex;GO:0030532:small nuclear ribonucleoprotein complex;GO:0031974:membrane-enclosed lumen;GO:0031981:nuclear lumen;GO:0032991:macromolecular complex;GO:0043226:organelle;GO:0043227:membrane-bounded organelle;GO:004322…
UQCRH	2.49971e-85	-0.281542	0.316	0.538	6.08055e-81	0.431219	0.739638	NA	NA	NA	ENSG00000173660	ENSG00000173660	protein_coding	GRCh38.98	chr1	+	46303698	46316776	13079	hsa:7388:UQCRH, QCR6, UQCR8	7388	ubiquinol-cytochrome c reductase hinge protein [Source:HGNC Symbol;Acc:HGNC:12590]	hsa01100:Metabolic pathways;hsa04932:Non-alcoholic fatty liver disease (NAFLD);hsa05010:Alzheimer's disease;hsa05012:Parkinson's disease;hsa05016:Huntington's disease;hsa00190:Oxidative phosphorylation;hsa04260:Cardiac muscle contraction	R-HSA-1430728:Metabolism;R-HSA-1428517:The citric acid (TCA) cycle and respiratory electron transport;R-HSA-611105:Respiratory electron transport;R-HSA-163200:Respiratory electron transport, ATP synthesis by chemiosmotic coupling, and heat production by uncoupling proteins.	-	-	-	-	-	GO:0006091:generation of precursor metabolites and energy;GO:0006119:oxidative phosphorylation;GO:0006122:mitochondrial electron transport, ubiquinol to cytochrome c;GO:0006139:nucleobase-containing compound metabolic process;GO:0006163:purine nucleotide metabolic process;GO:0006725:cellular aromatic compound metabolic process;GO:0006753:nucleoside phosphate metabolic process;GO:0006793:phosphoru…	GO:0003824:catalytic activity;GO:0005215:transporter activity;GO:0005488:binding;GO:0005515:protein binding;GO:0008121:ubiquinol-cytochrome-c reductase activity;GO:0008324:cation transmembrane transporter activity;GO:0015075:ion transmembrane transporter activity;GO:0015077:monovalent inorganic cation transmembrane transporter activity;GO:0015078:hydrogen ion transmembrane transporter activity;GO…	GO:0005622:intracellular;GO:0005623:cell;GO:0005737:cytoplasm;GO:0005739:mitochondrion;GO:0005740:mitochondrial envelope;GO:0005743:mitochondrial inner membrane;GO:0005746:mitochondrial respiratory chain;GO:0016020:membrane;GO:0019866:organelle inner membrane;GO:0031090:organelle membrane;GO:0031966:mitochondrial membrane;GO:0031967:organelle envelope;GO:0031975:envelope;GO:0043226:organelle;GO:0…
DUT	4.76623e-108	-0.28169	0.145	0.358	1.15939e-103	0.185811	0.441494	NA	NA	NA	ENSG00000128951	ENSG00000128951	protein_coding	GRCh38.98	chr15	+	48331011	48343373	12363	hsa:1854:DUT, dUTPase	1854	deoxyuridine triphosphatase [Source:HGNC Symbol;Acc:HGNC:3078]	hsa00240:Pyrimidine metabolism;hsa01100:Metabolic pathways	-	PWY-7184:pyrimidine deoxyribonucleotides de novo biosynthesis;PWY-7211:superpathway of pyrimidine deoxyribonucleotides de novo biosynthesis	P02739:De novo pyrimidine deoxyribonucleotide biosynthesis	-	-	Protein quantitative trait loci	GO:0006139:nucleobase-containing compound metabolic process;GO:0006213:pyrimidine nucleoside metabolic process;GO:0006220:pyrimidine nucleotide metabolic process;GO:0006221:pyrimidine nucleotide biosynthetic process;GO:0006226:dUMP biosynthetic process;GO:0006244:pyrimidine nucleotide catabolic process;GO:0006259:DNA metabolic process;GO:0006260:DNA replication;GO:0006725:cellular aromatic compou…	GO:0000287:magnesium ion binding;GO:0003676:nucleic acid binding;GO:0003723:RNA binding;GO:0003824:catalytic activity;GO:0004170:dUTP diphosphatase activity;GO:0005488:binding;GO:0005515:protein binding;GO:0016462:pyrophosphatase activity;GO:0016787:hydrolase activity;GO:0016817:hydrolase activity, acting on acid anhydrides;GO:0016818:hydrolase activity, acting on acid anhydrides, in phosphorus-c…	GO:0005576:extracellular region;GO:0005622:intracellular;GO:0005623:cell;GO:0005634:nucleus;GO:0005654:nucleoplasm;GO:0005737:cytoplasm;GO:0005739:mitochondrion;GO:0031974:membrane-enclosed lumen;GO:0031981:nuclear lumen;GO:0031982:vesicle;GO:0031988:membrane-bounded vesicle;GO:0043226:organelle;GO:0043227:membrane-bounded organelle;GO:0043229:intracellular organelle;GO:0043230:extracellular orga…
MACORIS	5.34455e-129	-0.283617	0.07	0.262	1.30006e-124	0.0900088	0.326806	NA	NA	NA	ENSG00000237797	ENSG00000237797	lncRNA	GRCh38.98	chr10	-	31693084	31707388	14305	-	-	macrophage enriched lincRNA repressor of IFN-gamma signaling [Source:HGNC Symbol;Acc:HGNC:53963]	-	-	-	-	-	-	-	-	-	-
AC008105.3	4.82088e-145	-0.284127	0.055	0.251	1.17268e-140	0.0703512	0.303338	NA	NA	NA	ENSG00000267121	ENSG00000267121	lncRNA	GRCh38.98	chr17	-	45190931	45222222	31292	-	-	novel transcript, antisense to FMNL1	-	-	-	-	-	-	-	-	-	-
AC092809.2	3.11468e-105	-0.284265	0.134	0.339	7.57646e-101	0.176149	0.432302	NA	NA	NA	ENSG00000232628	ENSG00000232628	lncRNA	GRCh38.98	chr1	-	224208741	224213625	4885	hsa:101927143:	101927143	novel transcript	-	-	-	-	-	-	-	-	-	-
GPCPD1	2.44619e-87	-0.285087	0.286	0.511	5.95035e-83	0.391833	0.695925	NA	NA	NA	ENSG00000125772	ENSG00000125772	protein_coding	GRCh38.98	chr20	-	5544399	5611006	66608	hsa:56261:GPCPD1, EDI3, GDE5, GDPD6, PREI4	56261	glycerophosphocholine phosphodiesterase 1 [Source:HGNC Symbol;Acc:HGNC:26957]	hsa05231:Choline metabolism in cancer;hsa00564:Glycerophospholipid metabolism	R-HSA-1483206:Glycerophospholipid biosynthesis;R-HSA-1483152:Hydrolysis of LPE;R-HSA-1430728:Metabolism;R-HSA-556833:Metabolism of lipids and lipoproteins;R-HSA-1483115:Hydrolysis of LPC;R-HSA-1483257:Phospholipid metabolism	-	-	-	-	Cortical structure (interaction)	GO:0006629:lipid metabolic process;GO:0006644:phospholipid metabolic process;GO:0006650:glycerophospholipid metabolic process;GO:0006793:phosphorus metabolic process;GO:0006796:phosphate-containing compound metabolic process;GO:0006873:cellular ion homeostasis;GO:0007275:multicellular organism development;GO:0007517:muscle organ development;GO:0007519:skeletal muscle tissue development;GO:0008152…	GO:0001871:pattern binding;GO:0003824:catalytic activity;GO:0005488:binding;GO:0008081:phosphoric diester hydrolase activity;GO:0008889:glycerophosphodiester phosphodiesterase activity;GO:0016787:hydrolase activity;GO:0016788:hydrolase activity, acting on ester bonds;GO:0030246:carbohydrate binding;GO:0030247:polysaccharide binding;GO:0042578:phosphoric ester hydrolase activity;GO:0047389:glycero…	GO:0005622:intracellular;GO:0005623:cell;GO:0005737:cytoplasm;GO:0005829:cytosol;GO:0044424:intracellular part;GO:0044444:cytoplasmic part;GO:0044464:cell part
RPS19	0	-0.285519	0.918	0.972	0	2.11211	2.79319	NA	NA	NA	ENSG00000105372	ENSG00000105372	protein_coding	GRCh38.98	chr19	+	41860255	41872925	12671	hsa:6223:RPS19, DBA, DBA1, S19	6223	ribosomal protein S19 [Source:HGNC Symbol;Acc:HGNC:10402]	hsa03010:Ribosome	R-HSA-72706:GTP hydrolysis and joining of the 60S ribosomal subunit;R-HSA-72689:Formation of a pool of free 40S subunits;R-HSA-72737:Cap-dependent Translation Initiation;R-HSA-156827:L13a-mediated translational silencing of Ceruloplasmin expression;R-HSA-72764:Eukaryotic Translation Termination;R-HSA-72649:Translation initiation complex formation;R-HSA-2408522:Selenoamino acid metabolism;R-HSA-72…	-	-	105650:Diamond-Blackfan anemia 1	Cardiovascular diseases;Hematologic diseases;H00237:Diamond-Blackfan anemia;Other congenital disorders;Ribosomopathies;H00237:Diamond-Blackfan anemia (DBA)	-	GO:0000028:ribosomal small subunit assembly;GO:0000184:nuclear-transcribed mRNA catabolic process, nonsense-mediated decay;GO:0000462:maturation of SSU-rRNA from tricistronic rRNA transcript (SSU-rRNA, 5.8S rRNA, LSU-rRNA);GO:0000956:nuclear-transcribed mRNA catabolic process;GO:0002252:immune effector process;GO:0002262:myeloid cell homeostasis;GO:0002376:immune system process;GO:0002520:immune …	GO:0003676:nucleic acid binding;GO:0003723:RNA binding;GO:0003735:structural constituent of ribosome;GO:0005198:structural molecule activity;GO:0005488:binding;GO:0005515:protein binding;GO:0017134:fibroblast growth factor binding;GO:0019838:growth factor binding;GO:0019899:enzyme binding;GO:0019900:kinase binding;GO:0019901:protein kinase binding;GO:0042802:identical protein binding;GO:0042803:p…	GO:0005576:extracellular region;GO:0005622:intracellular;GO:0005623:cell;GO:0005634:nucleus;GO:0005654:nucleoplasm;GO:0005730:nucleolus;GO:0005737:cytoplasm;GO:0005829:cytosol;GO:0005840:ribosome;GO:0005912:adherens junction;GO:0005924:cell-substrate adherens junction;GO:0005925:focal adhesion;GO:0015935:small ribosomal subunit;GO:0016020:membrane;GO:0022626:cytosolic ribosome;GO:0022627:cytosoli…
UBE2M	4.22025e-169	-0.286023	0.038	0.238	1.02658e-164	0.0461437	0.275536	NA	NA	NA	ENSG00000130725	ENSG00000130725	protein_coding	GRCh38.98	chr19	-	58555712	58558954	3243	hsa:9040:UBE2M, UBC-RS2, UBC12, hUbc12	9040	ubiquitin conjugating enzyme E2 M [Source:HGNC Symbol;Acc:HGNC:12491]	hsa04120:Ubiquitin mediated proteolysis	R-HSA-170834:Signaling by TGF-beta Receptor Complex;R-HSA-168256:Immune System;R-HSA-1280218:Adaptive Immune System;R-HSA-5607764:CLEC7A (Dectin-1) signaling;R-HSA-2173789:TGF-beta receptor signaling activates SMADs;R-HSA-5621481:C-type lectin receptors (CLRs);R-HSA-1280215:Cytokine Signaling in Immune system;R-HSA-5607761:Dectin-1 mediated noncanonical NF-kB signaling;R-HSA-162582:Signal Transdu…	PWY-7511:protein ubiquitylation	-	-	-	-	GO:0006464:cellular protein modification process;GO:0006915:apoptotic process;GO:0007154:cell communication;GO:0007165:signal transduction;GO:0007166:cell surface receptor signaling pathway;GO:0007167:enzyme linked receptor protein signaling pathway;GO:0007178:transmembrane receptor protein serine/threonine kinase signaling pathway;GO:0007179:transforming growth factor beta receptor signaling pat…	GO:0000166:nucleotide binding;GO:0001882:nucleoside binding;GO:0001883:purine nucleoside binding;GO:0003824:catalytic activity;GO:0004842:ubiquitin-protein transferase activity;GO:0005488:binding;GO:0005515:protein binding;GO:0005524:ATP binding;GO:0016740:transferase activity;GO:0016874:ligase activity;GO:0016879:ligase activity, forming carbon-nitrogen bonds;GO:0016881:acid-amino acid ligase ac…	GO:0005576:extracellular region;GO:0005622:intracellular;GO:0005623:cell;GO:0005737:cytoplasm;GO:0005829:cytosol;GO:0031982:vesicle;GO:0031988:membrane-bounded vesicle;GO:0043226:organelle;GO:0043227:membrane-bounded organelle;GO:0043230:extracellular organelle;GO:0044421:extracellular region part;GO:0044424:intracellular part;GO:0044444:cytoplasmic part;GO:0044464:cell part;GO:0070062:extracellu…
SPAG9	4.52977e-112	-0.286263	0.146	0.364	1.10187e-107	0.18661	0.447045	NA	NA	NA	ENSG00000008294	ENSG00000008294	protein_coding	GRCh38.98	chr17	-	50962174	51120868	158695	hsa:9043:SPAG9, CT89, HLC-6, HLC4, HLC6, JIP-4, JIP4, JLP, PHET, PIG6	9043	sperm associated antigen 9 [Source:HGNC Symbol;Acc:HGNC:14524]	-	R-HSA-1266738:Developmental Biology;R-HSA-375170:CDO in myogenesis;R-HSA-525793:Myogenesis	-	-	-	-	-	GO:0000003:reproduction;GO:0000165:MAPK cascade;GO:0000187:activation of MAPK activity;GO:0001932:regulation of protein phosphorylation;GO:0001934:positive regulation of protein phosphorylation;GO:0006461:protein complex assembly;GO:0006464:cellular protein modification process;GO:0006468:protein phosphorylation;GO:0006793:phosphorus metabolic process;GO:0006796:phosphate-containing compound meta…	GO:0005078:MAP-kinase scaffold activity;GO:0005198:structural molecule activity;GO:0005488:binding;GO:0005515:protein binding;GO:0008092:cytoskeletal protein binding;GO:0008432:JUN kinase binding;GO:0019894:kinesin binding;GO:0019899:enzyme binding;GO:0019900:kinase binding;GO:0019901:protein kinase binding;GO:0030159:receptor signaling complex scaffold activity;GO:0032947:protein complex scaffol…	GO:0001669:acrosomal vesicle;GO:0005576:extracellular region;GO:0005622:intracellular;GO:0005623:cell;GO:0005737:cytoplasm;GO:0005815:microtubule organizing center;GO:0005829:cytosol;GO:0005856:cytoskeleton;GO:0012505:endomembrane system;GO:0015630:microtubule cytoskeleton;GO:0016020:membrane;GO:0016021:integral component of membrane;GO:0016023:cytoplasmic, membrane-bounded vesicle;GO:0030141:sec…
PLAT	5.34887e-102	-0.288211	0.136	0.336	1.30111e-97	0.185607	0.447774	NA	NA	NA	ENSG00000104368	ENSG00000104368	protein_coding	GRCh38.98	chr8	-	42174718	42207676	32959	hsa:5327:PLAT, T-PA, TPA	5327	plasminogen activator, tissue type [Source:HGNC Symbol;Acc:HGNC:9051]	hsa05202:Transcriptional misregulation in cancer;hsa04610:Complement and coagulation cascades	R-HSA-186797:Signaling by PDGF;R-HSA-162582:Signal Transduction;R-HSA-109582:Hemostasis;R-HSA-75205:Dissolution of Fibrin Clot	-	P00050:Plasminogen activating cascade;P00011:Blood coagulation	612348:Thrombophilia, familial, due to decreased release of PLAT	-	Plasma plasminogen activator levels	GO:0001666:response to hypoxia;GO:0006464:cellular protein modification process;GO:0006508:proteolysis;GO:0006928:movement of cell or subcellular component;GO:0006950:response to stress;GO:0007154:cell communication;GO:0007165:signal transduction;GO:0007166:cell surface receptor signaling pathway;GO:0007167:enzyme linked receptor protein signaling pathway;GO:0007169:transmembrane receptor protein…	GO:0001948:glycoprotein binding;GO:0003824:catalytic activity;GO:0004175:endopeptidase activity;GO:0004252:serine-type endopeptidase activity;GO:0005102:receptor binding;GO:0005488:binding;GO:0005515:protein binding;GO:0008233:peptidase activity;GO:0008236:serine-type peptidase activity;GO:0016787:hydrolase activity;GO:0017171:serine hydrolase activity;GO:0051219:phosphoprotein binding;GO:0070011…	GO:0005576:extracellular region;GO:0005615:extracellular space;GO:0005622:intracellular;GO:0005623:cell;GO:0005737:cytoplasm;GO:0009986:cell surface;GO:0012505:endomembrane system;GO:0016023:cytoplasmic, membrane-bounded vesicle;GO:0030141:secretory granule;GO:0031410:cytoplasmic vesicle;GO:0031982:vesicle;GO:0031988:membrane-bounded vesicle;GO:0043226:organelle;GO:0043227:membrane-bounded organe…
MAML2	3.14688e-92	-0.288361	0.238	0.459	7.65478e-88	0.319867	0.611891	NA	NA	NA	ENSG00000184384	ENSG00000184384	protein_coding	GRCh38.98	chr11	-	95976598	96343195	366598	hsa:84441:MAML2, MAM-3, MAM2, MAM3, MLL-MAML2	84441	mastermind like transcriptional coactivator 2 [Source:HGNC Symbol;Acc:HGNC:16259]	hsa04330:Notch signaling pathway	R-HSA-2644602:Signaling by NOTCH1 PEST Domain Mutants in Cancer;R-HSA-2894862:Constitutive Signaling by NOTCH1 HD+PEST Domain Mutants;R-HSA-1912422:Pre-NOTCH Expression and Processing;R-HSA-2894858:Signaling by NOTCH1 HD+PEST Domain Mutants in Cancer;R-HSA-162582:Signal Transduction;R-HSA-157118:Signaling by NOTCH;R-HSA-212436:Generic Transcription Pathway;R-HSA-2122947:NOTCH1 Intracellular Domai…	-	-	-	Cancers;Head and neck cancers;H01508:Salivary gland cancer	Height;Ulcerative colitis;Response to treatment for acute lymphoblastic leukemia;Corneal astigmatism;Waist-to-hip circumference ratio (interaction);Response to chemotherapy in breast cancer hypertensive cases (cumulative dose) (bevacizumab)	GO:0006139:nucleobase-containing compound metabolic process;GO:0006351:transcription, DNA-templated;GO:0006352:DNA-templated transcription, initiation;GO:0006355:regulation of transcription, DNA-templated;GO:0006357:regulation of transcription from RNA polymerase II promoter;GO:0006366:transcription from RNA polymerase II promoter;GO:0006367:transcription initiation from RNA polymerase II promote…	GO:0000988:transcription factor activity, protein binding;GO:0000989:transcription factor activity, transcription factor binding;GO:0003712:transcription cofactor activity;GO:0003713:transcription coactivator activity	GO:0005622:intracellular;GO:0005623:cell;GO:0005634:nucleus;GO:0005654:nucleoplasm;GO:0005737:cytoplasm;GO:0005794:Golgi apparatus;GO:0012505:endomembrane system;GO:0016604:nuclear body;GO:0016607:nuclear speck;GO:0031974:membrane-enclosed lumen;GO:0031981:nuclear lumen;GO:0043226:organelle;GO:0043227:membrane-bounded organelle;GO:0043229:intracellular organelle;GO:0043231:intracellular membrane-…
LRMDA	2.25281e-139	-0.289174	0.078	0.288	5.47996e-135	0.101619	0.346113	NA	NA	NA	ENSG00000148655	ENSG00000148655	protein_coding	GRCh38.98	chr10	+	75431624	76560168	1128545	hsa:83938:C10orf11, CDA017	83938	leucine rich melanocyte differentiation associated [Source:HGNC Symbol;Acc:HGNC:23405]	-	-	-	-	615179:Albinism, oculocutaneous, type VII	-	Pulmonary function;Response to tamoxifen in breast cancer;Pulmonary function (interaction);Methotrexate phramacokinetics (acute lymphoblastic leukemia)	GO:0009987:cellular process;GO:0030154:cell differentiation;GO:0030318:melanocyte differentiation;GO:0032502:developmental process;GO:0043473:pigmentation;GO:0044699:single-organism process;GO:0044763:single-organism cellular process;GO:0044767:single-organism developmental process;GO:0048066:developmental pigmentation;GO:0048869:cellular developmental process;GO:0050931:pigment cell differentiat…	-	-
SIAH2	1.2715e-135	-0.289488	0.063	0.255	3.09293e-131	0.0796616	0.319569	NA	NA	NA	ENSG00000181788	ENSG00000181788	protein_coding	GRCh38.98	chr3	-	150741125	150763477	22353	hsa:6478:SIAH2, hSiah2	6478	siah E3 ubiquitin protein ligase 2 [Source:HGNC Symbol;Acc:HGNC:10858]	-	R-HSA-977225:Amyloid fiber formation;R-HSA-1266738:Developmental Biology;R-HSA-5689880:Ub-specific processing proteases;R-HSA-168256:Immune System;R-HSA-1280218:Adaptive Immune System;R-HSA-5688426:Deubiquitination;R-HSA-422475:Axon guidance;R-HSA-392499:Metabolism of proteins;R-HSA-597592:Post-translational protein modification;R-HSA-983169:Class I MHC mediated antigen processing & presentation;…	-	P00057:Wnt signaling pathway	-	-	Breast cancer	GO:0000209:protein polyubiquitination;GO:0000902:cell morphogenesis;GO:0000904:cell morphogenesis involved in differentiation;GO:0006139:nucleobase-containing compound metabolic process;GO:0006464:cellular protein modification process;GO:0006508:proteolysis;GO:0006511:ubiquitin-dependent protein catabolic process;GO:0006725:cellular aromatic compound metabolic process;GO:0006807:nitrogen compound…	GO:0000988:transcription factor activity, protein binding;GO:0000989:transcription factor activity, transcription factor binding;GO:0003712:transcription cofactor activity;GO:0003714:transcription corepressor activity;GO:0003824:catalytic activity;GO:0004842:ubiquitin-protein transferase activity;GO:0005488:binding;GO:0005515:protein binding;GO:0008270:zinc ion binding;GO:0016740:transferase acti…	GO:0005622:intracellular;GO:0005623:cell;GO:0005634:nucleus;GO:0005654:nucleoplasm;GO:0005737:cytoplasm;GO:0005768:endosome;GO:0005769:early endosome;GO:0005773:vacuole;GO:0005829:cytosol;GO:0012505:endomembrane system;GO:0031974:membrane-enclosed lumen;GO:0031981:nuclear lumen;GO:0036477:somatodendritic compartment;GO:0042995:cell projection;GO:0043005:neuron projection;GO:0043025:neuronal cell …
IFI27L2	1.08947e-123	-0.289766	0.091	0.29	2.65012e-119	0.114323	0.362195	NA	NA	NA	ENSG00000119632	ENSG00000119632	protein_coding	GRCh38.98	chr14	-	94127779	94130253	2475	hsa:83982:IFI27L2, FAM14A, ISG12B, TLH29	83982	interferon alpha inducible protein 27 like 2 [Source:HGNC Symbol;Acc:HGNC:19753]	-	-	-	-	-	-	-	-	-	GO:0016020:membrane;GO:0016021:integral component of membrane;GO:0031224:intrinsic component of membrane;GO:0044425:membrane part
QKI	1.17782e-133	-0.290436	0.655	0.854	2.86505e-129	1.06897	1.53037	NA	NA	NA	ENSG00000112531	ENSG00000112531	protein_coding	GRCh38.98	chr6	+	163414000	163578592	164593	hsa:9444:QKI, Hqk, QK, QK1, QK3, hqkI	9444	QKI, KH domain containing RNA binding [Source:HGNC Symbol;Acc:HGNC:21100]	-	-	-	-	-	-	Response to TNF antagonist treatment;Diisocyanate-induced asthma	GO:0000003:reproduction;GO:0001568:blood vessel development;GO:0001570:vasculogenesis;GO:0001676:long-chain fatty acid metabolic process;GO:0001944:vasculature development;GO:0003006:developmental process involved in reproduction;GO:0006082:organic acid metabolic process;GO:0006139:nucleobase-containing compound metabolic process;GO:0006396:RNA processing;GO:0006397:mRNA processing;GO:0006403:RNA…	GO:0003676:nucleic acid binding;GO:0003723:RNA binding;GO:0003729:mRNA binding;GO:0005488:binding;GO:0005515:protein binding;GO:0017124:SH3 domain binding;GO:0019904:protein domain specific binding;GO:0044822:poly(A) RNA binding;GO:0097159:organic cyclic compound binding;GO:1901363:heterocyclic compound binding	GO:0005622:intracellular;GO:0005623:cell;GO:0005634:nucleus;GO:0005737:cytoplasm;GO:0043226:organelle;GO:0043227:membrane-bounded organelle;GO:0043229:intracellular organelle;GO:0043231:intracellular membrane-bounded organelle;GO:0044424:intracellular part;GO:0044464:cell part
MAFB	2.28311e-78	-0.290596	0.12	0.278	5.55366e-74	0.167192	0.427646	NA	NA	NA	ENSG00000204103	ENSG00000204103	protein_coding	GRCh38.98	chr20	-	40685848	40689236	3389	hsa:9935:MAFB, KRML, MCTO	9935	MAF bZIP transcription factor B [Source:HGNC Symbol;Acc:HGNC:6408]	-	R-HSA-1266738:Developmental Biology;R-HSA-5619507:Activation of HOX genes during differentiation;R-HSA-5617472:Activation of anterior HOX genes in hindbrain development during early embryogenesis	-	-	166300:Multicentric carpotarsal osteolysis syndrome;617041:Duane retraction syndrome 3	-	LDL cholesterol;Height;Obesity-related traits;Response to TNF antagonist treatment;Cholesterol, total;Drug-induced Stevens-Johnson syndrome or toxic epidermal necrolysis (SJS/TEN);Nonsyndromic cleft lip with or without cleft palate;Dupuytren's disease	GO:0001775:cell activation;GO:0002262:myeloid cell homeostasis;GO:0002376:immune system process;GO:0002520:immune system development;GO:0002521:leukocyte differentiation;GO:0002573:myeloid leukocyte differentiation;GO:0002682:regulation of immune system process;GO:0002683:negative regulation of immune system process;GO:0002761:regulation of myeloid leukocyte differentiation;GO:0002762:negative re…	GO:0000975:regulatory region DNA binding;GO:0000976:transcription regulatory region sequence-specific DNA binding;GO:0000977:RNA polymerase II regulatory region sequence-specific DNA binding;GO:0000978:RNA polymerase II core promoter proximal region sequence-specific DNA binding;GO:0000981:RNA polymerase II transcription factor activity, sequence-specific DNA binding;GO:0000982:transcription fact…	GO:0005622:intracellular;GO:0005623:cell;GO:0005634:nucleus;GO:0005667:transcription factor complex;GO:0032991:macromolecular complex;GO:0043226:organelle;GO:0043227:membrane-bounded organelle;GO:0043229:intracellular organelle;GO:0043231:intracellular membrane-bounded organelle;GO:0043234:protein complex;GO:0044424:intracellular part;GO:0044464:cell part
BIN1	4.06299e-143	-0.291019	0.681	0.856	9.88322e-139	1.13159	1.60801	NA	NA	NA	ENSG00000136717	ENSG00000136717	protein_coding	GRCh38.98	chr2	-	127048027	127107288	59262	hsa:274:BIN1, AMPH2, AMPHL, SH3P9	274	bridging integrator 1 [Source:HGNC Symbol;Acc:HGNC:1052]	hsa04144:Endocytosis;hsa04666:Fc gamma R-mediated phagocytosis	R-HSA-8856828:Clathrin-mediated endocytosis;R-HSA-5653656:Vesicle-mediated transport;R-HSA-199991:Membrane Trafficking	-	-	255200:Myopathy, centronuclear, autosomal recessive	Musculoskeletal diseases;Muscular diseases;H00700:Centronuclear myopathy	Systemic lupus erythematosus;Alzheimer's disease (late onset);Alzheimer's disease;Psychosis and Alzheimer's disease;Neurofibrillary tangles;Dementia and core Alzheimer's disease neuropathologic changes;Alzheimer's disease in APOE e4- carriers;Alzheimer's disease in APOE e4+ carriers	GO:0006810:transport;GO:0006897:endocytosis;GO:0006915:apoptotic process;GO:0006996:organelle organization;GO:0006997:nucleus organization;GO:0007049:cell cycle;GO:0007050:cell cycle arrest;GO:0007275:multicellular organism development;GO:0007399:nervous system development;GO:0007417:central nervous system development;GO:0008219:cell death;GO:0008283:cell proliferation;GO:0009987:cellular process…	GO:0003779:actin binding;GO:0005488:binding;GO:0005515:protein binding;GO:0008092:cytoskeletal protein binding;GO:0019899:enzyme binding;GO:0032403:protein complex binding;GO:0042802:identical protein binding;GO:0044877:macromolecular complex binding;GO:0048156:tau protein binding;GO:0051015:actin filament binding;GO:0070063:RNA polymerase binding	GO:0005622:intracellular;GO:0005623:cell;GO:0005634:nucleus;GO:0005737:cytoplasm;GO:0005856:cytoskeleton;GO:0005886:plasma membrane;GO:0015629:actin cytoskeleton;GO:0016020:membrane;GO:0030016:myofibril;GO:0030017:sarcomere;GO:0030018:Z disc;GO:0030315:T-tubule;GO:0030424:axon;GO:0031674:I band;GO:0032991:macromolecular complex;GO:0032994:protein-lipid complex;GO:0033267:axon part;GO:0033268:node…
RPS27A	0	-0.291491	0.938	0.985	0	2.19476	2.91009	NA	NA	NA	ENSG00000143947	ENSG00000143947	protein_coding	GRCh38.98	chr2	+	55231903	55235853	3951	hsa:6233:RPS27A, CEP80, HEL112, S27A, UBA80, UBC, UBCEP1, UBCEP80	6233	ribosomal protein S27a [Source:HGNC Symbol;Acc:HGNC:10417]	hsa03010:Ribosome	R-HSA-6782135:Dual incision in TC-NER;R-HSA-450294:MAP kinase activation in TLR cascade;R-HSA-2644602:Signaling by NOTCH1 PEST Domain Mutants in Cancer;R-HSA-5654726:Negative regulation of FGFR1 signaling;R-HSA-5689603:UCH proteinases;R-HSA-204998:Cell death signalling via NRAGE, NRIF and NADE;R-HSA-3700989:Transcriptional Regulation by TP53;R-HSA-193639:p75NTR signals via NF-kB;R-HSA-2424491:DAP…	-	-	-	-	-	GO:0000075:cell cycle checkpoint;GO:0000077:DNA damage checkpoint;GO:0000082:G1/S transition of mitotic cell cycle;GO:0000086:G2/M transition of mitotic cell cycle;GO:0000122:negative regulation of transcription from RNA polymerase II promoter;GO:0000165:MAPK cascade;GO:0000184:nuclear-transcribed mRNA catabolic process, nonsense-mediated decay;GO:0000187:activation of MAPK activity;GO:0000209:pr…	GO:0003676:nucleic acid binding;GO:0003723:RNA binding;GO:0003735:structural constituent of ribosome;GO:0005198:structural molecule activity;GO:0005488:binding;GO:0005515:protein binding;GO:0043167:ion binding;GO:0043169:cation binding;GO:0044822:poly(A) RNA binding;GO:0046872:metal ion binding;GO:0097159:organic cyclic compound binding;GO:1901363:heterocyclic compound binding	GO:0005576:extracellular region;GO:0005615:extracellular space;GO:0005622:intracellular;GO:0005623:cell;GO:0005634:nucleus;GO:0005654:nucleoplasm;GO:0005730:nucleolus;GO:0005737:cytoplasm;GO:0005768:endosome;GO:0005773:vacuole;GO:0005774:vacuolar membrane;GO:0005829:cytosol;GO:0005840:ribosome;GO:0005886:plasma membrane;GO:0010008:endosome membrane;GO:0012505:endomembrane system;GO:0012506:vesicl…
RPS18	0	-0.2919	0.926	0.98	0	2.15287	2.85991	NA	NA	NA	ENSG00000231500	ENSG00000231500	protein_coding	GRCh38.98	chr6	+	33272075	33276511	4437	hsa:6222:RPS18, D6S218E, HKE3, KE-3, KE3, S18	6222	ribosomal protein S18 [Source:HGNC Symbol;Acc:HGNC:10401]	hsa03010:Ribosome	R-HSA-72706:GTP hydrolysis and joining of the 60S ribosomal subunit;R-HSA-72689:Formation of a pool of free 40S subunits;R-HSA-72737:Cap-dependent Translation Initiation;R-HSA-156827:L13a-mediated translational silencing of Ceruloplasmin expression;R-HSA-72764:Eukaryotic Translation Termination;R-HSA-72649:Translation initiation complex formation;R-HSA-2408522:Selenoamino acid metabolism;R-HSA-72…	-	-	-	-	-	GO:0000184:nuclear-transcribed mRNA catabolic process, nonsense-mediated decay;GO:0000956:nuclear-transcribed mRNA catabolic process;GO:0006139:nucleobase-containing compound metabolic process;GO:0006364:rRNA processing;GO:0006396:RNA processing;GO:0006401:RNA catabolic process;GO:0006402:mRNA catabolic process;GO:0006412:translation;GO:0006413:translational initiation;GO:0006518:peptide metaboli…	GO:0003676:nucleic acid binding;GO:0003723:RNA binding;GO:0003735:structural constituent of ribosome;GO:0005198:structural molecule activity;GO:0005488:binding;GO:0005515:protein binding;GO:0019843:rRNA binding;GO:0044822:poly(A) RNA binding;GO:0097159:organic cyclic compound binding;GO:1901363:heterocyclic compound binding	GO:0005576:extracellular region;GO:0005622:intracellular;GO:0005623:cell;GO:0005634:nucleus;GO:0005654:nucleoplasm;GO:0005737:cytoplasm;GO:0005829:cytosol;GO:0005840:ribosome;GO:0005912:adherens junction;GO:0005924:cell-substrate adherens junction;GO:0005925:focal adhesion;GO:0015935:small ribosomal subunit;GO:0016020:membrane;GO:0022626:cytosolic ribosome;GO:0022627:cytosolic small ribosomal sub…
TF	2.45596e-158	-0.29241	0.04	0.234	5.97411e-154	0.0512322	0.287428	NA	NA	NA	ENSG00000091513	ENSG00000091513	protein_coding	GRCh38.98	chr3	+	133746040	133796641	50602	hsa:7018:TF, HEL-S-71p, PRO1557, PRO2086, TFQTL1	7018	transferrin [Source:HGNC Symbol;Acc:HGNC:11740]	hsa04978:Mineral absorption;hsa04066:HIF-1 signaling pathway	R-HSA-8856828:Clathrin-mediated endocytosis;R-HSA-5653656:Vesicle-mediated transport;R-HSA-8856825:Cargo recognition for clathrin-mediated endocytosis;R-HSA-382551:Transmembrane transport of small molecules;R-HSA-917937:Iron uptake and transport;R-HSA-109582:Hemostasis;R-HSA-76005:Response to elevated platelet cytosolic Ca2+;R-HSA-917977:Transferrin endocytosis and recycling;R-HSA-76002:Platelet …	-	-	209300:Atransferrinemia	Cardiovascular diseases;Hematologic diseases;H01145:Atransferrinemia	Iron status biomarkers;Alcohol consumption (transferrin glycosylation);Hepcidin levels;Hereditary hemochromatosis-related traits (HFE mutation homozygotes);Iron status biomarkers (transferrin saturation);Iron status biomarkers (transferrin levels);Iron status biomarkers (iron levels)	GO:0000041:transition metal ion transport;GO:0001894:tissue homeostasis;GO:0001895:retina homeostasis;GO:0002576:platelet degranulation;GO:0006810:transport;GO:0006811:ion transport;GO:0006812:cation transport;GO:0006826:iron ion transport;GO:0006873:cellular ion homeostasis;GO:0006875:cellular metal ion homeostasis;GO:0006879:cellular iron ion homeostasis;GO:0006887:exocytosis;GO:0006897:endocyt…	GO:0005102:receptor binding;GO:0005215:transporter activity;GO:0005381:iron ion transmembrane transporter activity;GO:0005488:binding;GO:0005506:iron ion binding;GO:0005515:protein binding;GO:0008198:ferrous iron binding;GO:0008199:ferric iron binding;GO:0008324:cation transmembrane transporter activity;GO:0015075:ion transmembrane transporter activity;GO:0015091:ferric iron transmembrane transpo…	GO:0005576:extracellular region;GO:0005615:extracellular space;GO:0005622:intracellular;GO:0005623:cell;GO:0005737:cytoplasm;GO:0005768:endosome;GO:0005769:early endosome;GO:0005770:late endosome;GO:0005773:vacuole;GO:0005774:vacuolar membrane;GO:0005886:plasma membrane;GO:0005905:clathrin-coated pit;GO:0009897:external side of plasma membrane;GO:0009925:basal plasma membrane;GO:0009986:cell surf…
KHDRBS3	5.8382e-88	-0.292962	0.311	0.534	1.42014e-83	0.443482	0.768487	NA	NA	NA	ENSG00000131773	ENSG00000131773	protein_coding	GRCh38.98	chr8	+	135457456	135656722	199267	hsa:10656:KHDRBS3, Etle, SALP, SLM-2, SLM2, T-STAR, TSTAR, etoile	10656	KH RNA binding domain containing, signal transduction associated 3 [Source:HGNC Symbol;Acc:HGNC:18117]	-	R-HSA-162582:Signal Transduction;R-HSA-8848021:Signaling by PTK6;R-HSA-8849468:PTK6 Regulates Proteins Involved in RNA Processing	-	-	-	-	Polycystic ovary syndrome	GO:0000003:reproduction;GO:0006139:nucleobase-containing compound metabolic process;GO:0006351:transcription, DNA-templated;GO:0006355:regulation of transcription, DNA-templated;GO:0006725:cellular aromatic compound metabolic process;GO:0006807:nitrogen compound metabolic process;GO:0007276:gamete generation;GO:0007283:spermatogenesis;GO:0008152:metabolic process;GO:0009058:biosynthetic process;G…	GO:0003676:nucleic acid binding;GO:0003723:RNA binding;GO:0005488:binding;GO:0005515:protein binding;GO:0017124:SH3 domain binding;GO:0019904:protein domain specific binding;GO:0044822:poly(A) RNA binding;GO:0097159:organic cyclic compound binding;GO:1901363:heterocyclic compound binding	GO:0005622:intracellular;GO:0005623:cell;GO:0005634:nucleus;GO:0005654:nucleoplasm;GO:0031974:membrane-enclosed lumen;GO:0031981:nuclear lumen;GO:0043226:organelle;GO:0043227:membrane-bounded organelle;GO:0043229:intracellular organelle;GO:0043231:intracellular membrane-bounded organelle;GO:0043233:organelle lumen;GO:0044422:organelle part;GO:0044424:intracellular part;GO:0044428:nuclear part;GO:…
SON	7.39374e-170	-0.293562	0.72	0.904	1.79853e-165	1.20872	1.70715	NA	NA	NA	ENSG00000159140	ENSG00000159140	protein_coding	GRCh38.98	chr21	+	33543038	33577514	34477	hsa:6651:SON, BASS1, C21orf50, DBP-5, NREBP, SON3	6651	SON DNA binding protein [Source:HGNC Symbol;Acc:HGNC:11183]	-	-	-	-	-	-	-	GO:0000226:microtubule cytoskeleton organization;GO:0000910:cytokinesis;GO:0006139:nucleobase-containing compound metabolic process;GO:0006396:RNA processing;GO:0006397:mRNA processing;GO:0006725:cellular aromatic compound metabolic process;GO:0006807:nitrogen compound metabolic process;GO:0006915:apoptotic process;GO:0006996:organelle organization;GO:0007010:cytoskeleton organization;GO:0007017:…	GO:0003676:nucleic acid binding;GO:0003677:DNA binding;GO:0003723:RNA binding;GO:0005488:binding;GO:0005515:protein binding;GO:0019904:protein domain specific binding;GO:0044822:poly(A) RNA binding;GO:0050733:RS domain binding;GO:0097159:organic cyclic compound binding;GO:1901363:heterocyclic compound binding	GO:0005622:intracellular;GO:0005623:cell;GO:0005634:nucleus;GO:0005654:nucleoplasm;GO:0016604:nuclear body;GO:0016607:nuclear speck;GO:0031974:membrane-enclosed lumen;GO:0031981:nuclear lumen;GO:0043226:organelle;GO:0043227:membrane-bounded organelle;GO:0043229:intracellular organelle;GO:0043231:intracellular membrane-bounded organelle;GO:0043233:organelle lumen;GO:0044422:organelle part;GO:00444…
JOSD1	2.95283e-126	-0.293686	0.108	0.322	7.18275e-122	0.136339	0.392888	NA	NA	NA	ENSG00000100221	ENSG00000100221	protein_coding	GRCh38.98	chr22	-	38685543	38701556	16014	hsa:9929:JOSD1, dJ508I15.2	9929	Josephin domain containing 1 [Source:HGNC Symbol;Acc:HGNC:28953]	-	R-HSA-5689877:Josephin domain DUBs;R-HSA-5688426:Deubiquitination;R-HSA-392499:Metabolism of proteins;R-HSA-597592:Post-translational protein modification	-	-	-	-	-	GO:0006464:cellular protein modification process;GO:0006508:proteolysis;GO:0008152:metabolic process;GO:0009987:cellular process;GO:0016579:protein deubiquitination;GO:0019538:protein metabolic process;GO:0036211:protein modification process;GO:0043170:macromolecule metabolic process;GO:0043412:macromolecule modification;GO:0044237:cellular metabolic process;GO:0044238:primary metabolic process;G…	GO:0003824:catalytic activity;GO:0004843:thiol-dependent ubiquitin-specific protease activity;GO:0005488:binding;GO:0005515:protein binding;GO:0008233:peptidase activity;GO:0008234:cysteine-type peptidase activity;GO:0008238:exopeptidase activity;GO:0008242:omega peptidase activity;GO:0016787:hydrolase activity;GO:0019783:ubiquitin-like protein-specific protease activity;GO:0036459:thiol-dependen…	GO:0005622:intracellular;GO:0005623:cell;GO:0005737:cytoplasm;GO:0005886:plasma membrane;GO:0016020:membrane;GO:0044424:intracellular part;GO:0044464:cell part;GO:0071944:cell periphery
SLC11A1	2.99044e-87	-0.295037	0.42	0.656	7.27426e-83	0.701025	1.08702	NA	NA	NA	ENSG00000018280	ENSG00000018280	protein_coding	GRCh38.98	chr2	+	218382029	218396894	14866	hsa:6556:SLC11A1, LSH, NRAMP, NRAMP1	6556	solute carrier family 11 member 1 [Source:HGNC Symbol;Acc:HGNC:10907]	hsa04978:Mineral absorption;hsa04142:Lysosome	R-HSA-168256:Immune System;R-HSA-382551:Transmembrane transport of small molecules;R-HSA-425410:Metal ion SLC transporters;R-HSA-1222556:ROS, RNS production in response to bacteria;R-HSA-425366:Transport of glucose and other sugars, bile salts and organic acids, metal ions and amine compounds;R-HSA-425407:SLC-mediated transmembrane transport	-	-	610446:Buruli ulcer, susceptibility to;607948:Tuberculosis, susceptibility to	-	Inflammatory bowel disease;Ulcerative colitis	GO:0000041:transition metal ion transport;GO:0000060:protein import into nucleus, translocation;GO:0001562:response to protozoan;GO:0001775:cell activation;GO:0001816:cytokine production;GO:0001817:regulation of cytokine production;GO:0001818:negative regulation of cytokine production;GO:0001819:positive regulation of cytokine production;GO:0001932:regulation of protein phosphorylation;GO:0001934…	GO:0005215:transporter activity;GO:0005384:manganese ion transmembrane transporter activity;GO:0005488:binding;GO:0005515:protein binding;GO:0008324:cation transmembrane transporter activity;GO:0015075:ion transmembrane transporter activity;GO:0015077:monovalent inorganic cation transmembrane transporter activity;GO:0015078:hydrogen ion transmembrane transporter activity;GO:0015291:secondary acti…	GO:0000323:lytic vacuole;GO:0005622:intracellular;GO:0005623:cell;GO:0005737:cytoplasm;GO:0005764:lysosome;GO:0005768:endosome;GO:0005770:late endosome;GO:0005773:vacuole;GO:0005774:vacuolar membrane;GO:0005886:plasma membrane;GO:0005887:integral component of plasma membrane;GO:0009279:cell outer membrane;GO:0010008:endosome membrane;GO:0012505:endomembrane system;GO:0012506:vesicle membrane;GO:0…
RBX1	1.57011e-97	-0.295046	0.261	0.492	3.8193e-93	0.346404	0.651936	NA	NA	NA	ENSG00000100387	ENSG00000100387	protein_coding	GRCh38.98	chr22	+	40951347	40973309	21963	hsa:9978:RBX1, BA554C12.1, RNF75, ROC1	9978	ring-box 1 [Source:HGNC Symbol;Acc:HGNC:9928]	hsa04110:Cell cycle;hsa04310:Wnt signaling pathway;hsa05200:Pathways in cancer;hsa04120:Ubiquitin mediated proteolysis;hsa04114:Oocyte meiosis;hsa04066:HIF-1 signaling pathway;hsa04141:Protein processing in endoplasmic reticulum;hsa05211:Renal cell carcinoma;hsa04350:TGF-beta signaling pathway;hsa04710:Circadian rhythm;hsa03420:Nucleotide excision repair	R-HSA-6782135:Dual incision in TC-NER;R-HSA-2644602:Signaling by NOTCH1 PEST Domain Mutants in Cancer;R-HSA-2424491:DAP12 signaling;R-HSA-375165:NCAM signaling for neurite out-growth;R-HSA-5654741:Signaling by FGFR3;R-HSA-187037:NGF signalling via TRKA from the plasma membrane;R-HSA-190236:Signaling by FGFR;R-HSA-5673001:RAF/MAP kinase cascade;R-HSA-112399:IRS-mediated signalling;R-HSA-1266738:De…	-	-	-	-	Crohn's disease;Allergic rhinitis	GO:0000165:MAPK cascade;GO:0000209:protein polyubiquitination;GO:0000715:nucleotide-excision repair, DNA damage recognition;GO:0000717:nucleotide-excision repair, DNA duplex unwinding;GO:0001666:response to hypoxia;GO:0006139:nucleobase-containing compound metabolic process;GO:0006259:DNA metabolic process;GO:0006281:DNA repair;GO:0006283:transcription-coupled nucleotide-excision repair;GO:000628…	GO:0003824:catalytic activity;GO:0004842:ubiquitin-protein transferase activity;GO:0005488:binding;GO:0005515:protein binding;GO:0008270:zinc ion binding;GO:0016740:transferase activity;GO:0016874:ligase activity;GO:0019787:ubiquitin-like protein transferase activity;GO:0019788:NEDD8 transferase activity;GO:0019899:enzyme binding;GO:0031625:ubiquitin protein ligase binding;GO:0032403:protein comp…	GO:0000151:ubiquitin ligase complex;GO:0000152:nuclear ubiquitin ligase complex;GO:0000153:cytoplasmic ubiquitin ligase complex;GO:0005622:intracellular;GO:0005623:cell;GO:0005634:nucleus;GO:0005654:nucleoplasm;GO:0005737:cytoplasm;GO:0005829:cytosol;GO:0019005:SCF ubiquitin ligase complex;GO:0030891:VCB complex;GO:0031461:cullin-RING ubiquitin ligase complex;GO:0031462:Cul2-RING ubiquitin ligase…
UBL3	1.42271e-94	-0.29661	0.308	0.549	3.46073e-90	0.423826	0.748821	NA	NA	NA	ENSG00000122042	ENSG00000122042	protein_coding	GRCh38.98	chr13	-	29764371	29850617	86247	hsa:5412:UBL3, HCG-1, PNSC1	5412	ubiquitin like 3 [Source:HGNC Symbol;Acc:HGNC:12504]	-	-	-	-	-	-	Biliary atresia;Non-word repetition	-	-	GO:0005576:extracellular region;GO:0005622:intracellular;GO:0005623:cell;GO:0005886:plasma membrane;GO:0016020:membrane;GO:0031982:vesicle;GO:0031988:membrane-bounded vesicle;GO:0043226:organelle;GO:0043227:membrane-bounded organelle;GO:0043230:extracellular organelle;GO:0044421:extracellular region part;GO:0044464:cell part;GO:0070062:extracellular exosome;GO:0071944:cell periphery;GO:1903561:ex…
NT5C	2.89713e-105	-0.296742	0.202	0.435	7.04727e-101	0.27005	0.560088	NA	NA	NA	ENSG00000125458	ENSG00000125458	protein_coding	GRCh38.98	chr17	-	75130225	75131757	1533	hsa:30833:NT5C, DNT, DNT1, HEL74, P5N2, PN-I, PN-II, UMPH2, cdN, dNT-1	30833	5', 3'-nucleotidase, cytosolic [Source:HGNC Symbol;Acc:HGNC:17144]	hsa00240:Pyrimidine metabolism;hsa01100:Metabolic pathways;hsa00230:Purine metabolism;hsa00760:Nicotinate and nicotinamide metabolism	R-HSA-15869:Metabolism of nucleotides;R-HSA-74259:Purine catabolism;R-HSA-73621:Pyrimidine catabolism;R-HSA-1430728:Metabolism;R-HSA-73847:Purine metabolism;R-HSA-73848:Pyrimidine metabolism	-	-	-	-	-	GO:0006139:nucleobase-containing compound metabolic process;GO:0006163:purine nucleotide metabolic process;GO:0006195:purine nucleotide catabolic process;GO:0006213:pyrimidine nucleoside metabolic process;GO:0006220:pyrimidine nucleotide metabolic process;GO:0006244:pyrimidine nucleotide catabolic process;GO:0006725:cellular aromatic compound metabolic process;GO:0006753:nucleoside phosphate meta…	GO:0000166:nucleotide binding;GO:0003824:catalytic activity;GO:0005488:binding;GO:0008252:nucleotidase activity;GO:0008253:5'-nucleotidase activity;GO:0016787:hydrolase activity;GO:0016788:hydrolase activity, acting on ester bonds;GO:0016791:phosphatase activity;GO:0019103:pyrimidine nucleotide binding;GO:0036094:small molecule binding;GO:0042578:phosphoric ester hydrolase activity;GO:0043167:ion…	GO:0005576:extracellular region;GO:0005622:intracellular;GO:0005623:cell;GO:0005634:nucleus;GO:0005737:cytoplasm;GO:0005739:mitochondrion;GO:0005829:cytosol;GO:0031982:vesicle;GO:0031988:membrane-bounded vesicle;GO:0043226:organelle;GO:0043227:membrane-bounded organelle;GO:0043229:intracellular organelle;GO:0043230:extracellular organelle;GO:0043231:intracellular membrane-bounded organelle;GO:004…
AL118516.1	1.25326e-81	-0.297429	0.195	0.382	3.04854e-77	0.278842	0.571636	NA	NA	NA	ENSG00000260708	ENSG00000260708	lncRNA	GRCh38.98	chr22	-	46761894	46762563	670	-	-	novel transcript, antisense to TBC1D22A	-	-	-	-	-	-	-	-	-	-
ARRDC2	1.28948e-129	-0.297959	0.092	0.299	3.13666e-125	0.117365	0.373693	NA	NA	NA	ENSG00000105643	ENSG00000105643	protein_coding	GRCh38.98	chr19	+	18001132	18014102	12971	hsa:27106:ARRDC2, CLONE24945, PP2703	27106	arrestin domain containing 2 [Source:HGNC Symbol;Acc:HGNC:25225]	-	-	-	-	-	-	-	GO:0007154:cell communication;GO:0007165:signal transduction;GO:0009987:cellular process;GO:0023052:signaling;GO:0044699:single-organism process;GO:0044700:single organism signaling;GO:0044763:single-organism cellular process;GO:0050789:regulation of biological process;GO:0050794:regulation of cellular process;GO:0050896:response to stimulus;GO:0051716:cellular response to stimulus;GO:0065007:bio…	-	GO:0005622:intracellular;GO:0005623:cell;GO:0005737:cytoplasm;GO:0005886:plasma membrane;GO:0016020:membrane;GO:0031410:cytoplasmic vesicle;GO:0031982:vesicle;GO:0043226:organelle;GO:0043227:membrane-bounded organelle;GO:0044424:intracellular part;GO:0044444:cytoplasmic part;GO:0044464:cell part;GO:0071944:cell periphery
RNASET2	0	-0.298126	0.934	0.981	0	2.13405	2.85346	NA	NA	NA	ENSG00000026297	ENSG00000026297	protein_coding	GRCh38.98	chr6	-	166929504	166957191	27688	hsa:8635:RNASET2, RNASE6PL, bA514O12.3	8635	ribonuclease T2 [Source:HGNC Symbol;Acc:HGNC:21686]	-	-	-	-	612951:Leukoencephalopathy, cystic, without megalencephaly	Nervous system diseases;Other nervous and sensory system diseases;H00878:Cystic leukoencephalopathy without megalencephaly	Crohn's disease;Inflammatory bowel disease;Vitiligo;Endometrial cancer;Graves' disease;Smooth-surface caries;Spontaneous preterm birth (preterm birth)	GO:0006139:nucleobase-containing compound metabolic process;GO:0006401:RNA catabolic process;GO:0006725:cellular aromatic compound metabolic process;GO:0006807:nitrogen compound metabolic process;GO:0008152:metabolic process;GO:0009056:catabolic process;GO:0009057:macromolecule catabolic process;GO:0009987:cellular process;GO:0016070:RNA metabolic process;GO:0019439:aromatic compound catabolic pr…	GO:0003676:nucleic acid binding;GO:0003723:RNA binding;GO:0003824:catalytic activity;GO:0004518:nuclease activity;GO:0004519:endonuclease activity;GO:0004521:endoribonuclease activity;GO:0004540:ribonuclease activity;GO:0005488:binding;GO:0016787:hydrolase activity;GO:0016788:hydrolase activity, acting on ester bonds;GO:0016892:endoribonuclease activity, producing 3'-phosphomonoesters;GO:0016894:…	GO:0000323:lytic vacuole;GO:0005576:extracellular region;GO:0005615:extracellular space;GO:0005622:intracellular;GO:0005623:cell;GO:0005737:cytoplasm;GO:0005764:lysosome;GO:0005773:vacuole;GO:0005775:vacuolar lumen;GO:0005783:endoplasmic reticulum;GO:0005788:endoplasmic reticulum lumen;GO:0012505:endomembrane system;GO:0031974:membrane-enclosed lumen;GO:0031982:vesicle;GO:0031988:membrane-bounded…
HCST	4.03769e-86	-0.298131	0.404	0.613	9.82168e-82	0.588456	0.953088	NA	NA	NA	ENSG00000126264	ENSG00000126264	protein_coding	GRCh38.98	chr19	+	35902529	35904377	1849	hsa:10870:HCST, DAP10, KAP10, PIK3AP	10870	hematopoietic cell signal transducer [Source:HGNC Symbol;Acc:HGNC:16977]	hsa04650:Natural killer cell mediated cytotoxicity	R-HSA-168256:Immune System;R-HSA-1280218:Adaptive Immune System;R-HSA-198933:Immunoregulatory interactions between a Lymphoid and a non-Lymphoid cell	-	-	-	-	-	GO:0002376:immune system process;GO:0002682:regulation of immune system process;GO:0006464:cellular protein modification process;GO:0006468:protein phosphorylation;GO:0006793:phosphorus metabolic process;GO:0006796:phosphate-containing compound metabolic process;GO:0006955:immune response;GO:0007154:cell communication;GO:0007165:signal transduction;GO:0008152:metabolic process;GO:0009966:regulati…	GO:0005102:receptor binding;GO:0005488:binding;GO:0005515:protein binding;GO:0043548:phosphatidylinositol 3-kinase binding	GO:0005623:cell;GO:0005886:plasma membrane;GO:0009986:cell surface;GO:0016020:membrane;GO:0016021:integral component of membrane;GO:0031224:intrinsic component of membrane;GO:0044425:membrane part;GO:0044464:cell part;GO:0071944:cell periphery
GADD45B	3.76267e-67	-0.299051	0.497	0.685	9.15269e-63	1.13327	1.62463	NA	NA	NA	ENSG00000099860	ENSG00000099860	protein_coding	GRCh38.98	chr19	+	2476122	2478259	2138	hsa:4616:GADD45B, GADD45BETA, MYD118	4616	growth arrest and DNA damage inducible beta [Source:HGNC Symbol;Acc:HGNC:4096]	hsa04110:Cell cycle;hsa04115:p53 signaling pathway;hsa04068:FoxO signaling pathway;hsa04010:MAPK signaling pathway;hsa04064:NF-kappa B signaling pathway;hsa04210:Apoptosis	-	-	P00059:p53 pathway	-	-	-	GO:0000165:MAPK cascade;GO:0000185:activation of MAPKKK activity;GO:0000186:activation of MAPKK activity;GO:0001932:regulation of protein phosphorylation;GO:0001933:negative regulation of protein phosphorylation;GO:0001934:positive regulation of protein phosphorylation;GO:0006464:cellular protein modification process;GO:0006468:protein phosphorylation;GO:0006469:negative regulation of protein kin…	GO:0005488:binding;GO:0005515:protein binding	GO:0005622:intracellular;GO:0005623:cell;GO:0005634:nucleus;GO:0005737:cytoplasm;GO:0043226:organelle;GO:0043227:membrane-bounded organelle;GO:0043229:intracellular organelle;GO:0043231:intracellular membrane-bounded organelle;GO:0044424:intracellular part;GO:0044464:cell part
ECHDC3	3.2179e-141	-0.299169	0.077	0.286	7.82753e-137	0.0983438	0.351441	NA	NA	NA	ENSG00000134463	ENSG00000134463	protein_coding	GRCh38.98	chr10	+	11742366	11764070	21705	hsa:79746:ECHDC3	79746	enoyl-CoA hydratase domain containing 3 [Source:HGNC Symbol;Acc:HGNC:23489]	-	-	-	-	-	-	Alzheimer's disease (late onset);Breast cancer (survival);Alzheimer's disease in APOE e4- carriers	GO:0008152:metabolic process	GO:0003824:catalytic activity	GO:0005622:intracellular;GO:0005623:cell;GO:0005737:cytoplasm;GO:0005739:mitochondrion;GO:0043226:organelle;GO:0043227:membrane-bounded organelle;GO:0043229:intracellular organelle;GO:0043231:intracellular membrane-bounded organelle;GO:0044424:intracellular part;GO:0044444:cytoplasmic part;GO:0044464:cell part
NENF	6.9834e-215	-0.299903	0.013	0.219	1.69871e-210	0.0166087	0.251508	NA	NA	NA	ENSG00000117691	ENSG00000117691	protein_coding	GRCh38.98	chr1	+	212432920	212446379	13460	hsa:29937:NENF, CIR2, SCIRP10, SPUF	29937	neudesin neurotrophic factor [Source:HGNC Symbol;Acc:HGNC:30384]	-	-	-	-	-	-	-	GO:0000165:MAPK cascade;GO:0001932:regulation of protein phosphorylation;GO:0001934:positive regulation of protein phosphorylation;GO:0006464:cellular protein modification process;GO:0006468:protein phosphorylation;GO:0006793:phosphorus metabolic process;GO:0006796:phosphate-containing compound metabolic process;GO:0007154:cell communication;GO:0007165:signal transduction;GO:0008152:metabolic pro…	GO:0005102:receptor binding;GO:0005488:binding;GO:0005515:protein binding;GO:0008083:growth factor activity;GO:0043167:ion binding;GO:0043169:cation binding;GO:0046872:metal ion binding	GO:0005576:extracellular region;GO:0005615:extracellular space;GO:0005622:intracellular;GO:0005623:cell;GO:0005634:nucleus;GO:0005654:nucleoplasm;GO:0012505:endomembrane system;GO:0016020:membrane;GO:0031974:membrane-enclosed lumen;GO:0031981:nuclear lumen;GO:0043226:organelle;GO:0043227:membrane-bounded organelle;GO:0043229:intracellular organelle;GO:0043231:intracellular membrane-bounded organe…
TMEM160	4.20226e-228	-0.300481	0.005	0.206	1.0222e-223	0.00589662	0.238817	NA	NA	NA	ENSG00000130748	ENSG00000130748	protein_coding	GRCh38.98	chr19	-	47045909	47048624	2716	hsa:54958:TMEM160	54958	transmembrane protein 160 [Source:HGNC Symbol;Acc:HGNC:26042]	-	-	-	-	-	-	Body mass index	-	-	GO:0005622:intracellular;GO:0005623:cell;GO:0005737:cytoplasm;GO:0005739:mitochondrion;GO:0016020:membrane;GO:0016021:integral component of membrane;GO:0031224:intrinsic component of membrane;GO:0043226:organelle;GO:0043227:membrane-bounded organelle;GO:0043229:intracellular organelle;GO:0043231:intracellular membrane-bounded organelle;GO:0044424:intracellular part;GO:0044425:membrane part;GO:004…
PURA	1.95948e-104	-0.301188	0.206	0.434	4.76643e-100	0.274464	0.570342	NA	NA	NA	ENSG00000185129	ENSG00000185129	protein_coding	GRCh38.98	chr5	+	140107777	140125619	17843	hsa:5813:PURA, MRD31, PUR-ALPHA, PUR1, PURALPHA	5813	purine rich element binding protein A [Source:HGNC Symbol;Acc:HGNC:9701]	-	-	-	-	616158:Mental retardation, autosomal dominant 31	-	-	GO:0006139:nucleobase-containing compound metabolic process;GO:0006259:DNA metabolic process;GO:0006260:DNA replication;GO:0006261:DNA-dependent DNA replication;GO:0006268:DNA unwinding involved in DNA replication;GO:0006270:DNA replication initiation;GO:0006351:transcription, DNA-templated;GO:0006355:regulation of transcription, DNA-templated;GO:0006357:regulation of transcription from RNA polym…	GO:0000900:translation repressor activity, nucleic acid binding;GO:0000975:regulatory region DNA binding;GO:0000981:RNA polymerase II transcription factor activity, sequence-specific DNA binding;GO:0001067:regulatory region nucleic acid binding;GO:0001071:nucleic acid binding transcription factor activity;GO:0003676:nucleic acid binding;GO:0003677:DNA binding;GO:0003690:double-stranded DNA bindin…	GO:0000228:nuclear chromosome;GO:0000781:chromosome, telomeric region;GO:0000784:nuclear chromosome, telomeric region;GO:0005622:intracellular;GO:0005623:cell;GO:0005634:nucleus;GO:0005657:replication fork;GO:0005662:DNA replication factor A complex;GO:0005694:chromosome;GO:0005737:cytoplasm;GO:0030425:dendrite;GO:0030894:replisome;GO:0031974:membrane-enclosed lumen;GO:0031981:nuclear lumen;GO:00…
TP53I13	2.02225e-177	-0.30298	0.038	0.245	4.91911e-173	0.0474898	0.292278	NA	NA	NA	ENSG00000167543	ENSG00000167543	protein_coding	GRCh38.98	chr17	+	29566052	29573157	7106	hsa:90313:TP53I13, DSCP1	90313	tumor protein p53 inducible protein 13 [Source:HGNC Symbol;Acc:HGNC:25102]	-	-	-	-	-	-	-	-	-	GO:0005622:intracellular;GO:0005623:cell;GO:0005737:cytoplasm;GO:0005886:plasma membrane;GO:0016020:membrane;GO:0016021:integral component of membrane;GO:0031224:intrinsic component of membrane;GO:0044424:intracellular part;GO:0044425:membrane part;GO:0044464:cell part;GO:0071944:cell periphery
DDIT4	2.31897e-93	-0.305683	0.612	0.8	5.6409e-89	1.16664	1.67797	NA	NA	NA	ENSG00000168209	ENSG00000168209	protein_coding	GRCh38.98	chr10	+	72273924	72276036	2113	hsa:54541:DDIT4, Dig2, REDD-1, REDD1	54541	DNA damage inducible transcript 4 [Source:HGNC Symbol;Acc:HGNC:24944]	hsa04151:PI3K-Akt signaling pathway;hsa04150:mTOR signaling pathway;hsa05206:MicroRNAs in cancer	R-HSA-3700989:Transcriptional Regulation by TP53;R-HSA-212436:Generic Transcription Pathway;R-HSA-74160:Gene Expression;R-HSA-5628897:TP53 Regulates Metabolic Genes	-	-	-	-	Heschl's gyrus morphology	GO:0001666:response to hypoxia;GO:0001764:neuron migration;GO:0001932:regulation of protein phosphorylation;GO:0001933:negative regulation of protein phosphorylation;GO:0002252:immune effector process;GO:0002376:immune system process;GO:0005975:carbohydrate metabolic process;GO:0006082:organic acid metabolic process;GO:0006090:pyruvate metabolic process;GO:0006091:generation of precursor metaboli…	GO:0005488:binding;GO:0005515:protein binding;GO:0071889:14-3-3 protein binding	GO:0005622:intracellular;GO:0005623:cell;GO:0005737:cytoplasm;GO:0005739:mitochondrion;GO:0005829:cytosol;GO:0043226:organelle;GO:0043227:membrane-bounded organelle;GO:0043229:intracellular organelle;GO:0043231:intracellular membrane-bounded organelle;GO:0044424:intracellular part;GO:0044444:cytoplasmic part;GO:0044464:cell part
COX6A1	2.44405e-101	-0.306333	0.329	0.569	5.94514e-97	0.447793	0.790284	NA	NA	NA	ENSG00000111775	ENSG00000111775	protein_coding	GRCh38.98	chr12	+	120438090	120440737	2648	hsa:1337:COX6A1, CMTRID, COX6A, COX6AL	1337	cytochrome c oxidase subunit 6A1 [Source:HGNC Symbol;Acc:HGNC:2277]	hsa01100:Metabolic pathways;hsa04932:Non-alcoholic fatty liver disease (NAFLD);hsa05010:Alzheimer's disease;hsa05012:Parkinson's disease;hsa05016:Huntington's disease;hsa00190:Oxidative phosphorylation;hsa04260:Cardiac muscle contraction	R-HSA-3700989:Transcriptional Regulation by TP53;R-HSA-1430728:Metabolism;R-HSA-1428517:The citric acid (TCA) cycle and respiratory electron transport;R-HSA-212436:Generic Transcription Pathway;R-HSA-74160:Gene Expression;R-HSA-5628897:TP53 Regulates Metabolic Genes;R-HSA-611105:Respiratory electron transport;R-HSA-163200:Respiratory electron transport, ATP synthesis by chemiosmotic coupling, and…	-	-	616039:Charcot-Marie-Tooth disease, recessive intermediate D	-	-	GO:0006091:generation of precursor metabolites and energy;GO:0006119:oxidative phosphorylation;GO:0006123:mitochondrial electron transport, cytochrome c to oxygen;GO:0006139:nucleobase-containing compound metabolic process;GO:0006163:purine nucleotide metabolic process;GO:0006725:cellular aromatic compound metabolic process;GO:0006753:nucleoside phosphate metabolic process;GO:0006793:phosphorus m…	GO:0003824:catalytic activity;GO:0004129:cytochrome-c oxidase activity;GO:0005215:transporter activity;GO:0008324:cation transmembrane transporter activity;GO:0009055:electron carrier activity;GO:0015002:heme-copper terminal oxidase activity;GO:0015075:ion transmembrane transporter activity;GO:0015077:monovalent inorganic cation transmembrane transporter activity;GO:0015078:hydrogen ion transmemb…	GO:0005622:intracellular;GO:0005623:cell;GO:0005737:cytoplasm;GO:0005739:mitochondrion;GO:0005740:mitochondrial envelope;GO:0005743:mitochondrial inner membrane;GO:0005746:mitochondrial respiratory chain;GO:0005751:mitochondrial respiratory chain complex IV;GO:0016020:membrane;GO:0019866:organelle inner membrane;GO:0031090:organelle membrane;GO:0031966:mitochondrial membrane;GO:0031967:organelle …
NSMCE3	1.40274e-183	-0.30732	0.034	0.24	3.41216e-179	0.0417047	0.289013	NA	NA	NA	ENSG00000185115	ENSG00000185115	protein_coding	GRCh38.98	chr15	-	29264989	29269822	4834	hsa:56160:NSMCE3, HCA4, MAGEG1, MAGEL3, NDNL2, NSE3	56160	NSE3 homolog, SMC5-SMC6 complex component [Source:HGNC Symbol;Acc:HGNC:7677]	-	R-HSA-3108214:SUMOylation of DNA damage response and repair proteins;R-HSA-392499:Metabolism of proteins;R-HSA-597592:Post-translational protein modification;R-HSA-3108232:SUMO E3 ligases SUMOylate target proteins;R-HSA-2990846:SUMOylation	-	-	-	-	-	GO:0006139:nucleobase-containing compound metabolic process;GO:0006259:DNA metabolic process;GO:0006281:DNA repair;GO:0006310:DNA recombination;GO:0006464:cellular protein modification process;GO:0006725:cellular aromatic compound metabolic process;GO:0006807:nitrogen compound metabolic process;GO:0006950:response to stress;GO:0006974:cellular response to DNA damage stimulus;GO:0008152:metabolic …	GO:0005488:binding;GO:0005515:protein binding	GO:0000781:chromosome, telomeric region;GO:0000793:condensed chromosome;GO:0005622:intracellular;GO:0005623:cell;GO:0005634:nucleus;GO:0005654:nucleoplasm;GO:0005694:chromosome;GO:0005737:cytoplasm;GO:0030915:Smc5-Smc6 complex;GO:0031974:membrane-enclosed lumen;GO:0031981:nuclear lumen;GO:0032991:macromolecular complex;GO:0043226:organelle;GO:0043227:membrane-bounded organelle;GO:0043228:non-memb…
MRPL41	8.36041e-189	-0.307738	0.035	0.249	2.03367e-184	0.0441963	0.29247	NA	NA	NA	ENSG00000182154	ENSG00000182154	protein_coding	GRCh38.98	chr9	+	137551879	137552555	677	hsa:64975:MRPL41, BMRP, MRP-L27, MRPL27, PIG3, RPML27	64975	mitochondrial ribosomal protein L41 [Source:HGNC Symbol;Acc:HGNC:14492]	-	R-HSA-1852241:Organelle biogenesis and maintenance;R-HSA-5368286:Mitochondrial translation initiation;R-HSA-5419276:Mitochondrial translation termination;R-HSA-5389840:Mitochondrial translation elongation;R-HSA-5368287:Mitochondrial translation	-	-	-	-	-	GO:0006412:translation;GO:0006414:translational elongation;GO:0006415:translational termination;GO:0006518:peptide metabolic process;GO:0006807:nitrogen compound metabolic process;GO:0006915:apoptotic process;GO:0006996:organelle organization;GO:0007005:mitochondrion organization;GO:0007049:cell cycle;GO:0008152:metabolic process;GO:0008219:cell death;GO:0009058:biosynthetic process;GO:0009059:ma…	GO:0003676:nucleic acid binding;GO:0003723:RNA binding;GO:0003735:structural constituent of ribosome;GO:0005198:structural molecule activity;GO:0005488:binding;GO:0005515:protein binding;GO:0044822:poly(A) RNA binding;GO:0097159:organic cyclic compound binding;GO:1901363:heterocyclic compound binding	GO:0000313:organellar ribosome;GO:0000315:organellar large ribosomal subunit;GO:0005622:intracellular;GO:0005623:cell;GO:0005737:cytoplasm;GO:0005739:mitochondrion;GO:0005740:mitochondrial envelope;GO:0005743:mitochondrial inner membrane;GO:0005759:mitochondrial matrix;GO:0005761:mitochondrial ribosome;GO:0005762:mitochondrial large ribosomal subunit;GO:0005840:ribosome;GO:0015934:large ribosomal…
OTULIN	9.13115e-148	-0.30823	0.084	0.303	2.22115e-143	0.105573	0.368908	NA	NA	NA	ENSG00000154124	ENSG00000154124	protein_coding	GRCh38.98	chr5	+	14664664	14699850	35187	hsa:90268:OTULIN, FAM105B, GUM	90268	OTU deubiquitinase with linear linkage specificity [Source:HGNC Symbol;Acc:HGNC:25118]	-	R-HSA-75893:TNF signaling;R-HSA-73887:Death Receptor Signalling;R-HSA-162582:Signal Transduction;R-HSA-5357905:Regulation of TNFR1 signaling	-	-	-	-	-	GO:0001525:angiogenesis;GO:0001568:blood vessel development;GO:0001944:vasculature development;GO:0001959:regulation of cytokine-mediated signaling pathway;GO:0002040:sprouting angiogenesis;GO:0002218:activation of innate immune response;GO:0002221:pattern recognition receptor signaling pathway;GO:0002253:activation of immune response;GO:0002376:immune system process;GO:0002682:regulation of immu…	GO:0003824:catalytic activity;GO:0004843:thiol-dependent ubiquitin-specific protease activity;GO:0005488:binding;GO:0005515:protein binding;GO:0008233:peptidase activity;GO:0008234:cysteine-type peptidase activity;GO:0016787:hydrolase activity;GO:0019783:ubiquitin-like protein-specific protease activity;GO:0036459:thiol-dependent ubiquitinyl hydrolase activity;GO:0070011:peptidase activity, actin…	GO:0000151:ubiquitin ligase complex;GO:0005622:intracellular;GO:0005623:cell;GO:0005737:cytoplasm;GO:0005829:cytosol;GO:0032991:macromolecular complex;GO:0043234:protein complex;GO:0044424:intracellular part;GO:0044444:cytoplasmic part;GO:0044464:cell part;GO:0071797:LUBAC complex;GO:1902494:catalytic complex;GO:1990234:transferase complex
BASP1	1.15969e-116	-0.308325	0.127	0.335	2.82095e-112	0.160846	0.43744	NA	NA	NA	ENSG00000176788	ENSG00000176788	protein_coding	GRCh38.98	chr5	+	17065598	17276843	211246	hsa:10409:BASP1, CAP-23, CAP23, NAP-22, NAP22	10409	brain abundant membrane attached signal protein 1 [Source:HGNC Symbol;Acc:HGNC:957]	-	-	-	-	-	-	Bipolar disorder with mood-incongruent psychosis;Obesity in adult survivors of childhood cancer exposed to cranial radiation	GO:0000003:reproduction;GO:0000578:embryonic axis specification;GO:0000902:cell morphogenesis;GO:0000904:cell morphogenesis involved in differentiation;GO:0001655:urogenital system development;GO:0001656:metanephros development;GO:0001657:ureteric bud development;GO:0001822:kidney development;GO:0001823:mesonephros development;GO:0002064:epithelial cell development;GO:0003002:regionalization;GO:0…	GO:0000975:regulatory region DNA binding;GO:0000988:transcription factor activity, protein binding;GO:0000989:transcription factor activity, transcription factor binding;GO:0001067:regulatory region nucleic acid binding;GO:0003676:nucleic acid binding;GO:0003677:DNA binding;GO:0003712:transcription cofactor activity;GO:0003714:transcription corepressor activity;GO:0005488:binding;GO:0005515:prote…	GO:0005576:extracellular region;GO:0005622:intracellular;GO:0005623:cell;GO:0005634:nucleus;GO:0005654:nucleoplasm;GO:0005737:cytoplasm;GO:0005856:cytoskeleton;GO:0005886:plasma membrane;GO:0008180:COP9 signalosome;GO:0016020:membrane;GO:0016604:nuclear body;GO:0016607:nuclear speck;GO:0030054:cell junction;GO:0030426:growth cone;GO:0030427:site of polarized growth;GO:0031974:membrane-enclosed lu…
PABPC4	1.04489e-101	-0.309527	0.31	0.556	2.5417e-97	0.427274	0.768822	NA	NA	NA	ENSG00000090621	ENSG00000090621	protein_coding	GRCh38.98	chr1	-	39560816	39576790	15975	hsa:8761:PABPC4, APP-1, APP1, PABP4, iPABP	8761	poly(A) binding protein cytoplasmic 4 [Source:HGNC Symbol;Acc:HGNC:8557]	hsa03013:RNA transport;hsa03015:mRNA surveillance pathway;hsa03018:RNA degradation	-	-	-	-	-	HDL cholesterol;C-reactive protein levels	GO:0006139:nucleobase-containing compound metabolic process;GO:0006396:RNA processing;GO:0006401:RNA catabolic process;GO:0006412:translation;GO:0006518:peptide metabolic process;GO:0006725:cellular aromatic compound metabolic process;GO:0006807:nitrogen compound metabolic process;GO:0006950:response to stress;GO:0007596:blood coagulation;GO:0007599:hemostasis;GO:0008152:metabolic process;GO:0009…	GO:0000166:nucleotide binding;GO:0003676:nucleic acid binding;GO:0003723:RNA binding;GO:0003727:single-stranded RNA binding;GO:0005488:binding;GO:0005515:protein binding;GO:0008143:poly(A) binding;GO:0008187:poly-pyrimidine tract binding;GO:0008266:poly(U) RNA binding;GO:0036094:small molecule binding;GO:0044822:poly(A) RNA binding;GO:0070717:poly-purine tract binding;GO:0097159:organic cyclic co…	GO:0005622:intracellular;GO:0005623:cell;GO:0005634:nucleus;GO:0005737:cytoplasm;GO:0010494:cytoplasmic stress granule;GO:0030529:intracellular ribonucleoprotein complex;GO:0032991:macromolecular complex;GO:0035770:ribonucleoprotein granule;GO:0036464:cytoplasmic ribonucleoprotein granule;GO:0043226:organelle;GO:0043227:membrane-bounded organelle;GO:0043228:non-membrane-bounded organelle;GO:00432…
MT-ND2	7.76406e-165	-0.309844	0.755	0.877	1.88861e-160	1.55873	2.17174	NA	NA	NA	ENSG00000198763	ENSG00000198763	protein_coding	GRCh38.98	chrM	+	4470	5511	1042	-	-	mitochondrially encoded NADH:ubiquinone oxidoreductase core subunit 2 [Source:HGNC Symbol;Acc:HGNC:7456]	-	-	-	-	-	-	-	-	-	-
SLC4A7	1.47974e-100	-0.311051	0.4	0.636	3.59947e-96	0.576631	0.955986	NA	NA	NA	ENSG00000033867	ENSG00000033867	protein_coding	GRCh38.98	chr3	-	27372721	27484420	111700	hsa:9497:SLC4A7, NBC2, NBC3, NBCN1, SBC2, SLC4A6	9497	solute carrier family 4 member 7 [Source:HGNC Symbol;Acc:HGNC:11033]	-	R-HSA-382551:Transmembrane transport of small molecules;R-HSA-425381:Bicarbonate transporters;R-HSA-425407:SLC-mediated transmembrane transport;R-HSA-425393:Transport of inorganic cations/anions and amino acids/oligopeptides	-	-	-	-	Breast cancer;Hypertension;Blood pressure;Systolic blood pressure;Diastolic blood pressure;Breast cancer (early onset)	GO:0002064:epithelial cell development;GO:0002065:columnar/cuboidal epithelial cell differentiation;GO:0002066:columnar/cuboidal epithelial cell development;GO:0006810:transport;GO:0006811:ion transport;GO:0006812:cation transport;GO:0006814:sodium ion transport;GO:0006820:anion transport;GO:0006873:cellular ion homeostasis;GO:0006885:regulation of pH;GO:0007275:multicellular organism development…	GO:0005215:transporter activity;GO:0005452:inorganic anion exchanger activity;GO:0008324:cation transmembrane transporter activity;GO:0008509:anion transmembrane transporter activity;GO:0008510:sodium:bicarbonate symporter activity;GO:0008514:organic anion transmembrane transporter activity;GO:0015075:ion transmembrane transporter activity;GO:0015077:monovalent inorganic cation transmembrane tran…	GO:0005622:intracellular;GO:0005623:cell;GO:0005737:cytoplasm;GO:0005886:plasma membrane;GO:0005887:integral component of plasma membrane;GO:0016020:membrane;GO:0016021:integral component of membrane;GO:0016323:basolateral plasma membrane;GO:0016324:apical plasma membrane;GO:0031224:intrinsic component of membrane;GO:0031226:intrinsic component of plasma membrane;GO:0031410:cytoplasmic vesicle;GO…
RPLP1	0	-0.311497	0.959	0.987	0	2.4398	3.26877	NA	NA	NA	ENSG00000137818	ENSG00000137818	protein_coding	GRCh38.98	chr15	+	69452814	69456205	3392	hsa:6176:RPLP1, LP1, P1, RPP1	6176	ribosomal protein lateral stalk subunit P1 [Source:HGNC Symbol;Acc:HGNC:10372]	hsa03010:Ribosome	R-HSA-72706:GTP hydrolysis and joining of the 60S ribosomal subunit;R-HSA-72689:Formation of a pool of free 40S subunits;R-HSA-72737:Cap-dependent Translation Initiation;R-HSA-156827:L13a-mediated translational silencing of Ceruloplasmin expression;R-HSA-72764:Eukaryotic Translation Termination;R-HSA-2408522:Selenoamino acid metabolism;R-HSA-72312:rRNA processing;R-HSA-927802:Nonsense-Mediated De…	-	-	-	-	Chronic lymphocytic leukemia	GO:0000184:nuclear-transcribed mRNA catabolic process, nonsense-mediated decay;GO:0000956:nuclear-transcribed mRNA catabolic process;GO:0001932:regulation of protein phosphorylation;GO:0001934:positive regulation of protein phosphorylation;GO:0002181:cytoplasmic translation;GO:0006139:nucleobase-containing compound metabolic process;GO:0006364:rRNA processing;GO:0006396:RNA processing;GO:0006401:…	GO:0003676:nucleic acid binding;GO:0003723:RNA binding;GO:0003735:structural constituent of ribosome;GO:0005198:structural molecule activity;GO:0005488:binding;GO:0005515:protein binding;GO:0008047:enzyme activator activity;GO:0019207:kinase regulator activity;GO:0019209:kinase activator activity;GO:0019843:rRNA binding;GO:0019887:protein kinase regulator activity;GO:0030234:enzyme regulator acti…	GO:0005576:extracellular region;GO:0005622:intracellular;GO:0005623:cell;GO:0005737:cytoplasm;GO:0005829:cytosol;GO:0005840:ribosome;GO:0005912:adherens junction;GO:0005924:cell-substrate adherens junction;GO:0005925:focal adhesion;GO:0015934:large ribosomal subunit;GO:0022625:cytosolic large ribosomal subunit;GO:0022626:cytosolic ribosome;GO:0030054:cell junction;GO:0030055:cell-substrate juncti…
RAB5IF	3.16964e-160	-0.312254	0.074	0.298	7.71015e-156	0.0922436	0.35618	NA	NA	NA	ENSG00000101084	ENSG00000101084	protein_coding	GRCh38.98	chr20	+	36605779	36612557	6779	hsa:55969:C20orf24, PNAS-11, RIP5	55969	RAB5 interacting factor [Source:HGNC Symbol;Acc:HGNC:15870]	-	-	-	-	-	-	-	-	-	-
MBP	1.38138e-106	-0.312658	0.254	0.5	3.36021e-102	0.346132	0.671887	NA	NA	NA	ENSG00000197971	ENSG00000197971	protein_coding	GRCh38.98	chr18	-	76978827	77133683	154857	hsa:4155:MBP	4155	myelin basic protein [Source:HGNC Symbol;Acc:HGNC:6925]	-	-	-	-	-	-	Age-related macular degeneration (GA);Verbal declarative memory	GO:0000902:cell morphogenesis;GO:0000904:cell morphogenesis involved in differentiation;GO:0001101:response to acid chemical;GO:0002376:immune system process;GO:0006955:immune response;GO:0007154:cell communication;GO:0007267:cell-cell signaling;GO:0007268:chemical synaptic transmission;GO:0007272:ensheathment of neurons;GO:0007275:multicellular organism development;GO:0007399:nervous system deve…	GO:0002020:protease binding;GO:0005198:structural molecule activity;GO:0005488:binding;GO:0005515:protein binding;GO:0019899:enzyme binding;GO:0019911:structural constituent of myelin sheath	GO:0005622:intracellular;GO:0005623:cell;GO:0005634:nucleus;GO:0005886:plasma membrane;GO:0016020:membrane;GO:0030424:axon;GO:0033267:axon part;GO:0033269:internode region of axon;GO:0036477:somatodendritic compartment;GO:0042995:cell projection;GO:0043005:neuron projection;GO:0043025:neuronal cell body;GO:0043209:myelin sheath;GO:0043218:compact myelin;GO:0043226:organelle;GO:0043227:membrane-bo…
NDUFB2	3.57085e-108	-0.312787	0.233	0.469	8.68608e-104	0.307879	0.624522	NA	NA	NA	ENSG00000090266	ENSG00000090266	protein_coding	GRCh38.98	chr7	+	140690777	140722790	32014	hsa:4708:NDUFB2, AGGG, CI-AGGG	4708	NADH:ubiquinone oxidoreductase subunit B2 [Source:HGNC Symbol;Acc:HGNC:7697]	hsa01100:Metabolic pathways;hsa04932:Non-alcoholic fatty liver disease (NAFLD);hsa05010:Alzheimer's disease;hsa05012:Parkinson's disease;hsa05016:Huntington's disease;hsa00190:Oxidative phosphorylation	R-HSA-1430728:Metabolism;R-HSA-1428517:The citric acid (TCA) cycle and respiratory electron transport;R-HSA-6799198:Complex I biogenesis;R-HSA-611105:Respiratory electron transport;R-HSA-163200:Respiratory electron transport, ATP synthesis by chemiosmotic coupling, and heat production by uncoupling proteins.	-	-	-	-	-	GO:0006091:generation of precursor metabolites and energy;GO:0006119:oxidative phosphorylation;GO:0006120:mitochondrial electron transport, NADH to ubiquinone;GO:0006139:nucleobase-containing compound metabolic process;GO:0006163:purine nucleotide metabolic process;GO:0006461:protein complex assembly;GO:0006725:cellular aromatic compound metabolic process;GO:0006753:nucleoside phosphate metabolic…	GO:0003824:catalytic activity;GO:0003954:NADH dehydrogenase activity;GO:0008137:NADH dehydrogenase (ubiquinone) activity;GO:0016491:oxidoreductase activity;GO:0016651:oxidoreductase activity, acting on NAD(P)H;GO:0016655:oxidoreductase activity, acting on NAD(P)H, quinone or similar compound as acceptor;GO:0050136:NADH dehydrogenase (quinone) activity	GO:0005622:intracellular;GO:0005623:cell;GO:0005737:cytoplasm;GO:0005739:mitochondrion;GO:0005740:mitochondrial envelope;GO:0005743:mitochondrial inner membrane;GO:0005746:mitochondrial respiratory chain;GO:0005747:mitochondrial respiratory chain complex I;GO:0016020:membrane;GO:0019866:organelle inner membrane;GO:0030964:NADH dehydrogenase complex;GO:0031090:organelle membrane;GO:0031966:mitocho…
RPS24	0	-0.314202	0.922	0.983	0	2.11525	2.87326	NA	NA	NA	ENSG00000138326	ENSG00000138326	protein_coding	GRCh38.98	chr10	+	78033760	78056813	23054	hsa:6229:RPS24, DBA3, S24	6229	ribosomal protein S24 [Source:HGNC Symbol;Acc:HGNC:10411]	hsa03010:Ribosome	R-HSA-72706:GTP hydrolysis and joining of the 60S ribosomal subunit;R-HSA-72689:Formation of a pool of free 40S subunits;R-HSA-72737:Cap-dependent Translation Initiation;R-HSA-156827:L13a-mediated translational silencing of Ceruloplasmin expression;R-HSA-72764:Eukaryotic Translation Termination;R-HSA-72649:Translation initiation complex formation;R-HSA-2408522:Selenoamino acid metabolism;R-HSA-72…	-	-	610629:Diamond-blackfan anemia 3	Cardiovascular diseases;Hematologic diseases;H00237:Diamond-Blackfan anemia;Other congenital disorders;Ribosomopathies;H00237:Diamond-Blackfan anemia (DBA)	-	GO:0000184:nuclear-transcribed mRNA catabolic process, nonsense-mediated decay;GO:0000462:maturation of SSU-rRNA from tricistronic rRNA transcript (SSU-rRNA, 5.8S rRNA, LSU-rRNA);GO:0000956:nuclear-transcribed mRNA catabolic process;GO:0002262:myeloid cell homeostasis;GO:0002376:immune system process;GO:0006139:nucleobase-containing compound metabolic process;GO:0006364:rRNA processing;GO:0006396…	GO:0000166:nucleotide binding;GO:0003676:nucleic acid binding;GO:0003723:RNA binding;GO:0003735:structural constituent of ribosome;GO:0005198:structural molecule activity;GO:0005488:binding;GO:0005515:protein binding;GO:0031369:translation initiation factor binding;GO:0036094:small molecule binding;GO:0044822:poly(A) RNA binding;GO:0097159:organic cyclic compound binding;GO:1901265:nucleoside pho…	GO:0005622:intracellular;GO:0005623:cell;GO:0005634:nucleus;GO:0005654:nucleoplasm;GO:0005737:cytoplasm;GO:0005829:cytosol;GO:0005840:ribosome;GO:0015935:small ribosomal subunit;GO:0016020:membrane;GO:0022626:cytosolic ribosome;GO:0022627:cytosolic small ribosomal subunit;GO:0030529:intracellular ribonucleoprotein complex;GO:0031974:membrane-enclosed lumen;GO:0031981:nuclear lumen;GO:0032991:macr…
PPP1R14B	4.51335e-230	-0.314597	0.014	0.231	1.09787e-225	0.0156761	0.26316	NA	NA	NA	ENSG00000173457	ENSG00000173457	protein_coding	GRCh38.98	chr11	-	64244479	64246943	2465	hsa:26472:PPP1R14B, PHI-1, PLCB3N, PNG, SOM172	26472	protein phosphatase 1 regulatory inhibitor subunit 14B [Source:HGNC Symbol;Acc:HGNC:9057]	-	-	-	-	-	-	-	GO:0002376:immune system process;GO:0006464:cellular protein modification process;GO:0006470:protein dephosphorylation;GO:0006793:phosphorus metabolic process;GO:0006796:phosphate-containing compound metabolic process;GO:0006950:response to stress;GO:0006952:defense response;GO:0006955:immune response;GO:0008152:metabolic process;GO:0009987:cellular process;GO:0016310:phosphorylation;GO:0016311:d…	GO:0004857:enzyme inhibitor activity;GO:0004864:protein phosphatase inhibitor activity;GO:0004865:protein serine/threonine phosphatase inhibitor activity;GO:0019208:phosphatase regulator activity;GO:0019212:phosphatase inhibitor activity;GO:0019888:protein phosphatase regulator activity;GO:0030234:enzyme regulator activity;GO:0098772:molecular function regulator	GO:0005622:intracellular;GO:0005623:cell;GO:0005737:cytoplasm;GO:0044424:intracellular part;GO:0044464:cell part
ZFP36L2	7.61729e-184	-0.31467	0.787	0.913	1.85291e-179	1.54805	2.16908	NA	NA	NA	ENSG00000152518	ENSG00000152518	protein_coding	GRCh38.98	chr2	-	43222402	43226606	4205	hsa:678:ZFP36L2, BRF2, ERF-2, ERF2, RNF162C, TIS11D	678	ZFP36 ring finger protein like 2 [Source:HGNC Symbol;Acc:HGNC:1108]	-	-	-	-	-	-	Polycystic ovary syndrome;Glucose homeostasis traits	GO:0000288:nuclear-transcribed mRNA catabolic process, deadenylation-dependent decay;GO:0000956:nuclear-transcribed mRNA catabolic process;GO:0001775:cell activation;GO:0002376:immune system process;GO:0002520:immune system development;GO:0002521:leukocyte differentiation;GO:0006139:nucleobase-containing compound metabolic process;GO:0006351:transcription, DNA-templated;GO:0006355:regulation of t…	GO:0001071:nucleic acid binding transcription factor activity;GO:0003676:nucleic acid binding;GO:0003677:DNA binding;GO:0003700:transcription factor activity, sequence-specific DNA binding;GO:0003723:RNA binding;GO:0003729:mRNA binding;GO:0003730:mRNA 3'-UTR binding;GO:0005488:binding;GO:0017091:AU-rich element binding;GO:0035925:mRNA 3'-UTR AU-rich region binding;GO:0043167:ion binding;GO:004316…	GO:0005622:intracellular;GO:0005623:cell;GO:0005634:nucleus;GO:0005737:cytoplasm;GO:0043226:organelle;GO:0043227:membrane-bounded organelle;GO:0043229:intracellular organelle;GO:0043231:intracellular membrane-bounded organelle;GO:0044424:intracellular part;GO:0044464:cell part
COX17	1.00572e-122	-0.315264	0.149	0.374	2.44641e-118	0.190026	0.480677	NA	NA	NA	ENSG00000138495	ENSG00000138495	protein_coding	GRCh38.98	chr3	-	119654513	119677454	22942	hsa:10063:COX17	10063	cytochrome c oxidase copper chaperone COX17 [Source:HGNC Symbol;Acc:HGNC:2264]	hsa01100:Metabolic pathways;hsa00190:Oxidative phosphorylation	R-HSA-392499:Metabolism of proteins;R-HSA-1268020:Mitochondrial protein import	-	-	-	-	-	GO:0000041:transition metal ion transport;GO:0006091:generation of precursor metabolites and energy;GO:0006810:transport;GO:0006811:ion transport;GO:0006812:cation transport;GO:0006825:copper ion transport;GO:0007275:multicellular organism development;GO:0007399:nervous system development;GO:0007417:central nervous system development;GO:0007420:brain development;GO:0007507:heart development;GO:00…	GO:0005488:binding;GO:0005507:copper ion binding;GO:0005515:protein binding;GO:0016530:metallochaperone activity;GO:0016531:copper chaperone activity;GO:0043167:ion binding;GO:0043169:cation binding;GO:0046872:metal ion binding;GO:0046914:transition metal ion binding	GO:0005622:intracellular;GO:0005623:cell;GO:0005737:cytoplasm;GO:0005739:mitochondrion;GO:0005740:mitochondrial envelope;GO:0005758:mitochondrial intermembrane space;GO:0031967:organelle envelope;GO:0031970:organelle envelope lumen;GO:0031974:membrane-enclosed lumen;GO:0031975:envelope;GO:0043226:organelle;GO:0043227:membrane-bounded organelle;GO:0043229:intracellular organelle;GO:0043231:intrace…
ATP5MF	1.01888e-115	-0.31565	0.207	0.444	2.47843e-111	0.266683	0.576479	NA	NA	NA	ENSG00000241468	ENSG00000241468	protein_coding	GRCh38.98	chr7	-	99448475	99466331	17857	hsa:9551:ATP5J2, ATP5JL	9551	ATP synthase membrane subunit f [Source:HGNC Symbol;Acc:HGNC:848]	hsa01100:Metabolic pathways;hsa00190:Oxidative phosphorylation	R-HSA-1430728:Metabolism;R-HSA-1428517:The citric acid (TCA) cycle and respiratory electron transport;R-HSA-163210:Formation of ATP by chemiosmotic coupling;R-HSA-163200:Respiratory electron transport, ATP synthesis by chemiosmotic coupling, and heat production by uncoupling proteins.	PWY-841:purine nucleotides de novo biosynthesis;PWY-7219:adenosine ribonucleotides de novo biosynthesis;PWY66-409:superpathway of purine nucleotide salvage	-	-	-	-	GO:0006139:nucleobase-containing compound metabolic process;GO:0006163:purine nucleotide metabolic process;GO:0006164:purine nucleotide biosynthetic process;GO:0006725:cellular aromatic compound metabolic process;GO:0006753:nucleoside phosphate metabolic process;GO:0006754:ATP biosynthetic process;GO:0006793:phosphorus metabolic process;GO:0006796:phosphate-containing compound metabolic process;G…	GO:0003824:catalytic activity;GO:0005215:transporter activity;GO:0016462:pyrophosphatase activity;GO:0016787:hydrolase activity;GO:0016817:hydrolase activity, acting on acid anhydrides;GO:0016818:hydrolase activity, acting on acid anhydrides, in phosphorus-containing anhydrides;GO:0016887:ATPase activity;GO:0017111:nucleoside-triphosphatase activity;GO:0022857:transmembrane transporter activity	GO:0000276:mitochondrial proton-transporting ATP synthase complex, coupling factor F(o);GO:0005576:extracellular region;GO:0005622:intracellular;GO:0005623:cell;GO:0005634:nucleus;GO:0005737:cytoplasm;GO:0005739:mitochondrion;GO:0005740:mitochondrial envelope;GO:0005743:mitochondrial inner membrane;GO:0005753:mitochondrial proton-transporting ATP synthase complex;GO:0016020:membrane;GO:0016021:in…
SLC1A5	9.8604e-115	-0.316794	0.21	0.449	2.39854e-110	0.274982	0.588065	NA	NA	NA	ENSG00000105281	ENSG00000105281	protein_coding	GRCh38.98	chr19	-	46774883	46788594	13712	hsa:6510:SLC1A5, AAAT, ASCT2, ATBO, M7V1, M7VS1, R16, RDRC	6510	solute carrier family 1 member 5 [Source:HGNC Symbol;Acc:HGNC:10943]	hsa05230:Central carbon metabolism in cancer;hsa04974:Protein digestion and absorption	R-HSA-382551:Transmembrane transport of small molecules;R-HSA-425407:SLC-mediated transmembrane transport;R-HSA-425393:Transport of inorganic cations/anions and amino acids/oligopeptides;R-HSA-352230:Amino acid transport across the plasma membrane	-	-	-	-	-	GO:0003333:amino acid transmembrane transport;GO:0006810:transport;GO:0006811:ion transport;GO:0006820:anion transport;GO:0006865:amino acid transport;GO:0006868:glutamine transport;GO:0009987:cellular process;GO:0015711:organic anion transport;GO:0015804:neutral amino acid transport;GO:0015849:organic acid transport;GO:0016032:viral process;GO:0019058:viral life cycle;GO:0030260:entry into host …	GO:0001618:virus receptor activity;GO:0004872:receptor activity;GO:0005215:transporter activity;GO:0005342:organic acid transmembrane transporter activity;GO:0005488:binding;GO:0005515:protein binding;GO:0015171:amino acid transmembrane transporter activity;GO:0015175:neutral amino acid transmembrane transporter activity;GO:0015179:L-amino acid transmembrane transporter activity;GO:0015186:L-glut…	GO:0005576:extracellular region;GO:0005622:intracellular;GO:0005623:cell;GO:0005737:cytoplasm;GO:0005794:Golgi apparatus;GO:0005886:plasma membrane;GO:0005887:integral component of plasma membrane;GO:0012505:endomembrane system;GO:0016020:membrane;GO:0016021:integral component of membrane;GO:0016023:cytoplasmic, membrane-bounded vesicle;GO:0031224:intrinsic component of membrane;GO:0031226:intrin…
SESN3	9.38661e-118	-0.317346	0.184	0.421	2.28329e-113	0.24307	0.54891	NA	NA	NA	ENSG00000149212	ENSG00000149212	protein_coding	GRCh38.98	chr11	-	95165513	95232541	67029	hsa:143686:SESN3, SEST3	143686	sestrin 3 [Source:HGNC Symbol;Acc:HGNC:23060]	hsa04115:p53 signaling pathway;hsa04211:Longevity regulating pathway	R-HSA-3700989:Transcriptional Regulation by TP53;R-HSA-212436:Generic Transcription Pathway;R-HSA-74160:Gene Expression;R-HSA-5628897:TP53 Regulates Metabolic Genes	-	-	-	-	-	GO:0000302:response to reactive oxygen species;GO:0001101:response to acid chemical;GO:0006950:response to stress;GO:0006979:response to oxidative stress;GO:0007154:cell communication;GO:0007165:signal transduction;GO:0009719:response to endogenous stimulus;GO:0009966:regulation of signal transduction;GO:0009968:negative regulation of signal transduction;GO:0009987:cellular process;GO:0010033:res…	-	GO:0005622:intracellular;GO:0005623:cell;GO:0005634:nucleus;GO:0032991:macromolecular complex;GO:0035859:Seh1-associated complex;GO:0043226:organelle;GO:0043227:membrane-bounded organelle;GO:0043229:intracellular organelle;GO:0043231:intracellular membrane-bounded organelle;GO:0043234:protein complex;GO:0044424:intracellular part;GO:0044464:cell part;GO:0061700:GATOR2 complex
ATP5IF1	1.18776e-111	-0.317842	0.227	0.467	2.88922e-107	0.303827	0.625175	NA	NA	NA	ENSG00000130770	ENSG00000130770	protein_coding	GRCh38.98	chr1	+	28236109	28246906	10798	hsa:93974:ATPIF1, ATPI, ATPIP, IP	93974	ATP synthase inhibitory factor subunit 1 [Source:HGNC Symbol;Acc:HGNC:871]	-	-	-	-	-	-	-	GO:0000422:mitophagy;GO:0000423:macromitophagy;GO:0001525:angiogenesis;GO:0001568:blood vessel development;GO:0001935:endothelial cell proliferation;GO:0001936:regulation of endothelial cell proliferation;GO:0001937:negative regulation of endothelial cell proliferation;GO:0001944:vasculature development;GO:0002262:myeloid cell homeostasis;GO:0002376:immune system process;GO:0002520:immune system …	GO:0004857:enzyme inhibitor activity;GO:0005488:binding;GO:0005515:protein binding;GO:0005516:calmodulin binding;GO:0019899:enzyme binding;GO:0030234:enzyme regulator activity;GO:0042030:ATPase inhibitor activity;GO:0042802:identical protein binding;GO:0042803:protein homodimerization activity;GO:0043532:angiostatin binding;GO:0046983:protein dimerization activity;GO:0051117:ATPase binding;GO:006…	GO:0005622:intracellular;GO:0005623:cell;GO:0005737:cytoplasm;GO:0005739:mitochondrion;GO:0005740:mitochondrial envelope;GO:0005743:mitochondrial inner membrane;GO:0005753:mitochondrial proton-transporting ATP synthase complex;GO:0009986:cell surface;GO:0016020:membrane;GO:0016469:proton-transporting two-sector ATPase complex;GO:0019866:organelle inner membrane;GO:0031090:organelle membrane;GO:00…
JAK1	1.55329e-114	-0.31808	0.238	0.485	3.77837e-110	0.313699	0.63775	NA	NA	NA	ENSG00000162434	ENSG00000162434	protein_coding	GRCh38.98	chr1	-	64833229	65067754	234526	hsa:3716:JAK1, JAK1A, JAK1B, JTK3	3716	Janus kinase 1 [Source:HGNC Symbol;Acc:HGNC:6190]	hsa04550:Signaling pathways regulating pluripotency of stem cells;hsa05160:Hepatitis C;hsa04151:PI3K-Akt signaling pathway;hsa04630:Jak-STAT signaling pathway;hsa05152:Tuberculosis;hsa05161:Hepatitis B;hsa05162:Measles;hsa05164:Influenza A;hsa05168:Herpes simplex infection;hsa05166:HTLV-I infection;hsa05200:Pathways in cancer;hsa05169:Epstein-Barr virus infection;hsa05203:Viral carcinogenesis;hsa…	R-HSA-2424491:DAP12 signaling;R-HSA-375165:NCAM signaling for neurite out-growth;R-HSA-114604:GPVI-mediated activation cascade;R-HSA-5654741:Signaling by FGFR3;R-HSA-187037:NGF signalling via TRKA from the plasma membrane;R-HSA-190236:Signaling by FGFR;R-HSA-5673001:RAF/MAP kinase cascade;R-HSA-112399:IRS-mediated signalling;R-HSA-1266738:Developmental Biology;R-HSA-74752:Signaling by Insulin rec…	-	P00035:Interferon-gamma signaling pathway;P00005:Angiogenesis;P00047:PDGF signaling pathway;P00038:JAK/STAT signaling pathway	-	-	-	GO:0000165:MAPK cascade;GO:0001525:angiogenesis;GO:0001568:blood vessel development;GO:0001944:vasculature development;GO:0001959:regulation of cytokine-mediated signaling pathway;GO:0002040:sprouting angiogenesis;GO:0002376:immune system process;GO:0002682:regulation of immune system process;GO:0006464:cellular protein modification process;GO:0006468:protein phosphorylation;GO:0006793:phosphorus…	GO:0000166:nucleotide binding;GO:0001664:G-protein coupled receptor binding;GO:0001882:nucleoside binding;GO:0001883:purine nucleoside binding;GO:0003824:catalytic activity;GO:0004672:protein kinase activity;GO:0004713:protein tyrosine kinase activity;GO:0004715:non-membrane spanning protein tyrosine kinase activity;GO:0005085:guanyl-nucleotide exchange factor activity;GO:0005088:Ras guanyl-nucle…	GO:0005622:intracellular;GO:0005623:cell;GO:0005634:nucleus;GO:0005737:cytoplasm;GO:0005829:cytosol;GO:0005856:cytoskeleton;GO:0005886:plasma membrane;GO:0005912:adherens junction;GO:0005924:cell-substrate adherens junction;GO:0005925:focal adhesion;GO:0009898:cytoplasmic side of plasma membrane;GO:0012505:endomembrane system;GO:0016020:membrane;GO:0019897:extrinsic component of plasma membrane;G…
MAP2K2	1.52192e-192	-0.319052	0.048	0.279	3.70207e-188	0.0589395	0.321038	NA	NA	NA	ENSG00000126934	ENSG00000126934	protein_coding	GRCh38.98	chr19	-	4090321	4124129	33809	hsa:5605:MAP2K2, CFC4, MAPKK2, MEK2, MKK2, PRKMK2	5605	mitogen-activated protein kinase kinase 2 [Source:HGNC Symbol;Acc:HGNC:6842]	hsa04024:cAMP signaling pathway;hsa04550:Signaling pathways regulating pluripotency of stem cells;hsa04151:PI3K-Akt signaling pathway;hsa04620:Toll-like receptor signaling pathway;hsa04650:Natural killer cell mediated cytotoxicity;hsa05161:Hepatitis B;hsa05164:Influenza A;hsa04150:mTOR signaling pathway;hsa04916:Melanogenesis;hsa05200:Pathways in cancer;hsa05205:Proteoglycans in cancer;hsa04022:c…	R-HSA-2424491:DAP12 signaling;R-HSA-375165:NCAM signaling for neurite out-growth;R-HSA-5674499:Negative feedback regulation of MAPK pathway;R-HSA-5654741:Signaling by FGFR3;R-HSA-187037:NGF signalling via TRKA from the plasma membrane;R-HSA-190236:Signaling by FGFR;R-HSA-5673001:RAF/MAP kinase cascade;R-HSA-112399:IRS-mediated signalling;R-HSA-1266738:Developmental Biology;R-HSA-74752:Signaling b…	PWY66-14:MAP kinase cascade	P00034:Integrin signalling pathway;P00053:T cell activation;P00054:Toll receptor signaling pathway;P00018:EGF receptor signaling pathway;P00032:Insulin/IGF pathway-mitogen activated protein kinase kinase/MAP kinase cascade;P04393:Ras Pathway;P00010:B cell activation;P00056:VEGF signaling pathway;P00019:Endothelin signaling pathway;P00005:Angiogenesis;P00047:PDGF signaling pathway;P00021:FGF signa…	615280:Cardiofaciocutaneous syndrome 4	Other congenital disorders;Congenital disorders of development;H00523:Noonan syndrome	-	GO:0000165:MAPK cascade;GO:0000187:activation of MAPK activity;GO:0000902:cell morphogenesis;GO:0000904:cell morphogenesis involved in differentiation;GO:0001932:regulation of protein phosphorylation;GO:0001934:positive regulation of protein phosphorylation;GO:0002376:immune system process;GO:0002520:immune system development;GO:0006139:nucleobase-containing compound metabolic process;GO:0006351:…	GO:0000166:nucleotide binding;GO:0001882:nucleoside binding;GO:0001883:purine nucleoside binding;GO:0003824:catalytic activity;GO:0004672:protein kinase activity;GO:0004674:protein serine/threonine kinase activity;GO:0004702:receptor signaling protein serine/threonine kinase activity;GO:0004708:MAP kinase kinase activity;GO:0004712:protein serine/threonine/tyrosine kinase activity;GO:0004713:prot…	GO:0005576:extracellular region;GO:0005622:intracellular;GO:0005623:cell;GO:0005634:nucleus;GO:0005737:cytoplasm;GO:0005739:mitochondrion;GO:0005768:endosome;GO:0005769:early endosome;GO:0005770:late endosome;GO:0005773:vacuole;GO:0005777:peroxisome;GO:0005778:peroxisomal membrane;GO:0005783:endoplasmic reticulum;GO:0005794:Golgi apparatus;GO:0005829:cytosol;GO:0005856:cytoskeleton;GO:0005874:mic…
BHLHE41	0	-0.319229	0.892	0.959	0	2.03848	2.791	NA	NA	NA	ENSG00000123095	ENSG00000123095	protein_coding	GRCh38.98	chr12	-	26120030	26125037	5008	hsa:79365:BHLHE41, BHLHB3, DEC2, SHARP1, hDEC2	79365	basic helix-loop-helix family member e41 [Source:HGNC Symbol;Acc:HGNC:16617]	hsa04710:Circadian rhythm	R-HSA-1368108:BMAL1:CLOCK,NPAS2 activates circadian gene expression;R-HSA-400253:Circadian Clock	-	-	612975:Short sleeper	-	-	GO:0000122:negative regulation of transcription from RNA polymerase II promoter;GO:0006139:nucleobase-containing compound metabolic process;GO:0006351:transcription, DNA-templated;GO:0006355:regulation of transcription, DNA-templated;GO:0006357:regulation of transcription from RNA polymerase II promoter;GO:0006366:transcription from RNA polymerase II promoter;GO:0006725:cellular aromatic compound…	GO:0000975:regulatory region DNA binding;GO:0000976:transcription regulatory region sequence-specific DNA binding;GO:0000977:RNA polymerase II regulatory region sequence-specific DNA binding;GO:0000978:RNA polymerase II core promoter proximal region sequence-specific DNA binding;GO:0000981:RNA polymerase II transcription factor activity, sequence-specific DNA binding;GO:0000982:transcription fact…	GO:0005622:intracellular;GO:0005623:cell;GO:0005634:nucleus;GO:0043226:organelle;GO:0043227:membrane-bounded organelle;GO:0043229:intracellular organelle;GO:0043231:intracellular membrane-bounded organelle;GO:0044424:intracellular part;GO:0044464:cell part
NCF1	1.51265e-150	-0.319389	0.086	0.308	3.67951e-146	0.108507	0.383196	NA	NA	NA	ENSG00000158517	ENSG00000158517	protein_coding	GRCh38.98	chr7	+	74773962	74789376	15415	hsa:653361:NCF1, NCF1A, NOXO2, SH3PXD1A, p47phox	653361	neutrophil cytosolic factor 1 [Source:HGNC Symbol;Acc:HGNC:7660]	hsa04670:Leukocyte transendothelial migration;hsa04062:Chemokine signaling pathway;hsa04145:Phagosome;hsa04666:Fc gamma R-mediated phagocytosis;hsa05140:Leishmaniasis;hsa04380:Osteoclast differentiation	R-HSA-194315:Signaling by Rho GTPases;R-HSA-168256:Immune System;R-HSA-1280218:Adaptive Immune System;R-HSA-5668599:RHO GTPases Activate NADPH Oxidases;R-HSA-195258:RHO GTPase Effectors;R-HSA-1236973:Cross-presentation of particulate exogenous antigens (phagosomes);R-HSA-4420097:VEGFA-VEGFR2 Pathway;R-HSA-1222556:ROS, RNS production in response to bacteria;R-HSA-162582:Signal Transduction;R-HSA-9…	-	-	233700:Chronic granulomatous disease due to deficiency of NCF-1	Immune system diseases;Primary immunodeficiency;H00098:Chronic granulomatous disease	-	GO:0002376:immune system process;GO:0002474:antigen processing and presentation of peptide antigen via MHC class I;GO:0002478:antigen processing and presentation of exogenous peptide antigen;GO:0002479:antigen processing and presentation of exogenous peptide antigen via MHC class I, TAP-dependent;GO:0006605:protein targeting;GO:0006612:protein targeting to membrane;GO:0006801:superoxide metabolic…	GO:0003824:catalytic activity;GO:0005488:binding;GO:0005515:protein binding;GO:0005543:phospholipid binding;GO:0008289:lipid binding;GO:0009055:electron carrier activity;GO:0016175:superoxide-generating NADPH oxidase activity;GO:0016491:oxidoreductase activity;GO:0016651:oxidoreductase activity, acting on NAD(P)H;GO:0017124:SH3 domain binding;GO:0019904:protein domain specific binding;GO:0035091:…	GO:0000323:lytic vacuole;GO:0005622:intracellular;GO:0005623:cell;GO:0005737:cytoplasm;GO:0005764:lysosome;GO:0005767:secondary lysosome;GO:0005773:vacuole;GO:0005829:cytosol;GO:0005886:plasma membrane;GO:0005887:integral component of plasma membrane;GO:0016020:membrane;GO:0016021:integral component of membrane;GO:0016023:cytoplasmic, membrane-bounded vesicle;GO:0019898:extrinsic component of mem…
PGLS	1.8024e-138	-0.320371	0.132	0.369	4.38433e-134	0.166614	0.456694	NA	NA	NA	ENSG00000130313	ENSG00000130313	protein_coding	GRCh38.98	chr19	+	17511636	17521288	9653	hsa:25796:PGLS, 6PGL, HEL-S-304	25796	6-phosphogluconolactonase [Source:HGNC Symbol;Acc:HGNC:8903]	hsa01100:Metabolic pathways;hsa00030:Pentose phosphate pathway;hsa01200:Carbon metabolism	R-HSA-1430728:Metabolism;R-HSA-71336:Pentose phosphate pathway (hexose monophosphate shunt);R-HSA-71387:Metabolism of carbohydrates	OXIDATIVEPENT-PWY-1:pentose phosphate pathway (oxidative branch);PENTOSE-P-PWY:pentose phosphate pathway	-	-	-	-	GO:0005975:carbohydrate metabolic process;GO:0006081:cellular aldehyde metabolic process;GO:0006098:pentose-phosphate shunt;GO:0006139:nucleobase-containing compound metabolic process;GO:0006725:cellular aromatic compound metabolic process;GO:0006732:coenzyme metabolic process;GO:0006733:oxidoreduction coenzyme metabolic process;GO:0006739:NADP metabolic process;GO:0006753:nucleoside phosphate me…	GO:0003824:catalytic activity;GO:0005488:binding;GO:0005515:protein binding;GO:0016787:hydrolase activity;GO:0016788:hydrolase activity, acting on ester bonds;GO:0017057:6-phosphogluconolactonase activity;GO:0030246:carbohydrate binding;GO:0036094:small molecule binding;GO:0048029:monosaccharide binding;GO:0052689:carboxylic ester hydrolase activity	GO:0005576:extracellular region;GO:0005622:intracellular;GO:0005623:cell;GO:0005737:cytoplasm;GO:0005829:cytosol;GO:0031982:vesicle;GO:0031988:membrane-bounded vesicle;GO:0043226:organelle;GO:0043227:membrane-bounded organelle;GO:0043230:extracellular organelle;GO:0044421:extracellular region part;GO:0044424:intracellular part;GO:0044444:cytoplasmic part;GO:0044464:cell part;GO:0070062:extracellu…
COX5B	3.53925e-111	-0.320565	0.302	0.547	8.60923e-107	0.405164	0.754796	NA	NA	NA	ENSG00000135940	ENSG00000135940	protein_coding	GRCh38.98	chr2	+	97646062	97648383	2322	hsa:1329:COX5B, COXVB	1329	cytochrome c oxidase subunit 5B [Source:HGNC Symbol;Acc:HGNC:2269]	hsa01100:Metabolic pathways;hsa04932:Non-alcoholic fatty liver disease (NAFLD);hsa05010:Alzheimer's disease;hsa05012:Parkinson's disease;hsa05016:Huntington's disease;hsa00190:Oxidative phosphorylation;hsa04260:Cardiac muscle contraction	R-HSA-3700989:Transcriptional Regulation by TP53;R-HSA-1430728:Metabolism;R-HSA-1428517:The citric acid (TCA) cycle and respiratory electron transport;R-HSA-212436:Generic Transcription Pathway;R-HSA-74160:Gene Expression;R-HSA-5628897:TP53 Regulates Metabolic Genes;R-HSA-611105:Respiratory electron transport;R-HSA-163200:Respiratory electron transport, ATP synthesis by chemiosmotic coupling, and…	-	-	-	-	-	GO:0006091:generation of precursor metabolites and energy;GO:0006119:oxidative phosphorylation;GO:0006123:mitochondrial electron transport, cytochrome c to oxygen;GO:0006139:nucleobase-containing compound metabolic process;GO:0006163:purine nucleotide metabolic process;GO:0006725:cellular aromatic compound metabolic process;GO:0006753:nucleoside phosphate metabolic process;GO:0006793:phosphorus m…	GO:0003824:catalytic activity;GO:0004129:cytochrome-c oxidase activity;GO:0005215:transporter activity;GO:0005488:binding;GO:0005515:protein binding;GO:0008324:cation transmembrane transporter activity;GO:0009055:electron carrier activity;GO:0015002:heme-copper terminal oxidase activity;GO:0015075:ion transmembrane transporter activity;GO:0015077:monovalent inorganic cation transmembrane transpor…	GO:0005576:extracellular region;GO:0005622:intracellular;GO:0005623:cell;GO:0005737:cytoplasm;GO:0005739:mitochondrion;GO:0005740:mitochondrial envelope;GO:0005743:mitochondrial inner membrane;GO:0016020:membrane;GO:0019866:organelle inner membrane;GO:0031090:organelle membrane;GO:0031966:mitochondrial membrane;GO:0031967:organelle envelope;GO:0031975:envelope;GO:0031982:vesicle;GO:0031988:membra…
STUB1	4.0023e-197	-0.320907	0.036	0.258	9.73559e-193	0.0444373	0.304623	NA	NA	NA	ENSG00000103266	ENSG00000103266	protein_coding	GRCh38.98	chr16	+	680224	682870	2647	hsa:10273:STUB1, CHIP, HSPABP2, NY-CO-7, SCAR16, SDCCAG7, UBOX1	10273	STIP1 homology and U-box containing protein 1 [Source:HGNC Symbol;Acc:HGNC:11427]	hsa04120:Ubiquitin mediated proteolysis;hsa04141:Protein processing in endoplasmic reticulum	R-HSA-170834:Signaling by TGF-beta Receptor Complex;R-HSA-2173788:Downregulation of TGF-beta receptor signaling;R-HSA-168256:Immune System;R-HSA-1280218:Adaptive Immune System;R-HSA-2173789:TGF-beta receptor signaling activates SMADs;R-HSA-1227986:Signaling by ERBB2;R-HSA-162582:Signal Transduction;R-HSA-983169:Class I MHC mediated antigen processing & presentation;R-HSA-983168:Antigen processing…	-	-	615768:Spinocerebellar ataxia, autosomal recessive 16	Nervous system diseases;Neurodegenerative diseases;H00063:Spinocerebellar ataxia (SCA)	-	GO:0000209:protein polyubiquitination;GO:0006139:nucleobase-containing compound metabolic process;GO:0006259:DNA metabolic process;GO:0006281:DNA repair;GO:0006461:protein complex assembly;GO:0006464:cellular protein modification process;GO:0006508:proteolysis;GO:0006511:ubiquitin-dependent protein catabolic process;GO:0006515:misfolded or incompletely synthesized protein catabolic process;GO:000…	GO:0001664:G-protein coupled receptor binding;GO:0003824:catalytic activity;GO:0004842:ubiquitin-protein transferase activity;GO:0005102:receptor binding;GO:0005488:binding;GO:0005515:protein binding;GO:0016740:transferase activity;GO:0016874:ligase activity;GO:0019787:ubiquitin-like protein transferase activity;GO:0019899:enzyme binding;GO:0019900:kinase binding;GO:0019904:protein domain specifi…	GO:0000151:ubiquitin ligase complex;GO:0005576:extracellular region;GO:0005622:intracellular;GO:0005623:cell;GO:0005634:nucleus;GO:0005654:nucleoplasm;GO:0005737:cytoplasm;GO:0005783:endoplasmic reticulum;GO:0005829:cytosol;GO:0005856:cytoskeleton;GO:0005886:plasma membrane;GO:0012505:endomembrane system;GO:0016020:membrane;GO:0016234:inclusion body;GO:0030016:myofibril;GO:0030017:sarcomere;GO:00…
RPS27	0	-0.320976	0.956	0.99	0	2.38178	3.22444	NA	NA	NA	ENSG00000177954	ENSG00000177954	protein_coding	GRCh38.98	chr1	+	153990762	153992155	1394	hsa:6232:RPS27, MPS-1, MPS1, S27	6232	ribosomal protein S27 [Source:HGNC Symbol;Acc:HGNC:10416]	hsa03010:Ribosome	R-HSA-72706:GTP hydrolysis and joining of the 60S ribosomal subunit;R-HSA-72689:Formation of a pool of free 40S subunits;R-HSA-72737:Cap-dependent Translation Initiation;R-HSA-156827:L13a-mediated translational silencing of Ceruloplasmin expression;R-HSA-72764:Eukaryotic Translation Termination;R-HSA-72649:Translation initiation complex formation;R-HSA-2408522:Selenoamino acid metabolism;R-HSA-19…	-	-	-	-	-	GO:0000028:ribosomal small subunit assembly;GO:0000184:nuclear-transcribed mRNA catabolic process, nonsense-mediated decay;GO:0000819:sister chromatid segregation;GO:0000956:nuclear-transcribed mRNA catabolic process;GO:0006139:nucleobase-containing compound metabolic process;GO:0006364:rRNA processing;GO:0006396:RNA processing;GO:0006401:RNA catabolic process;GO:0006402:mRNA catabolic process;GO…	GO:0003676:nucleic acid binding;GO:0003677:DNA binding;GO:0003723:RNA binding;GO:0003735:structural constituent of ribosome;GO:0005198:structural molecule activity;GO:0005488:binding;GO:0005515:protein binding;GO:0008270:zinc ion binding;GO:0043167:ion binding;GO:0043169:cation binding;GO:0044822:poly(A) RNA binding;GO:0046872:metal ion binding;GO:0046914:transition metal ion binding;GO:0097159:o…	GO:0005622:intracellular;GO:0005623:cell;GO:0005634:nucleus;GO:0005654:nucleoplasm;GO:0005737:cytoplasm;GO:0005829:cytosol;GO:0005840:ribosome;GO:0015935:small ribosomal subunit;GO:0022626:cytosolic ribosome;GO:0022627:cytosolic small ribosomal subunit;GO:0030529:intracellular ribonucleoprotein complex;GO:0031974:membrane-enclosed lumen;GO:0031981:nuclear lumen;GO:0032991:macromolecular complex;G…
RHEB	4.32303e-111	-0.321598	0.287	0.537	1.05158e-106	0.385787	0.731838	NA	NA	NA	ENSG00000106615	ENSG00000106615	protein_coding	GRCh38.98	chr7	-	151466012	151520120	54109	hsa:6009:RHEB, RHEB2	6009	Ras homolog, mTORC1 binding [Source:HGNC Symbol;Acc:HGNC:10011]	hsa04151:PI3K-Akt signaling pathway;hsa04150:mTOR signaling pathway;hsa04152:AMPK signaling pathway;hsa04211:Longevity regulating pathway;hsa04910:Insulin signaling pathway;hsa04072:Phospholipase D signaling pathway;hsa04919:Thyroid hormone signaling pathway;hsa05231:Choline metabolism in cancer	R-HSA-380972:Energy dependent regulation of mTOR by LKB1-AMPK;R-HSA-3700989:Transcriptional Regulation by TP53;R-HSA-1632852:Macroautophagy;R-HSA-112399:IRS-mediated signalling;R-HSA-74752:Signaling by Insulin receptor;R-HSA-165159:mTOR signalling;R-HSA-2428924:IGF1R signaling cascade;R-HSA-162582:Signal Transduction;R-HSA-2428928:IRS-related events triggered by IGF1R;R-HSA-74751:Insulin receptor…	-	P04397:p53 pathway by glucose deprivation;P06959:CCKR signaling map	-	-	-	GO:0002064:epithelial cell development;GO:0002065:columnar/cuboidal epithelial cell differentiation;GO:0002066:columnar/cuboidal epithelial cell development;GO:0002067:glandular epithelial cell differentiation;GO:0002068:glandular epithelial cell development;GO:0003309:type B pancreatic cell differentiation;GO:0003323:type B pancreatic cell development;GO:0006914:autophagy;GO:0007049:cell cycle;G…	GO:0000166:nucleotide binding;GO:0001882:nucleoside binding;GO:0001883:purine nucleoside binding;GO:0003824:catalytic activity;GO:0003924:GTPase activity;GO:0005488:binding;GO:0005515:protein binding;GO:0005525:GTP binding;GO:0016462:pyrophosphatase activity;GO:0016787:hydrolase activity;GO:0016817:hydrolase activity, acting on acid anhydrides;GO:0016818:hydrolase activity, acting on acid anhydri…	GO:0000139:Golgi membrane;GO:0000323:lytic vacuole;GO:0005576:extracellular region;GO:0005622:intracellular;GO:0005623:cell;GO:0005634:nucleus;GO:0005681:spliceosomal complex;GO:0005737:cytoplasm;GO:0005764:lysosome;GO:0005765:lysosomal membrane;GO:0005773:vacuole;GO:0005774:vacuolar membrane;GO:0005783:endoplasmic reticulum;GO:0005789:endoplasmic reticulum membrane;GO:0005794:Golgi apparatus;GO:…
RERE	7.32205e-120	-0.321755	0.197	0.441	1.78109e-115	0.259429	0.574097	NA	NA	NA	ENSG00000142599	ENSG00000142599	protein_coding	GRCh38.98	chr1	-	8352397	8848921	496525	hsa:473:RERE, ARG, ARP, ATN1L, DNB1	473	arginine-glutamic acid dipeptide repeats [Source:HGNC Symbol;Acc:HGNC:9965]	-	-	-	-	616975:Neurodevelopmental disorder with or without anomalies of the brain, eye, or heart	-	Bone mineral density;Vertical cup-disc ratio;Vitiligo;Autism spectrum disorder, attention deficit-hyperactivity disorder, bipolar disorder, major depressive disorder, and schizophrenia (combined);Optic cup area	GO:0000122:negative regulation of transcription from RNA polymerase II promoter;GO:0000902:cell morphogenesis;GO:0000904:cell morphogenesis involved in differentiation;GO:0001763:morphogenesis of a branching structure;GO:0006139:nucleobase-containing compound metabolic process;GO:0006325:chromatin organization;GO:0006338:chromatin remodeling;GO:0006351:transcription, DNA-templated;GO:0006355:regu…	GO:0000988:transcription factor activity, protein binding;GO:0000989:transcription factor activity, transcription factor binding;GO:0001071:nucleic acid binding transcription factor activity;GO:0001076:transcription factor activity, RNA polymerase II transcription factor binding;GO:0001104:RNA polymerase II transcription cofactor activity;GO:0001105:RNA polymerase II transcription coactivator act…	GO:0000118:histone deacetylase complex;GO:0005622:intracellular;GO:0005623:cell;GO:0005634:nucleus;GO:0005654:nucleoplasm;GO:0031974:membrane-enclosed lumen;GO:0031981:nuclear lumen;GO:0032991:macromolecular complex;GO:0043226:organelle;GO:0043227:membrane-bounded organelle;GO:0043229:intracellular organelle;GO:0043231:intracellular membrane-bounded organelle;GO:0043233:organelle lumen;GO:0043234…
TBC1D12	4.00457e-139	-0.322498	0.132	0.373	9.74112e-135	0.170779	0.464052	NA	NA	NA	ENSG00000108239	ENSG00000108239	protein_coding	GRCh38.98	chr10	+	94402541	94536332	133792	hsa:23232:TBC1D12	23232	TBC1 domain family member 12 [Source:HGNC Symbol;Acc:HGNC:29082]	-	-	-	-	-	-	-	GO:0000045:autophagosome assembly;GO:0006810:transport;GO:0006886:intracellular protein transport;GO:0006906:vesicle fusion;GO:0006914:autophagy;GO:0006996:organelle organization;GO:0007033:vacuole organization;GO:0008104:protein localization;GO:0009987:cellular process;GO:0010506:regulation of autophagy;GO:0015031:protein transport;GO:0016043:cellular component organization;GO:0016050:vesicle or…	GO:0005096:GTPase activator activity;GO:0005488:binding;GO:0005515:protein binding;GO:0008047:enzyme activator activity;GO:0017016:Ras GTPase binding;GO:0017137:Rab GTPase binding;GO:0019899:enzyme binding;GO:0030234:enzyme regulator activity;GO:0030695:GTPase regulator activity;GO:0031267:small GTPase binding;GO:0051020:GTPase binding;GO:0060589:nucleoside-triphosphatase regulator activity;GO:00…	GO:0005622:intracellular;GO:0005623:cell;GO:0005737:cytoplasm;GO:0005768:endosome;GO:0005773:vacuole;GO:0005776:autophagosome;GO:0012505:endomembrane system;GO:0043226:organelle;GO:0043227:membrane-bounded organelle;GO:0043229:intracellular organelle;GO:0043231:intracellular membrane-bounded organelle;GO:0044424:intracellular part;GO:0044444:cytoplasmic part;GO:0044464:cell part;GO:0055037:recycl…
NDUFAF8	1.61101e-240	-0.323434	0.011	0.233	3.91879e-236	0.013757	0.26852	NA	NA	NA	ENSG00000224877	ENSG00000224877	protein_coding	GRCh38.98	chr17	+	81239305	81241310	2006	hsa:284184:C17orf89	284184	NADH:ubiquinone oxidoreductase complex assembly factor 8 [Source:HGNC Symbol;Acc:HGNC:33551]	-	-	-	-	-	-	Frontotemporal dementia	-	-	GO:0005622:intracellular;GO:0005623:cell;GO:0005737:cytoplasm;GO:0005739:mitochondrion;GO:0043226:organelle;GO:0043227:membrane-bounded organelle;GO:0043229:intracellular organelle;GO:0043231:intracellular membrane-bounded organelle;GO:0044424:intracellular part;GO:0044444:cytoplasmic part;GO:0044464:cell part
ATP5MD	9.6746e-122	-0.324019	0.188	0.428	2.35335e-117	0.244951	0.558445	NA	NA	NA	ENSG00000173915	ENSG00000173915	protein_coding	GRCh38.98	chr10	-	103389041	103396492	7452	hsa:84833:USMG5, DAPIT, HCVFTP2, bA792D24.4	84833	ATP synthase membrane subunit DAPIT [Source:HGNC Symbol;Acc:HGNC:30889]	-	-	-	-	-	-	Schizophrenia	-	-	GO:0005576:extracellular region;GO:0005622:intracellular;GO:0005623:cell;GO:0005737:cytoplasm;GO:0005739:mitochondrion;GO:0005740:mitochondrial envelope;GO:0005743:mitochondrial inner membrane;GO:0005753:mitochondrial proton-transporting ATP synthase complex;GO:0016020:membrane;GO:0016021:integral component of membrane;GO:0016469:proton-transporting two-sector ATPase complex;GO:0019866:organelle …
TERF2IP	5.84314e-129	-0.324329	0.181	0.43	1.42134e-124	0.233715	0.544713	NA	NA	NA	ENSG00000166848	ENSG00000166848	protein_coding	GRCh38.98	chr16	+	75647773	75761872	114100	hsa:54386:TERF2IP, DRIP5, RAP1	54386	TERF2 interacting protein [Source:HGNC Symbol;Acc:HGNC:19246]	-	R-HSA-157579:Telomere Maintenance;R-HSA-1221632:Meiotic synapsis;R-HSA-2559586:DNA Damage/Telomere Stress Induced Senescence;R-HSA-1640170:Cell Cycle;R-HSA-2262752:Cellular responses to stress;R-HSA-1500620:Meiosis;R-HSA-73886:Chromosome Maintenance;R-HSA-171306:Packaging Of Telomere Ends;R-HSA-2559583:Cellular Senescence	-	-	-	-	-	GO:0000018:regulation of DNA recombination;GO:0000723:telomere maintenance;GO:0000724:double-strand break repair via homologous recombination;GO:0000725:recombinational repair;GO:0001932:regulation of protein phosphorylation;GO:0001934:positive regulation of protein phosphorylation;GO:0006139:nucleobase-containing compound metabolic process;GO:0006259:DNA metabolic process;GO:0006278:RNA-dependen…	GO:0003676:nucleic acid binding;GO:0003677:DNA binding;GO:0003697:single-stranded DNA binding;GO:0005488:binding;GO:0005515:protein binding;GO:0042162:telomeric DNA binding;GO:0043047:single-stranded telomeric DNA binding;GO:0043565:sequence-specific DNA binding;GO:0097159:organic cyclic compound binding;GO:0098505:G-rich strand telomeric DNA binding;GO:1901363:heterocyclic compound binding	GO:0000228:nuclear chromosome;GO:0000781:chromosome, telomeric region;GO:0000782:telomere cap complex;GO:0000783:nuclear telomere cap complex;GO:0000784:nuclear chromosome, telomeric region;GO:0005622:intracellular;GO:0005623:cell;GO:0005634:nucleus;GO:0005635:nuclear envelope;GO:0005654:nucleoplasm;GO:0005694:chromosome;GO:0005737:cytoplasm;GO:0012505:endomembrane system;GO:0030870:Mre11 complex…
HIST2H2AC	1.78899e-169	-0.324342	0.065	0.291	4.35171e-165	0.0820091	0.354777	NA	NA	NA	ENSG00000184260	ENSG00000184260	protein_coding	GRCh38.98	chr1	+	149886975	149887364	390	hsa:8338:HIST2H2AC, H2A, H2A-GL101, H2A/q, H2AFQ	8338	histone cluster 2 H2A family member c [Source:HGNC Symbol;Acc:HGNC:4738]	hsa05322:Systemic lupus erythematosus;hsa05034:Alcoholism	R-HSA-427389:ERCC6 (CSB) and EHMT2 (G9a) positively regulate rRNA expression;R-HSA-5689603:UCH proteinases;R-HSA-5625886:Activated PKN1 stimulates transcription of AR (androgen receptor) regulated genes KLK2 and KLK3;R-HSA-3214815:HDACs deacetylate histones;R-HSA-912446:Meiotic recombination;R-HSA-212300:PRC2 methylates histones and DNA;R-HSA-5250913:Positive epigenetic regulation of rRNA express…	-	-	-	-	-	GO:0006139:nucleobase-containing compound metabolic process;GO:0006325:chromatin organization;GO:0006342:chromatin silencing;GO:0006351:transcription, DNA-templated;GO:0006355:regulation of transcription, DNA-templated;GO:0006725:cellular aromatic compound metabolic process;GO:0006807:nitrogen compound metabolic process;GO:0006996:organelle organization;GO:0008152:metabolic process;GO:0009058:bio…	GO:0003676:nucleic acid binding;GO:0003677:DNA binding;GO:0005488:binding;GO:0005515:protein binding;GO:0046982:protein heterodimerization activity;GO:0046983:protein dimerization activity;GO:0097159:organic cyclic compound binding;GO:1901363:heterocyclic compound binding	GO:0000228:nuclear chromosome;GO:0000785:chromatin;GO:0000786:nucleosome;GO:0000790:nuclear chromatin;GO:0005576:extracellular region;GO:0005622:intracellular;GO:0005623:cell;GO:0005634:nucleus;GO:0005694:chromosome;GO:0031974:membrane-enclosed lumen;GO:0031981:nuclear lumen;GO:0031982:vesicle;GO:0031988:membrane-bounded vesicle;GO:0032991:macromolecular complex;GO:0032993:protein-DNA complex;GO:…
IFI44L	1.20572e-130	-0.325445	0.068	0.255	2.93292e-126	0.0938006	0.370588	NA	NA	NA	ENSG00000137959	ENSG00000137959	protein_coding	GRCh38.98	chr1	+	78619922	78646145	26224	hsa:10964:IFI44L, C1orf29, GS3686	10964	interferon induced protein 44 like [Source:HGNC Symbol;Acc:HGNC:17817]	-	-	-	-	-	-	Autism spectrum disorder, attention deficit-hyperactivity disorder, bipolar disorder, major depressive disorder, and schizophrenia (combined);Schizophrenia or bipolar disorder;Febrile seizures;Febrile seizures (MMR vaccine-related)	GO:0002252:immune effector process;GO:0002376:immune system process;GO:0006950:response to stress;GO:0006952:defense response;GO:0009605:response to external stimulus;GO:0009607:response to biotic stimulus;GO:0009615:response to virus;GO:0009987:cellular process;GO:0016032:viral process;GO:0043207:response to external biotic stimulus;GO:0044403:symbiosis, encompassing mutualism through parasitism…	GO:0000166:nucleotide binding;GO:0001882:nucleoside binding;GO:0001883:purine nucleoside binding;GO:0005488:binding;GO:0005525:GTP binding;GO:0017076:purine nucleotide binding;GO:0019001:guanyl nucleotide binding;GO:0032549:ribonucleoside binding;GO:0032550:purine ribonucleoside binding;GO:0032553:ribonucleotide binding;GO:0032555:purine ribonucleotide binding;GO:0032561:guanyl ribonucleotide bin…	GO:0005622:intracellular;GO:0005623:cell;GO:0005634:nucleus;GO:0005654:nucleoplasm;GO:0005737:cytoplasm;GO:0031974:membrane-enclosed lumen;GO:0031981:nuclear lumen;GO:0043226:organelle;GO:0043227:membrane-bounded organelle;GO:0043229:intracellular organelle;GO:0043231:intracellular membrane-bounded organelle;GO:0043233:organelle lumen;GO:0044422:organelle part;GO:0044424:intracellular part;GO:004…
CHPT1	7.7667e-204	-0.325948	0.039	0.271	1.88925e-199	0.0498354	0.315956	NA	NA	NA	ENSG00000111666	ENSG00000111666	protein_coding	GRCh38.98	chr12	+	101696947	101744140	47194	hsa:56994:CHPT1, CPT, CPT1	56994	choline phosphotransferase 1 [Source:HGNC Symbol;Acc:HGNC:17852]	hsa01100:Metabolic pathways;hsa05231:Choline metabolism in cancer;hsa00564:Glycerophospholipid metabolism;hsa00565:Ether lipid metabolism	R-HSA-1483206:Glycerophospholipid biosynthesis;R-HSA-1430728:Metabolism;R-HSA-556833:Metabolism of lipids and lipoproteins;R-HSA-1483191:Synthesis of PC;R-HSA-1483257:Phospholipid metabolism	PWY3O-450:phosphatidylcholine biosynthesis	-	-	-	-	GO:0001558:regulation of cell growth;GO:0006629:lipid metabolic process;GO:0006644:phospholipid metabolic process;GO:0006650:glycerophospholipid metabolic process;GO:0006656:phosphatidylcholine biosynthetic process;GO:0006657:CDP-choline pathway;GO:0006663:platelet activating factor biosynthetic process;GO:0006793:phosphorus metabolic process;GO:0006796:phosphate-containing compound metabolic pro…	GO:0003824:catalytic activity;GO:0004142:diacylglycerol cholinephosphotransferase activity;GO:0005488:binding;GO:0008289:lipid binding;GO:0016740:transferase activity;GO:0016772:transferase activity, transferring phosphorus-containing groups;GO:0016780:phosphotransferase activity, for other substituted phosphate groups;GO:0017169:CDP-alcohol phosphatidyltransferase activity;GO:0019992:diacylglyce…	GO:0000139:Golgi membrane;GO:0005622:intracellular;GO:0005623:cell;GO:0005737:cytoplasm;GO:0005794:Golgi apparatus;GO:0012505:endomembrane system;GO:0016020:membrane;GO:0016021:integral component of membrane;GO:0031090:organelle membrane;GO:0031224:intrinsic component of membrane;GO:0043226:organelle;GO:0043227:membrane-bounded organelle;GO:0043229:intracellular organelle;GO:0043231:intracellular…
NDUFB4	7.02169e-132	-0.326638	0.17	0.42	1.70803e-127	0.221075	0.531335	NA	NA	NA	ENSG00000065518	ENSG00000065518	protein_coding	GRCh38.98	chr3	+	120596328	120602507	6180	hsa:4710:NDUFB4, B15, CI-B15	4710	NADH:ubiquinone oxidoreductase subunit B4 [Source:HGNC Symbol;Acc:HGNC:7699]	hsa01100:Metabolic pathways;hsa04932:Non-alcoholic fatty liver disease (NAFLD);hsa05010:Alzheimer's disease;hsa05012:Parkinson's disease;hsa05016:Huntington's disease;hsa00190:Oxidative phosphorylation	R-HSA-1430728:Metabolism;R-HSA-1428517:The citric acid (TCA) cycle and respiratory electron transport;R-HSA-6799198:Complex I biogenesis;R-HSA-611105:Respiratory electron transport;R-HSA-163200:Respiratory electron transport, ATP synthesis by chemiosmotic coupling, and heat production by uncoupling proteins.	-	-	-	-	-	GO:0006091:generation of precursor metabolites and energy;GO:0006119:oxidative phosphorylation;GO:0006120:mitochondrial electron transport, NADH to ubiquinone;GO:0006139:nucleobase-containing compound metabolic process;GO:0006163:purine nucleotide metabolic process;GO:0006461:protein complex assembly;GO:0006725:cellular aromatic compound metabolic process;GO:0006753:nucleoside phosphate metabolic…	GO:0003824:catalytic activity;GO:0003954:NADH dehydrogenase activity;GO:0008137:NADH dehydrogenase (ubiquinone) activity;GO:0016491:oxidoreductase activity;GO:0016651:oxidoreductase activity, acting on NAD(P)H;GO:0016655:oxidoreductase activity, acting on NAD(P)H, quinone or similar compound as acceptor;GO:0050136:NADH dehydrogenase (quinone) activity	GO:0005576:extracellular region;GO:0005622:intracellular;GO:0005623:cell;GO:0005634:nucleus;GO:0005635:nuclear envelope;GO:0005654:nucleoplasm;GO:0005737:cytoplasm;GO:0005739:mitochondrion;GO:0005740:mitochondrial envelope;GO:0005743:mitochondrial inner membrane;GO:0005746:mitochondrial respiratory chain;GO:0005747:mitochondrial respiratory chain complex I;GO:0012505:endomembrane system;GO:001602…
COX7A2	9.15763e-124	-0.327371	0.22	0.475	2.22759e-119	0.286584	0.614309	NA	NA	NA	ENSG00000112695	ENSG00000112695	protein_coding	GRCh38.98	chr6	-	75237675	75250323	12649	hsa:1347:COX7A2, COX7AL, COX7AL1, COXVIIAL, COXVIIa-L, VIIAL	1347	cytochrome c oxidase subunit 7A2 [Source:HGNC Symbol;Acc:HGNC:2288]	hsa04932:Non-alcoholic fatty liver disease (NAFLD);hsa05010:Alzheimer's disease;hsa05012:Parkinson's disease;hsa05016:Huntington's disease;hsa00190:Oxidative phosphorylation;hsa04260:Cardiac muscle contraction	-	-	-	-	-	-	GO:0006810:transport;GO:0006811:ion transport;GO:0006812:cation transport;GO:0006818:hydrogen transport;GO:0015672:monovalent inorganic cation transport;GO:0015992:proton transport;GO:0034220:ion transmembrane transport;GO:0044699:single-organism process;GO:0044765:single-organism transport;GO:0051179:localization;GO:0051234:establishment of localization;GO:0055085:transmembrane transport;GO:0098…	GO:0003824:catalytic activity;GO:0004129:cytochrome-c oxidase activity;GO:0005215:transporter activity;GO:0008324:cation transmembrane transporter activity;GO:0009055:electron carrier activity;GO:0015002:heme-copper terminal oxidase activity;GO:0015075:ion transmembrane transporter activity;GO:0015077:monovalent inorganic cation transmembrane transporter activity;GO:0015078:hydrogen ion transmemb…	GO:0005576:extracellular region;GO:0005622:intracellular;GO:0005623:cell;GO:0005737:cytoplasm;GO:0005739:mitochondrion;GO:0005740:mitochondrial envelope;GO:0005743:mitochondrial inner membrane;GO:0005746:mitochondrial respiratory chain;GO:0016020:membrane;GO:0016021:integral component of membrane;GO:0019866:organelle inner membrane;GO:0031090:organelle membrane;GO:0031224:intrinsic component of m…
ETS2	2.10649e-124	-0.328382	0.509	0.74	5.12405e-120	0.785037	1.2413	NA	NA	NA	ENSG00000157557	ENSG00000157557	protein_coding	GRCh38.98	chr21	+	38805183	38824955	19773	hsa:2114:ETS2, ETS2IT1	2114	ETS proto-oncogene 2, transcription factor [Source:HGNC Symbol;Acc:HGNC:3489]	hsa05166:HTLV-I infection;hsa04014:Ras signaling pathway;hsa04320:Dorso-ventral axis formation	R-HSA-2262752:Cellular responses to stress;R-HSA-2559585:Oncogene Induced Senescence;R-HSA-2559583:Cellular Senescence	-	-	-	-	Body mass index;Non-small cell lung cancer (survival);Periodontitis (Mean PAL)	GO:0000122:negative regulation of transcription from RNA polymerase II promoter;GO:0001501:skeletal system development;GO:0001702:gastrulation with mouth forming second;GO:0001704:formation of primary germ layer;GO:0001705:ectoderm formation;GO:0001712:ectodermal cell fate commitment;GO:0003002:regionalization;GO:0006139:nucleobase-containing compound metabolic process;GO:0006351:transcription, D…	GO:0000975:regulatory region DNA binding;GO:0000976:transcription regulatory region sequence-specific DNA binding;GO:0000977:RNA polymerase II regulatory region sequence-specific DNA binding;GO:0000978:RNA polymerase II core promoter proximal region sequence-specific DNA binding;GO:0000981:RNA polymerase II transcription factor activity, sequence-specific DNA binding;GO:0000982:transcription fact…	GO:0005622:intracellular;GO:0005623:cell;GO:0005634:nucleus;GO:0005654:nucleoplasm;GO:0005737:cytoplasm;GO:0005886:plasma membrane;GO:0016020:membrane;GO:0031974:membrane-enclosed lumen;GO:0031981:nuclear lumen;GO:0043226:organelle;GO:0043227:membrane-bounded organelle;GO:0043229:intracellular organelle;GO:0043231:intracellular membrane-bounded organelle;GO:0043233:organelle lumen;GO:0044422:orga…
SEM1	4.47247e-138	-0.329742	0.158	0.41	1.08793e-133	0.203313	0.512311	NA	NA	NA	ENSG00000127922	ENSG00000127922	protein_coding	GRCh38.98	chr7	-	96481626	96709891	228266	-	-	SEM1 26S proteasome complex subunit [Source:HGNC Symbol;Acc:HGNC:10845]	-	-	-	-	-	-	-	-	-	-
CITED4	3.06808e-222	-0.33051	0.012	0.219	7.4631e-218	0.014045	0.275119	NA	NA	NA	ENSG00000179862	ENSG00000179862	protein_coding	GRCh38.98	chr1	-	40861054	40862363	1310	hsa:163732:CITED4	163732	Cbp/p300 interacting transactivator with Glu/Asp rich carboxy-terminal domain 4 [Source:HGNC Symbol;Acc:HGNC:18696]	-	R-HSA-212436:Generic Transcription Pathway;R-HSA-8866907:Activation of the TFAP2 (AP-2) family of transcription factors;R-HSA-8864260:Transcriptional regulation by the AP-2 (TFAP2) family of transcription factors;R-HSA-74160:Gene Expression	-	-	-	-	-	GO:0006139:nucleobase-containing compound metabolic process;GO:0006351:transcription, DNA-templated;GO:0006355:regulation of transcription, DNA-templated;GO:0006357:regulation of transcription from RNA polymerase II promoter;GO:0006366:transcription from RNA polymerase II promoter;GO:0006725:cellular aromatic compound metabolic process;GO:0006807:nitrogen compound metabolic process;GO:0008152:met…	GO:0000988:transcription factor activity, protein binding;GO:0000989:transcription factor activity, transcription factor binding;GO:0001076:transcription factor activity, RNA polymerase II transcription factor binding;GO:0001104:RNA polymerase II transcription cofactor activity;GO:0001105:RNA polymerase II transcription coactivator activity;GO:0001190:transcriptional activator activity, RNA polym…	GO:0005622:intracellular;GO:0005623:cell;GO:0005634:nucleus;GO:0005737:cytoplasm;GO:0043226:organelle;GO:0043227:membrane-bounded organelle;GO:0043229:intracellular organelle;GO:0043231:intracellular membrane-bounded organelle;GO:0044424:intracellular part;GO:0044464:cell part
SLC16A3	2.12823e-107	-0.330643	0.293	0.537	5.17691e-103	0.411028	0.774471	NA	NA	NA	ENSG00000141526	ENSG00000141526	protein_coding	GRCh38.98	chr17	+	82228397	82261129	32733	hsa:9123:SLC16A3, MCT_3, MCT_4, MCT-3, MCT-4, MCT3, MCT4	9123	solute carrier family 16 member 3 [Source:HGNC Symbol;Acc:HGNC:10924]	hsa05230:Central carbon metabolism in cancer	R-HSA-70268:Pyruvate metabolism;R-HSA-382551:Transmembrane transport of small molecules;R-HSA-433692:Proton-coupled monocarboxylate transport;R-HSA-1430728:Metabolism;R-HSA-1428517:The citric acid (TCA) cycle and respiratory electron transport;R-HSA-109582:Hemostasis;R-HSA-425366:Transport of glucose and other sugars, bile salts and organic acids, metal ions and amine compounds;R-HSA-71406:Pyruva…	-	-	-	-	-	GO:0002376:immune system process;GO:0006082:organic acid metabolic process;GO:0006090:pyruvate metabolic process;GO:0006810:transport;GO:0006811:ion transport;GO:0006820:anion transport;GO:0006928:movement of cell or subcellular component;GO:0008152:metabolic process;GO:0009987:cellular process;GO:0015711:organic anion transport;GO:0015718:monocarboxylic acid transport;GO:0015727:lactate transpor…	GO:0003676:nucleic acid binding;GO:0003723:RNA binding;GO:0005215:transporter activity;GO:0005342:organic acid transmembrane transporter activity;GO:0005488:binding;GO:0005515:protein binding;GO:0008028:monocarboxylic acid transmembrane transporter activity;GO:0008509:anion transmembrane transporter activity;GO:0008514:organic anion transmembrane transporter activity;GO:0015075:ion transmembrane …	GO:0005622:intracellular;GO:0005623:cell;GO:0005634:nucleus;GO:0005635:nuclear envelope;GO:0005856:cytoskeleton;GO:0005886:plasma membrane;GO:0005887:integral component of plasma membrane;GO:0012505:endomembrane system;GO:0015629:actin cytoskeleton;GO:0016020:membrane;GO:0016021:integral component of membrane;GO:0031090:organelle membrane;GO:0031224:intrinsic component of membrane;GO:0031226:intr…
UQCR10	1.44173e-112	-0.332608	0.275	0.513	3.50701e-108	0.370418	0.725751	NA	NA	NA	ENSG00000184076	ENSG00000184076	protein_coding	GRCh38.98	chr22	+	29767369	29770413	3045	hsa:29796:UQCR10, HSPC051, HSPC119, HSPC151, QCR9, UCCR7.2, UCRC	29796	ubiquinol-cytochrome c reductase, complex III subunit X [Source:HGNC Symbol;Acc:HGNC:30863]	hsa01100:Metabolic pathways;hsa04932:Non-alcoholic fatty liver disease (NAFLD);hsa05010:Alzheimer's disease;hsa05012:Parkinson's disease;hsa05016:Huntington's disease;hsa00190:Oxidative phosphorylation;hsa04260:Cardiac muscle contraction	R-HSA-1430728:Metabolism;R-HSA-1428517:The citric acid (TCA) cycle and respiratory electron transport;R-HSA-611105:Respiratory electron transport;R-HSA-163200:Respiratory electron transport, ATP synthesis by chemiosmotic coupling, and heat production by uncoupling proteins.	-	-	-	-	-	GO:0006091:generation of precursor metabolites and energy;GO:0006119:oxidative phosphorylation;GO:0006122:mitochondrial electron transport, ubiquinol to cytochrome c;GO:0006139:nucleobase-containing compound metabolic process;GO:0006163:purine nucleotide metabolic process;GO:0006461:protein complex assembly;GO:0006725:cellular aromatic compound metabolic process;GO:0006753:nucleoside phosphate me…	GO:0003824:catalytic activity;GO:0005215:transporter activity;GO:0008121:ubiquinol-cytochrome-c reductase activity;GO:0008324:cation transmembrane transporter activity;GO:0015075:ion transmembrane transporter activity;GO:0015077:monovalent inorganic cation transmembrane transporter activity;GO:0015078:hydrogen ion transmembrane transporter activity;GO:0016491:oxidoreductase activity;GO:0016679:ox…	GO:0005576:extracellular region;GO:0005622:intracellular;GO:0005623:cell;GO:0005737:cytoplasm;GO:0005739:mitochondrion;GO:0005740:mitochondrial envelope;GO:0005743:mitochondrial inner membrane;GO:0005746:mitochondrial respiratory chain;GO:0005750:mitochondrial respiratory chain complex III;GO:0016020:membrane;GO:0016021:integral component of membrane;GO:0019866:organelle inner membrane;GO:0031090…
RPS23	0	-0.334361	0.924	0.981	0	2.10808	2.91873	NA	NA	NA	ENSG00000186468	ENSG00000186468	protein_coding	GRCh38.98	chr5	-	82273320	82278396	5077	hsa:6228:RPS23, S23	6228	ribosomal protein S23 [Source:HGNC Symbol;Acc:HGNC:10410]	hsa03010:Ribosome	R-HSA-72706:GTP hydrolysis and joining of the 60S ribosomal subunit;R-HSA-72689:Formation of a pool of free 40S subunits;R-HSA-72737:Cap-dependent Translation Initiation;R-HSA-156827:L13a-mediated translational silencing of Ceruloplasmin expression;R-HSA-72764:Eukaryotic Translation Termination;R-HSA-72649:Translation initiation complex formation;R-HSA-2408522:Selenoamino acid metabolism;R-HSA-72…	-	-	-	-	-	GO:0000184:nuclear-transcribed mRNA catabolic process, nonsense-mediated decay;GO:0000956:nuclear-transcribed mRNA catabolic process;GO:0006139:nucleobase-containing compound metabolic process;GO:0006364:rRNA processing;GO:0006396:RNA processing;GO:0006401:RNA catabolic process;GO:0006402:mRNA catabolic process;GO:0006412:translation;GO:0006413:translational initiation;GO:0006518:peptide metaboli…	GO:0003676:nucleic acid binding;GO:0003723:RNA binding;GO:0003735:structural constituent of ribosome;GO:0005198:structural molecule activity;GO:0005488:binding;GO:0005515:protein binding;GO:0044822:poly(A) RNA binding;GO:0097159:organic cyclic compound binding;GO:1901363:heterocyclic compound binding	GO:0005622:intracellular;GO:0005623:cell;GO:0005634:nucleus;GO:0005654:nucleoplasm;GO:0005730:nucleolus;GO:0005737:cytoplasm;GO:0005829:cytosol;GO:0005840:ribosome;GO:0015935:small ribosomal subunit;GO:0016020:membrane;GO:0022626:cytosolic ribosome;GO:0022627:cytosolic small ribosomal subunit;GO:0030529:intracellular ribonucleoprotein complex;GO:0031974:membrane-enclosed lumen;GO:0031981:nuclear …
RPL28	0	-0.335396	0.869	0.961	0	1.80119	2.53433	NA	NA	NA	ENSG00000108107	ENSG00000108107	protein_coding	GRCh38.98	chr19	+	55385345	55403250	17906	hsa:6158:RPL28, L28	6158	ribosomal protein L28 [Source:HGNC Symbol;Acc:HGNC:10330]	hsa03010:Ribosome	R-HSA-72706:GTP hydrolysis and joining of the 60S ribosomal subunit;R-HSA-72689:Formation of a pool of free 40S subunits;R-HSA-72737:Cap-dependent Translation Initiation;R-HSA-156827:L13a-mediated translational silencing of Ceruloplasmin expression;R-HSA-72764:Eukaryotic Translation Termination;R-HSA-2408522:Selenoamino acid metabolism;R-HSA-72312:rRNA processing;R-HSA-927802:Nonsense-Mediated De…	-	-	-	-	-	GO:0000184:nuclear-transcribed mRNA catabolic process, nonsense-mediated decay;GO:0000422:mitophagy;GO:0000956:nuclear-transcribed mRNA catabolic process;GO:0006139:nucleobase-containing compound metabolic process;GO:0006364:rRNA processing;GO:0006396:RNA processing;GO:0006401:RNA catabolic process;GO:0006402:mRNA catabolic process;GO:0006412:translation;GO:0006413:translational initiation;GO:000…	GO:0003676:nucleic acid binding;GO:0003723:RNA binding;GO:0003735:structural constituent of ribosome;GO:0005198:structural molecule activity;GO:0005488:binding;GO:0005515:protein binding;GO:0044822:poly(A) RNA binding;GO:0097159:organic cyclic compound binding;GO:1901363:heterocyclic compound binding	GO:0005576:extracellular region;GO:0005622:intracellular;GO:0005623:cell;GO:0005737:cytoplasm;GO:0005829:cytosol;GO:0005840:ribosome;GO:0015934:large ribosomal subunit;GO:0016020:membrane;GO:0022625:cytosolic large ribosomal subunit;GO:0022626:cytosolic ribosome;GO:0030425:dendrite;GO:0030529:intracellular ribonucleoprotein complex;GO:0031982:vesicle;GO:0031988:membrane-bounded vesicle;GO:0032991…
CDK2AP1	6.48444e-124	-0.335822	0.217	0.462	1.57734e-119	0.282743	0.618945	NA	NA	NA	ENSG00000111328	ENSG00000111328	protein_coding	GRCh38.98	chr12	-	123250112	123272334	22223	hsa:8099:CDK2AP1, DOC1, DORC1, ST19, doc-1, p12DOC-1	8099	cyclin dependent kinase 2 associated protein 1 [Source:HGNC Symbol;Acc:HGNC:14002]	-	-	-	-	-	-	Schizophrenia	GO:0001932:regulation of protein phosphorylation;GO:0001934:positive regulation of protein phosphorylation;GO:0006139:nucleobase-containing compound metabolic process;GO:0006259:DNA metabolic process;GO:0006260:DNA replication;GO:0006261:DNA-dependent DNA replication;GO:0006464:cellular protein modification process;GO:0006468:protein phosphorylation;GO:0006725:cellular aromatic compound metabolic…	GO:0005488:binding;GO:0005515:protein binding;GO:0019899:enzyme binding;GO:0070182:DNA polymerase binding	GO:0005622:intracellular;GO:0005623:cell;GO:0005634:nucleus;GO:0005737:cytoplasm;GO:0043226:organelle;GO:0043227:membrane-bounded organelle;GO:0043229:intracellular organelle;GO:0043231:intracellular membrane-bounded organelle;GO:0044424:intracellular part;GO:0044444:cytoplasmic part;GO:0044464:cell part;GO:0048471:perinuclear region of cytoplasm
GAS6	3.01836e-145	-0.336187	0.12	0.353	7.34216e-141	0.148468	0.449844	NA	NA	NA	ENSG00000183087	ENSG00000183087	protein_coding	GRCh38.98	chr13	-	113820549	113864076	43528	hsa:2621:GAS6, AXLLG, AXSF	2621	growth arrest specific 6 [Source:HGNC Symbol;Acc:HGNC:4168]	hsa01521:EGFR tyrosine kinase inhibitor resistance	R-HSA-159854:Gamma-carboxylation, transport, and amino-terminal cleavage of proteins;R-HSA-163841:Gamma carboxylation, hypusine formation and arylsulfatase activation;R-HSA-159763:Transport of gamma-carboxylated protein precursors from the endoplasmic reticulum to the Golgi apparatus;R-HSA-392499:Metabolism of proteins;R-HSA-597592:Post-translational protein modification;R-HSA-159782:Removal of a…	-	-	-	-	-	GO:0000060:protein import into nucleus, translocation;GO:0000165:MAPK cascade;GO:0001678:cellular glucose homeostasis;GO:0001764:neuron migration;GO:0001775:cell activation;GO:0001779:natural killer cell differentiation;GO:0001816:cytokine production;GO:0001817:regulation of cytokine production;GO:0001818:negative regulation of cytokine production;GO:0001932:regulation of protein phosphorylation;…	GO:0001786:phosphatidylserine binding;GO:0004857:enzyme inhibitor activity;GO:0004866:endopeptidase inhibitor activity;GO:0004869:cysteine-type endopeptidase inhibitor activity;GO:0004871:signal transducer activity;GO:0005102:receptor binding;GO:0005215:transporter activity;GO:0005216:ion channel activity;GO:0005244:voltage-gated ion channel activity;GO:0005245:voltage-gated calcium channel activ…	GO:0005576:extracellular region;GO:0005615:extracellular space;GO:0005622:intracellular;GO:0005623:cell;GO:0005737:cytoplasm;GO:0005783:endoplasmic reticulum;GO:0005788:endoplasmic reticulum lumen;GO:0005794:Golgi apparatus;GO:0005796:Golgi lumen;GO:0012505:endomembrane system;GO:0016023:cytoplasmic, membrane-bounded vesicle;GO:0030141:secretory granule;GO:0031091:platelet alpha granule;GO:003109…
CCL4	3.5358e-78	-0.336341	0.64	0.808	8.60084e-74	2.21189	3.05518	NA	NA	NA	ENSG00000275302	ENSG00000275302	protein_coding	GRCh38.98	chr17	+	36103827	36105621	1795	hsa:6351:CCL4, ACT2, AT744.1, G-26, HC21, LAG-1, LAG1, MIP-1-beta, MIP1B, MIP1B1, SCYA2, SCYA4	6351	C-C motif chemokine ligand 4 [Source:HGNC Symbol;Acc:HGNC:10630]	hsa04060:Cytokine-cytokine receptor interaction;hsa04620:Toll-like receptor signaling pathway;hsa04623:Cytosolic DNA-sensing pathway;hsa04062:Chemokine signaling pathway;hsa04064:NF-kappa B signaling pathway;hsa05132:Salmonella infection	R-HSA-373076:Class A/1 (Rhodopsin-like receptors);R-HSA-372790:Signaling by GPCR;R-HSA-375276:Peptide ligand-binding receptors;R-HSA-162582:Signal Transduction;R-HSA-500792:GPCR ligand binding;R-HSA-380108:Chemokine receptors bind chemokines	-	P00031:Inflammation mediated by chemokine and cytokine signaling pathway	-	-	-	GO:0000165:MAPK cascade;GO:0001932:regulation of protein phosphorylation;GO:0001934:positive regulation of protein phosphorylation;GO:0002376:immune system process;GO:0002548:monocyte chemotaxis;GO:0002682:regulation of immune system process;GO:0002684:positive regulation of immune system process;GO:0002685:regulation of leukocyte migration;GO:0002687:positive regulation of leukocyte migration;GO…	GO:0001664:G-protein coupled receptor binding;GO:0005102:receptor binding;GO:0005125:cytokine activity;GO:0005126:cytokine receptor binding;GO:0005488:binding;GO:0005515:protein binding;GO:0008009:chemokine activity;GO:0031726:CCR1 chemokine receptor binding;GO:0031730:CCR5 chemokine receptor binding;GO:0042379:chemokine receptor binding;GO:0042802:identical protein binding;GO:0048020:CCR chemoki…	GO:0005576:extracellular region;GO:0005615:extracellular space;GO:0044421:extracellular region part
RPS13	0	-0.336774	0.858	0.962	0	1.71791	2.43253	NA	NA	NA	ENSG00000110700	ENSG00000110700	protein_coding	GRCh38.98	chr11	-	17074388	17077715	3328	hsa:6207:RPS13, S13	6207	ribosomal protein S13 [Source:HGNC Symbol;Acc:HGNC:10386]	hsa03010:Ribosome	R-HSA-72706:GTP hydrolysis and joining of the 60S ribosomal subunit;R-HSA-72689:Formation of a pool of free 40S subunits;R-HSA-72737:Cap-dependent Translation Initiation;R-HSA-156827:L13a-mediated translational silencing of Ceruloplasmin expression;R-HSA-72764:Eukaryotic Translation Termination;R-HSA-72649:Translation initiation complex formation;R-HSA-2408522:Selenoamino acid metabolism;R-HSA-72…	-	-	-	-	-	GO:0000184:nuclear-transcribed mRNA catabolic process, nonsense-mediated decay;GO:0000956:nuclear-transcribed mRNA catabolic process;GO:0006139:nucleobase-containing compound metabolic process;GO:0006364:rRNA processing;GO:0006396:RNA processing;GO:0006401:RNA catabolic process;GO:0006402:mRNA catabolic process;GO:0006412:translation;GO:0006413:translational initiation;GO:0006518:peptide metaboli…	GO:0003676:nucleic acid binding;GO:0003723:RNA binding;GO:0003729:mRNA binding;GO:0003735:structural constituent of ribosome;GO:0005198:structural molecule activity;GO:0005488:binding;GO:0005515:protein binding;GO:0019843:rRNA binding;GO:0044822:poly(A) RNA binding;GO:0070181:small ribosomal subunit rRNA binding;GO:0097159:organic cyclic compound binding;GO:1901363:heterocyclic compound binding	GO:0005576:extracellular region;GO:0005622:intracellular;GO:0005623:cell;GO:0005634:nucleus;GO:0005654:nucleoplasm;GO:0005730:nucleolus;GO:0005737:cytoplasm;GO:0005829:cytosol;GO:0005840:ribosome;GO:0005912:adherens junction;GO:0005924:cell-substrate adherens junction;GO:0005925:focal adhesion;GO:0015935:small ribosomal subunit;GO:0016020:membrane;GO:0022626:cytosolic ribosome;GO:0022627:cytosoli…
NOP10	2.42744e-133	-0.337408	0.193	0.449	5.90474e-129	0.253486	0.583759	NA	NA	NA	ENSG00000182117	ENSG00000182117	protein_coding	GRCh38.98	chr15	-	34341713	34343177	1465	hsa:55505:NOP10, DKCB1, NOLA3, NOP10P	55505	NOP10 ribonucleoprotein [Source:HGNC Symbol;Acc:HGNC:14378]	hsa03008:Ribosome biogenesis in eukaryotes	R-HSA-72312:rRNA processing;R-HSA-8868773:rRNA processing in the nucleus and cytosol;R-HSA-74160:Gene Expression;R-HSA-6790901:rRNA modification in the nucleus and cytosol	-	-	224230:Dyskeratosis congenita, autosomal recessive 1	Other congenital disorders;Ribosomopathies;H00507:Dyskeratosis congenita (DC)	-	GO:0000154:rRNA modification;GO:0000723:telomere maintenance;GO:0001522:pseudouridine synthesis;GO:0006139:nucleobase-containing compound metabolic process;GO:0006259:DNA metabolic process;GO:0006278:RNA-dependent DNA biosynthetic process;GO:0006364:rRNA processing;GO:0006396:RNA processing;GO:0006403:RNA localization;GO:0006725:cellular aromatic compound metabolic process;GO:0006807:nitrogen com…	GO:0003676:nucleic acid binding;GO:0003723:RNA binding;GO:0005488:binding;GO:0005515:protein binding;GO:0030515:snoRNA binding;GO:0034513:box H/ACA snoRNA binding;GO:0070034:telomerase RNA binding;GO:0097159:organic cyclic compound binding;GO:1901363:heterocyclic compound binding	GO:0005622:intracellular;GO:0005623:cell;GO:0005634:nucleus;GO:0005654:nucleoplasm;GO:0005697:telomerase holoenzyme complex;GO:0005730:nucleolus;GO:0005732:small nucleolar ribonucleoprotein complex;GO:0015030:Cajal body;GO:0016604:nuclear body;GO:0030529:intracellular ribonucleoprotein complex;GO:0031429:box H/ACA snoRNP complex;GO:0031974:membrane-enclosed lumen;GO:0031981:nuclear lumen;GO:00329…
UQCR11	2.92078e-120	-0.338013	0.241	0.485	7.1048e-116	0.318923	0.667138	NA	NA	NA	ENSG00000127540	ENSG00000127540	protein_coding	GRCh38.98	chr19	-	1597169	1605473	8305	hsa:10975:UQCR11, 0710008D09Rik, QCR10, UQCR	10975	ubiquinol-cytochrome c reductase, complex III subunit XI [Source:HGNC Symbol;Acc:HGNC:30862]	hsa01100:Metabolic pathways;hsa04932:Non-alcoholic fatty liver disease (NAFLD);hsa05010:Alzheimer's disease;hsa05012:Parkinson's disease;hsa05016:Huntington's disease;hsa00190:Oxidative phosphorylation;hsa04260:Cardiac muscle contraction	R-HSA-1430728:Metabolism;R-HSA-1428517:The citric acid (TCA) cycle and respiratory electron transport;R-HSA-611105:Respiratory electron transport;R-HSA-163200:Respiratory electron transport, ATP synthesis by chemiosmotic coupling, and heat production by uncoupling proteins.	-	-	-	-	-	GO:0006091:generation of precursor metabolites and energy;GO:0006119:oxidative phosphorylation;GO:0006122:mitochondrial electron transport, ubiquinol to cytochrome c;GO:0006139:nucleobase-containing compound metabolic process;GO:0006163:purine nucleotide metabolic process;GO:0006725:cellular aromatic compound metabolic process;GO:0006753:nucleoside phosphate metabolic process;GO:0006793:phosphoru…	GO:0003824:catalytic activity;GO:0005215:transporter activity;GO:0008121:ubiquinol-cytochrome-c reductase activity;GO:0008324:cation transmembrane transporter activity;GO:0009055:electron carrier activity;GO:0015075:ion transmembrane transporter activity;GO:0015077:monovalent inorganic cation transmembrane transporter activity;GO:0015078:hydrogen ion transmembrane transporter activity;GO:0016491:…	GO:0005622:intracellular;GO:0005623:cell;GO:0005737:cytoplasm;GO:0005739:mitochondrion;GO:0005740:mitochondrial envelope;GO:0005743:mitochondrial inner membrane;GO:0016020:membrane;GO:0016021:integral component of membrane;GO:0019866:organelle inner membrane;GO:0031090:organelle membrane;GO:0031224:intrinsic component of membrane;GO:0031966:mitochondrial membrane;GO:0031967:organelle envelope;GO:…
PPP1R35	2.57482e-243	-0.338469	0.014	0.243	6.26324e-239	0.017562	0.28662	NA	NA	NA	ENSG00000160813	ENSG00000160813	protein_coding	GRCh38.98	chr7	-	100435282	100436497	1216	hsa:221908:PPP1R35, C7orf47	221908	protein phosphatase 1 regulatory subunit 35 [Source:HGNC Symbol;Acc:HGNC:28320]	-	-	-	-	-	-	-	GO:0006793:phosphorus metabolic process;GO:0006796:phosphate-containing compound metabolic process;GO:0008152:metabolic process;GO:0009892:negative regulation of metabolic process;GO:0009987:cellular process;GO:0010563:negative regulation of phosphorus metabolic process;GO:0010921:regulation of phosphatase activity;GO:0010923:negative regulation of phosphatase activity;GO:0016311:dephosphorylatio…	GO:0004857:enzyme inhibitor activity;GO:0004864:protein phosphatase inhibitor activity;GO:0005488:binding;GO:0005515:protein binding;GO:0019208:phosphatase regulator activity;GO:0019212:phosphatase inhibitor activity;GO:0019888:protein phosphatase regulator activity;GO:0019899:enzyme binding;GO:0019902:phosphatase binding;GO:0030234:enzyme regulator activity;GO:0098772:molecular function regulator	-
RPL32	0	-0.338937	0.898	0.971	0	1.95076	2.73219	NA	NA	NA	ENSG00000144713	ENSG00000144713	protein_coding	GRCh38.98	chr3	-	12834485	12841582	7098	hsa:6161:RPL32, L32, PP9932	6161	ribosomal protein L32 [Source:HGNC Symbol;Acc:HGNC:10336]	hsa03010:Ribosome	R-HSA-72706:GTP hydrolysis and joining of the 60S ribosomal subunit;R-HSA-72689:Formation of a pool of free 40S subunits;R-HSA-72737:Cap-dependent Translation Initiation;R-HSA-156827:L13a-mediated translational silencing of Ceruloplasmin expression;R-HSA-72764:Eukaryotic Translation Termination;R-HSA-2408522:Selenoamino acid metabolism;R-HSA-72312:rRNA processing;R-HSA-927802:Nonsense-Mediated De…	-	-	-	-	-	GO:0000184:nuclear-transcribed mRNA catabolic process, nonsense-mediated decay;GO:0000956:nuclear-transcribed mRNA catabolic process;GO:0006139:nucleobase-containing compound metabolic process;GO:0006364:rRNA processing;GO:0006396:RNA processing;GO:0006401:RNA catabolic process;GO:0006402:mRNA catabolic process;GO:0006412:translation;GO:0006413:translational initiation;GO:0006518:peptide metaboli…	GO:0003676:nucleic acid binding;GO:0003723:RNA binding;GO:0003735:structural constituent of ribosome;GO:0005198:structural molecule activity;GO:0005488:binding;GO:0044822:poly(A) RNA binding;GO:0097159:organic cyclic compound binding;GO:1901363:heterocyclic compound binding	GO:0005622:intracellular;GO:0005623:cell;GO:0005737:cytoplasm;GO:0005829:cytosol;GO:0005840:ribosome;GO:0015934:large ribosomal subunit;GO:0016020:membrane;GO:0022625:cytosolic large ribosomal subunit;GO:0022626:cytosolic ribosome;GO:0030529:intracellular ribonucleoprotein complex;GO:0032991:macromolecular complex;GO:0043226:organelle;GO:0043228:non-membrane-bounded organelle;GO:0043229:intracell…
RNF130	3.09958e-125	-0.33899	0.298	0.565	7.53972e-121	0.401305	0.77247	NA	NA	NA	ENSG00000113269	ENSG00000113269	protein_coding	GRCh38.98	chr5	-	179911651	180072113	160463	hsa:55819:RNF130, G1RZFP, GOLIATH, GP	55819	ring finger protein 130 [Source:HGNC Symbol;Acc:HGNC:18280]	-	R-HSA-168256:Immune System;R-HSA-1280218:Adaptive Immune System;R-HSA-983169:Class I MHC mediated antigen processing & presentation;R-HSA-983168:Antigen processing: Ubiquitination & Proteasome degradation	-	-	-	-	LDL cholesterol	GO:0006464:cellular protein modification process;GO:0006915:apoptotic process;GO:0008152:metabolic process;GO:0008219:cell death;GO:0009987:cellular process;GO:0012501:programmed cell death;GO:0016567:protein ubiquitination;GO:0019538:protein metabolic process;GO:0032446:protein modification by small protein conjugation;GO:0036211:protein modification process;GO:0043170:macromolecule metabolic pr…	GO:0003824:catalytic activity;GO:0004842:ubiquitin-protein transferase activity;GO:0005488:binding;GO:0008270:zinc ion binding;GO:0016740:transferase activity;GO:0016874:ligase activity;GO:0019787:ubiquitin-like protein transferase activity;GO:0043167:ion binding;GO:0043169:cation binding;GO:0046872:metal ion binding;GO:0046914:transition metal ion binding	GO:0005622:intracellular;GO:0005623:cell;GO:0005634:nucleus;GO:0005737:cytoplasm;GO:0016020:membrane;GO:0016021:integral component of membrane;GO:0031224:intrinsic component of membrane;GO:0043226:organelle;GO:0043227:membrane-bounded organelle;GO:0043229:intracellular organelle;GO:0043231:intracellular membrane-bounded organelle;GO:0044424:intracellular part;GO:0044425:membrane part;GO:0044464:c…
NDUFB1	1.27265e-130	-0.340102	0.207	0.459	3.09573e-126	0.267202	0.604083	NA	NA	NA	ENSG00000183648	ENSG00000183648	protein_coding	GRCh38.98	chr14	-	92116122	92121917	5796	hsa:4707:NDUFB1, CI-MNLL, CI-SGDH, MNLL	4707	NADH:ubiquinone oxidoreductase subunit B1 [Source:HGNC Symbol;Acc:HGNC:7695]	hsa01100:Metabolic pathways;hsa04932:Non-alcoholic fatty liver disease (NAFLD);hsa05010:Alzheimer's disease;hsa05012:Parkinson's disease;hsa05016:Huntington's disease;hsa00190:Oxidative phosphorylation	R-HSA-1430728:Metabolism;R-HSA-1428517:The citric acid (TCA) cycle and respiratory electron transport;R-HSA-6799198:Complex I biogenesis;R-HSA-611105:Respiratory electron transport;R-HSA-163200:Respiratory electron transport, ATP synthesis by chemiosmotic coupling, and heat production by uncoupling proteins.	-	-	-	-	-	GO:0006091:generation of precursor metabolites and energy;GO:0006119:oxidative phosphorylation;GO:0006120:mitochondrial electron transport, NADH to ubiquinone;GO:0006139:nucleobase-containing compound metabolic process;GO:0006163:purine nucleotide metabolic process;GO:0006461:protein complex assembly;GO:0006725:cellular aromatic compound metabolic process;GO:0006753:nucleoside phosphate metabolic…	GO:0003824:catalytic activity;GO:0003954:NADH dehydrogenase activity;GO:0008137:NADH dehydrogenase (ubiquinone) activity;GO:0016491:oxidoreductase activity;GO:0016651:oxidoreductase activity, acting on NAD(P)H;GO:0016655:oxidoreductase activity, acting on NAD(P)H, quinone or similar compound as acceptor;GO:0050136:NADH dehydrogenase (quinone) activity	GO:0005576:extracellular region;GO:0005622:intracellular;GO:0005623:cell;GO:0005737:cytoplasm;GO:0005739:mitochondrion;GO:0005740:mitochondrial envelope;GO:0005743:mitochondrial inner membrane;GO:0005746:mitochondrial respiratory chain;GO:0005747:mitochondrial respiratory chain complex I;GO:0016020:membrane;GO:0016021:integral component of membrane;GO:0019866:organelle inner membrane;GO:0030964:N…
RPL22	1.28517e-221	-0.340532	0.719	0.893	3.12619e-217	1.25543	1.85587	NA	NA	NA	ENSG00000116251	ENSG00000116251	protein_coding	GRCh38.98	chr1	-	6185020	6209389	24370	hsa:6146:RPL22, EAP, HBP15, HBP15/L22, L22	6146	ribosomal protein L22 [Source:HGNC Symbol;Acc:HGNC:10315]	hsa03010:Ribosome	R-HSA-72706:GTP hydrolysis and joining of the 60S ribosomal subunit;R-HSA-72689:Formation of a pool of free 40S subunits;R-HSA-72737:Cap-dependent Translation Initiation;R-HSA-156827:L13a-mediated translational silencing of Ceruloplasmin expression;R-HSA-72764:Eukaryotic Translation Termination;R-HSA-2408522:Selenoamino acid metabolism;R-HSA-72312:rRNA processing;R-HSA-927802:Nonsense-Mediated De…	-	-	-	-	-	GO:0000184:nuclear-transcribed mRNA catabolic process, nonsense-mediated decay;GO:0000956:nuclear-transcribed mRNA catabolic process;GO:0001775:cell activation;GO:0002181:cytoplasmic translation;GO:0002376:immune system process;GO:0002520:immune system development;GO:0002521:leukocyte differentiation;GO:0006139:nucleobase-containing compound metabolic process;GO:0006364:rRNA processing;GO:0006396…	GO:0003676:nucleic acid binding;GO:0003723:RNA binding;GO:0003735:structural constituent of ribosome;GO:0005198:structural molecule activity;GO:0005488:binding;GO:0005515:protein binding;GO:0005539:glycosaminoglycan binding;GO:0008201:heparin binding;GO:0044822:poly(A) RNA binding;GO:0097159:organic cyclic compound binding;GO:0097367:carbohydrate derivative binding;GO:1901363:heterocyclic compoun…	GO:0005576:extracellular region;GO:0005622:intracellular;GO:0005623:cell;GO:0005634:nucleus;GO:0005737:cytoplasm;GO:0005829:cytosol;GO:0005840:ribosome;GO:0005912:adherens junction;GO:0005924:cell-substrate adherens junction;GO:0005925:focal adhesion;GO:0015934:large ribosomal subunit;GO:0022625:cytosolic large ribosomal subunit;GO:0022626:cytosolic ribosome;GO:0030054:cell junction;GO:0030055:ce…
ELOB	1.33764e-134	-0.341532	0.173	0.419	3.25381e-130	0.223855	0.550748	NA	NA	NA	ENSG00000103363	ENSG00000103363	protein_coding	GRCh38.98	chr16	-	2771414	2777297	5884	hsa:6923:TCEB2, ELOB, SIII	6923	elongin B [Source:HGNC Symbol;Acc:HGNC:11619]	hsa05200:Pathways in cancer;hsa04120:Ubiquitin mediated proteolysis;hsa04066:HIF-1 signaling pathway;hsa05211:Renal cell carcinoma	R-HSA-3700989:Transcriptional Regulation by TP53;R-HSA-162909:Host Interactions of HIV factors;R-HSA-168256:Immune System;R-HSA-167200:Formation of HIV-1 elongation complex containing HIV-1 Tat;R-HSA-1280218:Adaptive Immune System;R-HSA-162599:Late Phase of HIV Life Cycle;R-HSA-167152:Formation of HIV elongation complex in the absence of HIV Tat;R-HSA-167172:Transcription of the HIV genome;R-HSA-…	-	-	-	-	-	GO:0001666:response to hypoxia;GO:0006139:nucleobase-containing compound metabolic process;GO:0006351:transcription, DNA-templated;GO:0006354:DNA-templated transcription, elongation;GO:0006355:regulation of transcription, DNA-templated;GO:0006357:regulation of transcription from RNA polymerase II promoter;GO:0006366:transcription from RNA polymerase II promoter;GO:0006368:transcription elongation…	GO:0005488:binding;GO:0005515:protein binding;GO:0019899:enzyme binding;GO:0031625:ubiquitin protein ligase binding;GO:0044389:ubiquitin-like protein ligase binding	GO:0000151:ubiquitin ligase complex;GO:0000153:cytoplasmic ubiquitin ligase complex;GO:0005576:extracellular region;GO:0005622:intracellular;GO:0005623:cell;GO:0005634:nucleus;GO:0005654:nucleoplasm;GO:0005737:cytoplasm;GO:0005829:cytosol;GO:0008023:transcription elongation factor complex;GO:0030891:VCB complex;GO:0031461:cullin-RING ubiquitin ligase complex;GO:0031462:Cul2-RING ubiquitin ligase …
TMEM165	4.27486e-142	-0.34275	0.178	0.443	1.03986e-137	0.231941	0.562313	NA	NA	NA	ENSG00000134851	ENSG00000134851	protein_coding	GRCh38.98	chr4	+	55395957	55453397	57441	hsa:55858:TMEM165, CDG2K, FT27, GDT1, TMPT27, TPARL	55858	transmembrane protein 165 [Source:HGNC Symbol;Acc:HGNC:30760]	-	-	-	-	614727:Congenital disorder of glycosylation, type IIk	Congenital disorders of metabolism;Congenital disorders of glycan/glycoprotein metabolism;H00119:Congenital disorders of glycosylation (CDG) type II	-	GO:0005975:carbohydrate metabolic process;GO:0006464:cellular protein modification process;GO:0006486:protein glycosylation;GO:0006487:protein N-linked glycosylation;GO:0006810:transport;GO:0006811:ion transport;GO:0006812:cation transport;GO:0006816:calcium ion transport;GO:0006873:cellular ion homeostasis;GO:0006874:cellular calcium ion homeostasis;GO:0006875:cellular metal ion homeostasis;GO:0…	-	GO:0000139:Golgi membrane;GO:0000323:lytic vacuole;GO:0005622:intracellular;GO:0005623:cell;GO:0005737:cytoplasm;GO:0005764:lysosome;GO:0005765:lysosomal membrane;GO:0005768:endosome;GO:0005769:early endosome;GO:0005770:late endosome;GO:0005773:vacuole;GO:0005774:vacuolar membrane;GO:0005794:Golgi apparatus;GO:0005802:trans-Golgi network;GO:0010008:endosome membrane;GO:0012505:endomembrane system…
GADD45GIP1	2.65962e-203	-0.342849	0.049	0.288	6.46954e-199	0.0590425	0.34314	NA	NA	NA	ENSG00000179271	ENSG00000179271	protein_coding	GRCh38.98	chr19	-	12953119	12957223	4105	hsa:90480:GADD45GIP1, CKBBP2, CKbetaBP2, CRIF1, MRP-L59, PLINP, PLINP-1, PRG6, Plinp1	90480	GADD45G interacting protein 1 [Source:HGNC Symbol;Acc:HGNC:29996]	-	R-HSA-1852241:Organelle biogenesis and maintenance;R-HSA-5368286:Mitochondrial translation initiation;R-HSA-5419276:Mitochondrial translation termination;R-HSA-5389840:Mitochondrial translation elongation;R-HSA-5368287:Mitochondrial translation	-	-	-	-	Clozapine-induced agranulocytosis	GO:0002082:regulation of oxidative phosphorylation;GO:0006091:generation of precursor metabolites and energy;GO:0006119:oxidative phosphorylation;GO:0006139:nucleobase-containing compound metabolic process;GO:0006140:regulation of nucleotide metabolic process;GO:0006163:purine nucleotide metabolic process;GO:0006412:translation;GO:0006414:translational elongation;GO:0006415:translational terminat…	GO:0005488:binding;GO:0005515:protein binding	GO:0000313:organellar ribosome;GO:0005622:intracellular;GO:0005623:cell;GO:0005634:nucleus;GO:0005737:cytoplasm;GO:0005739:mitochondrion;GO:0005759:mitochondrial matrix;GO:0005761:mitochondrial ribosome;GO:0005840:ribosome;GO:0030529:intracellular ribonucleoprotein complex;GO:0031974:membrane-enclosed lumen;GO:0032991:macromolecular complex;GO:0043226:organelle;GO:0043227:membrane-bounded organel…
LYSMD2	4.00369e-230	-0.347418	0.027	0.263	9.73897e-226	0.0328342	0.314056	NA	NA	NA	ENSG00000140280	ENSG00000140280	protein_coding	GRCh38.98	chr15	-	51723011	51751585	28575	hsa:256586:LYSMD2	256586	LysM domain containing 2 [Source:HGNC Symbol;Acc:HGNC:28571]	-	-	-	-	-	-	-	-	-	-
MSRB2	1.70539e-190	-0.347731	0.065	0.307	4.14837e-186	0.0803718	0.374836	NA	NA	NA	ENSG00000148450	ENSG00000148450	protein_coding	GRCh38.98	chr10	+	23095579	23122013	26435	hsa:22921:MSRB2, CBS-1, CBS1, CGI-131, MSRB, PILB	22921	methionine sulfoxide reductase B2 [Source:HGNC Symbol;Acc:HGNC:17061]	-	R-HSA-5676934:Protein repair;R-HSA-392499:Metabolism of proteins	-	-	-	-	Obesity-related traits;Diisocyanate-induced asthma	GO:0006139:nucleobase-containing compound metabolic process;GO:0006351:transcription, DNA-templated;GO:0006355:regulation of transcription, DNA-templated;GO:0006461:protein complex assembly;GO:0006725:cellular aromatic compound metabolic process;GO:0006807:nitrogen compound metabolic process;GO:0006950:response to stress;GO:0006979:response to oxidative stress;GO:0006996:organelle organization;GO…	GO:0001071:nucleic acid binding transcription factor activity;GO:0003700:transcription factor activity, sequence-specific DNA binding;GO:0003779:actin binding;GO:0003824:catalytic activity;GO:0005488:binding;GO:0005515:protein binding;GO:0008092:cytoskeletal protein binding;GO:0008270:zinc ion binding;GO:0016491:oxidoreductase activity;GO:0016667:oxidoreductase activity, acting on a sulfur group …	GO:0005622:intracellular;GO:0005623:cell;GO:0005737:cytoplasm;GO:0005739:mitochondrion;GO:0005829:cytosol;GO:0043226:organelle;GO:0043227:membrane-bounded organelle;GO:0043229:intracellular organelle;GO:0043231:intracellular membrane-bounded organelle;GO:0044424:intracellular part;GO:0044444:cytoplasmic part;GO:0044464:cell part
MIF	1.35651e-127	-0.347783	0.304	0.571	3.29972e-123	0.420304	0.807483	NA	NA	NA	ENSG00000240972	ENSG00000240972	protein_coding	GRCh38.98	chr22	+	23894383	23895227	845	hsa:4282:MIF, GIF, GLIF, MMIF	4282	macrophage migration inhibitory factor [Source:HGNC Symbol;Acc:HGNC:7097]	hsa00350:Tyrosine metabolism;hsa00360:Phenylalanine metabolism	R-HSA-109582:Hemostasis;R-HSA-202733:Cell surface interactions at the vascular wall	-	-	604302:Rheumatoid arthritis, systemic juvenile	-	Liver enzyme levels (gamma-glutamyl transferase)	GO:0000165:MAPK cascade;GO:0001516:prostaglandin biosynthetic process;GO:0001775:cell activation;GO:0001776:leukocyte homeostasis;GO:0001782:B cell homeostasis;GO:0001783:B cell apoptotic process;GO:0001816:cytokine production;GO:0001817:regulation of cytokine production;GO:0001819:positive regulation of cytokine production;GO:0001932:regulation of protein phosphorylation;GO:0001934:positive regu…	GO:0003824:catalytic activity;GO:0004167:dopachrome isomerase activity;GO:0005102:receptor binding;GO:0005125:cytokine activity;GO:0005126:cytokine receptor binding;GO:0005488:binding;GO:0005515:protein binding;GO:0016853:isomerase activity;GO:0016860:intramolecular oxidoreductase activity;GO:0016862:intramolecular oxidoreductase activity, interconverting keto- and enol-groups;GO:0016863:intramol…	GO:0005576:extracellular region;GO:0005615:extracellular space;GO:0005622:intracellular;GO:0005623:cell;GO:0005634:nucleus;GO:0005654:nucleoplasm;GO:0005737:cytoplasm;GO:0009986:cell surface;GO:0031974:membrane-enclosed lumen;GO:0031981:nuclear lumen;GO:0031982:vesicle;GO:0031988:membrane-bounded vesicle;GO:0043209:myelin sheath;GO:0043226:organelle;GO:0043227:membrane-bounded organelle;GO:004322…
ITM2B	0	-0.349011	0.979	0.993	0	2.66517	3.66828	NA	NA	NA	ENSG00000136156	ENSG00000136156	protein_coding	GRCh38.98	chr13	+	48232612	48270357	37746	hsa:9445:ITM2B, ABRI, BRI, BRI2, BRICD2B, E25B, E3-16, FBD, RDGCA, imBRI2	9445	integral membrane protein 2B [Source:HGNC Symbol;Acc:HGNC:6174]	-	R-HSA-977225:Amyloid fiber formation;R-HSA-392499:Metabolism of proteins	-	-	176500:Dementia, familial British;616079:Retinal dystrophy with inner retinal dysfunction and ganglion cell abnormalities;117300:Dementia, familial Danish	Nervous system diseases;Neurodegenerative diseases;H01184:Familial dementia	-	GO:0007275:multicellular organism development;GO:0007399:nervous system development;GO:0008152:metabolic process;GO:0009058:biosynthetic process;GO:0009059:macromolecule biosynthetic process;GO:0009100:glycoprotein metabolic process;GO:0009101:glycoprotein biosynthetic process;GO:0009889:regulation of biosynthetic process;GO:0009890:negative regulation of biosynthetic process;GO:0009892:negative …	GO:0000166:nucleotide binding;GO:0001540:beta-amyloid binding;GO:0001882:nucleoside binding;GO:0001883:purine nucleoside binding;GO:0005488:binding;GO:0005515:protein binding;GO:0005524:ATP binding;GO:0017076:purine nucleotide binding;GO:0030554:adenyl nucleotide binding;GO:0032549:ribonucleoside binding;GO:0032550:purine ribonucleoside binding;GO:0032553:ribonucleotide binding;GO:0032555:purine …	GO:0005576:extracellular region;GO:0005615:extracellular space;GO:0005622:intracellular;GO:0005623:cell;GO:0005737:cytoplasm;GO:0005768:endosome;GO:0005773:vacuole;GO:0005774:vacuolar membrane;GO:0005794:Golgi apparatus;GO:0005798:Golgi-associated vesicle;GO:0005886:plasma membrane;GO:0010008:endosome membrane;GO:0012505:endomembrane system;GO:0016020:membrane;GO:0016021:integral component of mem…
KLF13	1.73845e-187	-0.349535	0.065	0.304	4.22877e-183	0.0793592	0.375266	NA	NA	NA	ENSG00000169926	ENSG00000169926	protein_coding	GRCh38.98	chr15	+	31326835	31435665	108831	hsa:51621:KLF13, BTEB3, FKLF2, NSLP1, RFLAT-1, RFLAT1	51621	Kruppel like factor 13 [Source:HGNC Symbol;Acc:HGNC:13672]	-	-	-	-	-	-	Eosinophilic esophagitis;Waist-to-hip ratio adjusted for body mass index	GO:0002262:myeloid cell homeostasis;GO:0002376:immune system process;GO:0002520:immune system development;GO:0002682:regulation of immune system process;GO:0002683:negative regulation of immune system process;GO:0006139:nucleobase-containing compound metabolic process;GO:0006351:transcription, DNA-templated;GO:0006355:regulation of transcription, DNA-templated;GO:0006357:regulation of transcripti…	GO:0000975:regulatory region DNA binding;GO:0000976:transcription regulatory region sequence-specific DNA binding;GO:0000977:RNA polymerase II regulatory region sequence-specific DNA binding;GO:0000978:RNA polymerase II core promoter proximal region sequence-specific DNA binding;GO:0000981:RNA polymerase II transcription factor activity, sequence-specific DNA binding;GO:0000982:transcription fact…	GO:0005622:intracellular;GO:0005623:cell;GO:0005634:nucleus;GO:0043226:organelle;GO:0043227:membrane-bounded organelle;GO:0043229:intracellular organelle;GO:0043231:intracellular membrane-bounded organelle;GO:0044424:intracellular part;GO:0044464:cell part
ODC1	1.0791e-137	-0.351462	0.146	0.386	2.62492e-133	0.192551	0.521521	NA	NA	NA	ENSG00000115758	ENSG00000115758	protein_coding	GRCh38.98	chr2	-	10439968	10448327	8360	hsa:4953:ODC1, ODC	4953	ornithine decarboxylase 1 [Source:HGNC Symbol;Acc:HGNC:8109]	hsa01100:Metabolic pathways;hsa00330:Arginine and proline metabolism;hsa00480:Glutathione metabolism	R-HSA-350562:Regulation of ornithine decarboxylase (ODC);R-HSA-1430728:Metabolism;R-HSA-351202:Metabolism of polyamines;R-HSA-71291:Metabolism of amino acids and derivatives	PWY-46:putrescine biosynthesis I	P02758:Ornithine degradation;P06959:CCKR signaling map	114500:Colorectal cancer	-	-	GO:0001655:urogenital system development;GO:0001822:kidney development;GO:0006082:organic acid metabolic process;GO:0006520:cellular amino acid metabolic process;GO:0006521:regulation of cellular amino acid metabolic process;GO:0006576:cellular biogenic amine metabolic process;GO:0006591:ornithine metabolic process;GO:0006595:polyamine metabolic process;GO:0006596:polyamine biosynthetic process;G…	GO:0003824:catalytic activity;GO:0004586:ornithine decarboxylase activity;GO:0005488:binding;GO:0005515:protein binding;GO:0016829:lyase activity;GO:0016830:carbon-carbon lyase activity;GO:0016831:carboxy-lyase activity;GO:0042802:identical protein binding;GO:0042803:protein homodimerization activity;GO:0046983:protein dimerization activity	GO:0005622:intracellular;GO:0005623:cell;GO:0005737:cytoplasm;GO:0005829:cytosol;GO:0044424:intracellular part;GO:0044444:cytoplasmic part;GO:0044464:cell part;GO:0048471:perinuclear region of cytoplasm
NDFIP1	1.04562e-148	-0.352097	0.188	0.46	2.54346e-144	0.243906	0.58774	NA	NA	NA	ENSG00000131507	ENSG00000131507	protein_coding	GRCh38.98	chr5	+	142108779	142154440	45662	hsa:80762:NDFIP1, N4WBP5	80762	Nedd4 family interacting protein 1 [Source:HGNC Symbol;Acc:HGNC:17592]	-	-	-	-	-	-	Crohn's disease;Multiple sclerosis;Asthma;Inflammatory bowel disease	GO:0000018:regulation of DNA recombination;GO:0001775:cell activation;GO:0001816:cytokine production;GO:0001817:regulation of cytokine production;GO:0001818:negative regulation of cytokine production;GO:0002200:somatic diversification of immune receptors;GO:0002204:somatic recombination of immunoglobulin genes involved in immune response;GO:0002208:somatic diversification of immunoglobulins invol…	GO:0004871:signal transducer activity;GO:0005488:binding;GO:0005515:protein binding	GO:0000139:Golgi membrane;GO:0005576:extracellular region;GO:0005622:intracellular;GO:0005623:cell;GO:0005737:cytoplasm;GO:0005768:endosome;GO:0005773:vacuole;GO:0005774:vacuolar membrane;GO:0005794:Golgi apparatus;GO:0005938:cell cortex;GO:0010008:endosome membrane;GO:0012505:endomembrane system;GO:0016020:membrane;GO:0016021:integral component of membrane;GO:0031090:organelle membrane;GO:003122…
MXD4	2.68337e-132	-0.355238	0.33	0.606	6.5273e-128	0.45867	0.865927	NA	NA	NA	ENSG00000123933	ENSG00000123933	protein_coding	GRCh38.98	chr4	-	2247432	2262109	14678	hsa:10608:MXD4, MAD4, MST149, MSTP149, bHLHc12	10608	MAX dimerization protein 4 [Source:HGNC Symbol;Acc:HGNC:13906]	-	-	-	-	-	-	-	GO:0000122:negative regulation of transcription from RNA polymerase II promoter;GO:0006139:nucleobase-containing compound metabolic process;GO:0006351:transcription, DNA-templated;GO:0006355:regulation of transcription, DNA-templated;GO:0006357:regulation of transcription from RNA polymerase II promoter;GO:0006366:transcription from RNA polymerase II promoter;GO:0006725:cellular aromatic compound…	GO:0000988:transcription factor activity, protein binding;GO:0000989:transcription factor activity, transcription factor binding;GO:0003676:nucleic acid binding;GO:0003677:DNA binding;GO:0003712:transcription cofactor activity;GO:0003714:transcription corepressor activity;GO:0005488:binding;GO:0005515:protein binding;GO:0046983:protein dimerization activity;GO:0097159:organic cyclic compound bind…	GO:0005622:intracellular;GO:0005623:cell;GO:0005634:nucleus;GO:0043226:organelle;GO:0043227:membrane-bounded organelle;GO:0043229:intracellular organelle;GO:0043231:intracellular membrane-bounded organelle;GO:0044424:intracellular part;GO:0044464:cell part
RNF145	1.82316e-171	-0.355437	0.104	0.357	4.43483e-167	0.131283	0.447334	NA	NA	NA	ENSG00000145860	ENSG00000145860	protein_coding	GRCh38.98	chr5	-	159157409	159210053	52645	hsa:153830:RNF145	153830	ring finger protein 145 [Source:HGNC Symbol;Acc:HGNC:20853]	-	-	-	-	-	-	Mean platelet volume	GO:0000209:protein polyubiquitination;GO:0006464:cellular protein modification process;GO:0006508:proteolysis;GO:0006511:ubiquitin-dependent protein catabolic process;GO:0008152:metabolic process;GO:0009056:catabolic process;GO:0009057:macromolecule catabolic process;GO:0009987:cellular process;GO:0010498:proteasomal protein catabolic process;GO:0016567:protein ubiquitination;GO:0019538:protein m…	GO:0003824:catalytic activity;GO:0004842:ubiquitin-protein transferase activity;GO:0005488:binding;GO:0008270:zinc ion binding;GO:0016740:transferase activity;GO:0019787:ubiquitin-like protein transferase activity;GO:0043167:ion binding;GO:0043169:cation binding;GO:0046872:metal ion binding;GO:0046914:transition metal ion binding;GO:0061630:ubiquitin protein ligase activity;GO:0061659:ubiquitin-l…	GO:0016020:membrane;GO:0016021:integral component of membrane;GO:0031224:intrinsic component of membrane;GO:0044425:membrane part
HSPB1	1.63039e-75	-0.356564	0.329	0.521	3.96592e-71	0.531849	0.961338	NA	NA	NA	ENSG00000106211	ENSG00000106211	protein_coding	GRCh38.98	chr7	+	76302673	76304295	1623	hsa:3315:HSPB1, CMT2F, HEL-S-102, HMN2B, HS.76067, HSP27, HSP28, Hsp25, SRP27	3315	heat shock protein family B (small) member 1 [Source:HGNC Symbol;Acc:HGNC:5246]	hsa04010:MAPK signaling pathway;hsa05169:Epstein-Barr virus infection;hsa05146:Amoebiasis;hsa04370:VEGF signaling pathway	R-HSA-4420097:VEGFA-VEGFR2 Pathway;R-HSA-5687128:MAPK6/MAPK4 signaling;R-HSA-450531:Regulation of mRNA stability by proteins that bind AU-rich elements;R-HSA-162582:Signal Transduction;R-HSA-450408:AUF1 (hnRNP D0) binds and destabilizes mRNA;R-HSA-74160:Gene Expression;R-HSA-194138:Signaling by VEGF;R-HSA-5683057:MAPK family signaling cascades	-	P05918:p38 MAPK pathway;P00056:VEGF signaling pathway;P00005:Angiogenesis;P06959:CCKR signaling map	608634:Neuropathy, distal hereditary motor, type IIB;606595:Charcot-Marie-Tooth disease, axonal, type 2F	Nervous system diseases;Other nervous and sensory system diseases;H00856:Distal hereditary motor neuropathies (dHMN)	-	GO:0001525:angiogenesis;GO:0001568:blood vessel development;GO:0001667:ameboidal-type cell migration;GO:0001775:cell activation;GO:0001816:cytokine production;GO:0001817:regulation of cytokine production;GO:0001819:positive regulation of cytokine production;GO:0001894:tissue homeostasis;GO:0001895:retina homeostasis;GO:0001932:regulation of protein phosphorylation;GO:0001933:negative regulation o…	GO:0003676:nucleic acid binding;GO:0003723:RNA binding;GO:0004857:enzyme inhibitor activity;GO:0004860:protein kinase inhibitor activity;GO:0005080:protein kinase C binding;GO:0005488:binding;GO:0005515:protein binding;GO:0008426:protein kinase C inhibitor activity;GO:0019207:kinase regulator activity;GO:0019210:kinase inhibitor activity;GO:0019887:protein kinase regulator activity;GO:0019899:enz…	GO:0000502:proteasome complex;GO:0005576:extracellular region;GO:0005615:extracellular space;GO:0005622:intracellular;GO:0005623:cell;GO:0005634:nucleus;GO:0005737:cytoplasm;GO:0005819:spindle;GO:0005829:cytosol;GO:0005856:cytoskeleton;GO:0005886:plasma membrane;GO:0005912:adherens junction;GO:0005924:cell-substrate adherens junction;GO:0005925:focal adhesion;GO:0015630:microtubule cytoskeleton;G…
C12orf75	1.78269e-134	-0.357421	0.423	0.676	4.3364e-130	0.618373	1.07335	NA	NA	NA	ENSG00000235162	ENSG00000235162	protein_coding	GRCh38.98	chr12	+	105235290	105396097	160808	hsa:387882:C12orf75, AGD3, OCC-1, OCC1	387882	chromosome 12 open reading frame 75 [Source:HGNC Symbol;Acc:HGNC:35164]	-	-	-	-	-	-	Alzheimer's disease biomarkers;Response to methotrexate in juvenile idiopathic arthritis	-	-	-
IL13RA1	1.29243e-163	-0.358425	0.533	0.781	3.14384e-159	0.807802	1.31765	NA	NA	NA	ENSG00000131724	ENSG00000131724	protein_coding	GRCh38.98	chrX	+	118727133	118794535	67403	hsa:3597:IL13RA1, CD213A1, CT19, IL-13Ra, NR4	3597	interleukin 13 receptor subunit alpha 1 [Source:HGNC Symbol;Acc:HGNC:5974]	hsa04060:Cytokine-cytokine receptor interaction;hsa04630:Jak-STAT signaling pathway	-	-	P00036:Interleukin signaling pathway	-	-	-	GO:0007154:cell communication;GO:0007165:signal transduction;GO:0007166:cell surface receptor signaling pathway;GO:0009987:cellular process;GO:0010033:response to organic substance;GO:0019221:cytokine-mediated signaling pathway;GO:0023052:signaling;GO:0034097:response to cytokine;GO:0042221:response to chemical;GO:0044699:single-organism process;GO:0044700:single organism signaling;GO:0044763:sin…	GO:0004871:signal transducer activity;GO:0004872:receptor activity;GO:0004888:transmembrane signaling receptor activity;GO:0004896:cytokine receptor activity;GO:0005488:binding;GO:0005515:protein binding;GO:0038023:signaling receptor activity;GO:0060089:molecular transducer activity	GO:0005623:cell;GO:0005886:plasma membrane;GO:0005887:integral component of plasma membrane;GO:0005898:interleukin-13 receptor complex;GO:0016020:membrane;GO:0016021:integral component of membrane;GO:0031224:intrinsic component of membrane;GO:0031226:intrinsic component of plasma membrane;GO:0032991:macromolecular complex;GO:0043234:protein complex;GO:0043235:receptor complex;GO:0044425:membrane …
COX6B1	3.5542e-136	-0.35848	0.278	0.547	8.6456e-132	0.37231	0.759404	NA	NA	NA	ENSG00000126267	ENSG00000126267	protein_coding	GRCh38.98	chr19	+	35648323	35658782	10460	hsa:1340:COX6B1, COX6B, COXG, COXVIb1	1340	cytochrome c oxidase subunit 6B1 [Source:HGNC Symbol;Acc:HGNC:2280]	hsa01100:Metabolic pathways;hsa04932:Non-alcoholic fatty liver disease (NAFLD);hsa05010:Alzheimer's disease;hsa05012:Parkinson's disease;hsa05016:Huntington's disease;hsa00190:Oxidative phosphorylation;hsa04260:Cardiac muscle contraction	R-HSA-3700989:Transcriptional Regulation by TP53;R-HSA-1430728:Metabolism;R-HSA-1428517:The citric acid (TCA) cycle and respiratory electron transport;R-HSA-212436:Generic Transcription Pathway;R-HSA-74160:Gene Expression;R-HSA-5628897:TP53 Regulates Metabolic Genes;R-HSA-611105:Respiratory electron transport;R-HSA-163200:Respiratory electron transport, ATP synthesis by chemiosmotic coupling, and…	-	-	220110:Mitochondrial complex IV deficiency	Congenital disorders of metabolism;Mitochondrial diseases;H01368:Cytochrome c oxidase (COX) deficiency	-	GO:0006091:generation of precursor metabolites and energy;GO:0006119:oxidative phosphorylation;GO:0006123:mitochondrial electron transport, cytochrome c to oxygen;GO:0006139:nucleobase-containing compound metabolic process;GO:0006163:purine nucleotide metabolic process;GO:0006725:cellular aromatic compound metabolic process;GO:0006753:nucleoside phosphate metabolic process;GO:0006793:phosphorus m…	GO:0003824:catalytic activity;GO:0004129:cytochrome-c oxidase activity;GO:0005215:transporter activity;GO:0008324:cation transmembrane transporter activity;GO:0009055:electron carrier activity;GO:0015002:heme-copper terminal oxidase activity;GO:0015075:ion transmembrane transporter activity;GO:0015077:monovalent inorganic cation transmembrane transporter activity;GO:0015078:hydrogen ion transmemb…	GO:0005622:intracellular;GO:0005623:cell;GO:0005737:cytoplasm;GO:0005739:mitochondrion;GO:0005740:mitochondrial envelope;GO:0005743:mitochondrial inner membrane;GO:0005758:mitochondrial intermembrane space;GO:0016020:membrane;GO:0019866:organelle inner membrane;GO:0031090:organelle membrane;GO:0031966:mitochondrial membrane;GO:0031967:organelle envelope;GO:0031970:organelle envelope lumen;GO:0031…
COX8A	2.32599e-138	-0.359717	0.262	0.531	5.65797e-134	0.345141	0.726049	NA	NA	NA	ENSG00000176340	ENSG00000176340	protein_coding	GRCh38.98	chr11	+	63974620	63976543	1924	hsa:1351:COX8A, COX, COX8, COX8-2, COX8L, VIII, VIII-L	1351	cytochrome c oxidase subunit 8A [Source:HGNC Symbol;Acc:HGNC:2294]	hsa01100:Metabolic pathways;hsa04932:Non-alcoholic fatty liver disease (NAFLD);hsa05010:Alzheimer's disease;hsa05012:Parkinson's disease;hsa05016:Huntington's disease;hsa00190:Oxidative phosphorylation;hsa04260:Cardiac muscle contraction	R-HSA-3700989:Transcriptional Regulation by TP53;R-HSA-1430728:Metabolism;R-HSA-1428517:The citric acid (TCA) cycle and respiratory electron transport;R-HSA-212436:Generic Transcription Pathway;R-HSA-74160:Gene Expression;R-HSA-5628897:TP53 Regulates Metabolic Genes;R-HSA-611105:Respiratory electron transport;R-HSA-163200:Respiratory electron transport, ATP synthesis by chemiosmotic coupling, and…	-	-	220110:Mitochondrial complex IV deficiency	-	-	GO:0000422:mitophagy;GO:0000423:macromitophagy;GO:0002230:positive regulation of defense response to virus by host;GO:0002252:immune effector process;GO:0002376:immune system process;GO:0002682:regulation of immune system process;GO:0002697:regulation of immune effector process;GO:0002831:regulation of response to biotic stimulus;GO:0006091:generation of precursor metabolites and energy;GO:000611…	GO:0003824:catalytic activity;GO:0004129:cytochrome-c oxidase activity;GO:0005215:transporter activity;GO:0005488:binding;GO:0005515:protein binding;GO:0008324:cation transmembrane transporter activity;GO:0009055:electron carrier activity;GO:0015002:heme-copper terminal oxidase activity;GO:0015075:ion transmembrane transporter activity;GO:0015077:monovalent inorganic cation transmembrane transpor…	GO:0005622:intracellular;GO:0005623:cell;GO:0005737:cytoplasm;GO:0005739:mitochondrion;GO:0005740:mitochondrial envelope;GO:0005743:mitochondrial inner membrane;GO:0005746:mitochondrial respiratory chain;GO:0005751:mitochondrial respiratory chain complex IV;GO:0016020:membrane;GO:0016021:integral component of membrane;GO:0019866:organelle inner membrane;GO:0031090:organelle membrane;GO:0031224:in…
AP005530.1	1.35215e-137	-0.362582	0.241	0.514	3.2891e-133	0.333036	0.713918	NA	NA	NA	ENSG00000263305	ENSG00000263305	lncRNA	GRCh38.98	chr18	-	14195	16898	2704	-	-	novel transcript	-	-	-	-	-	-	-	-	-	-
RPL41	0	-0.362614	0.951	0.99	0	2.2742	3.20981	NA	NA	NA	ENSG00000229117	ENSG00000229117	protein_coding	GRCh38.98	chr12	+	56116590	56117967	1378	hsa:6171:RPL41, L41	6171	ribosomal protein L41 [Source:HGNC Symbol;Acc:HGNC:10354]	hsa03010:Ribosome	R-HSA-72706:GTP hydrolysis and joining of the 60S ribosomal subunit;R-HSA-72689:Formation of a pool of free 40S subunits;R-HSA-72737:Cap-dependent Translation Initiation;R-HSA-156827:L13a-mediated translational silencing of Ceruloplasmin expression;R-HSA-72764:Eukaryotic Translation Termination;R-HSA-2408522:Selenoamino acid metabolism;R-HSA-72312:rRNA processing;R-HSA-927802:Nonsense-Mediated De…	-	-	-	-	Systemic sclerosis	GO:0000184:nuclear-transcribed mRNA catabolic process, nonsense-mediated decay;GO:0000956:nuclear-transcribed mRNA catabolic process;GO:0006139:nucleobase-containing compound metabolic process;GO:0006364:rRNA processing;GO:0006396:RNA processing;GO:0006401:RNA catabolic process;GO:0006402:mRNA catabolic process;GO:0006412:translation;GO:0006413:translational initiation;GO:0006518:peptide metaboli…	GO:0003676:nucleic acid binding;GO:0003723:RNA binding;GO:0003735:structural constituent of ribosome;GO:0005198:structural molecule activity;GO:0005488:binding;GO:0097159:organic cyclic compound binding;GO:1901363:heterocyclic compound binding	GO:0005622:intracellular;GO:0005623:cell;GO:0005737:cytoplasm;GO:0005829:cytosol;GO:0005840:ribosome;GO:0015934:large ribosomal subunit;GO:0022625:cytosolic large ribosomal subunit;GO:0022626:cytosolic ribosome;GO:0030529:intracellular ribonucleoprotein complex;GO:0032991:macromolecular complex;GO:0043226:organelle;GO:0043228:non-membrane-bounded organelle;GO:0043229:intracellular organelle;GO:00…
CCL2	2.43749e-57	-0.363162	0.232	0.381	5.9292e-53	0.456621	0.873566	NA	NA	NA	ENSG00000108691	ENSG00000108691	protein_coding	GRCh38.98	chr17	+	34255218	34257203	1986	hsa:6347:CCL2, GDCF-2, HC11, HSMCR30, MCAF, MCP-1, MCP1, SCYA2, SMC-CF	6347	C-C motif chemokine ligand 2 [Source:HGNC Symbol;Acc:HGNC:10618]	hsa04060:Cytokine-cytokine receptor interaction;hsa05164:Influenza A;hsa05168:Herpes simplex infection;hsa04062:Chemokine signaling pathway;hsa05323:Rheumatoid arthritis;hsa05142:Chagas disease (American trypanosomiasis);hsa05144:Malaria;hsa04621:NOD-like receptor signaling pathway;hsa04668:TNF signaling pathway;hsa04933:AGE-RAGE signaling pathway in diabetic complications	R-HSA-373076:Class A/1 (Rhodopsin-like receptors);R-HSA-380994:ATF4 activates genes;R-HSA-372790:Signaling by GPCR;R-HSA-392499:Metabolism of proteins;R-HSA-375276:Peptide ligand-binding receptors;R-HSA-381119:Unfolded Protein Response (UPR);R-HSA-162582:Signal Transduction;R-HSA-500792:GPCR ligand binding;R-HSA-381042:PERK regulates gene expression;R-HSA-380108:Chemokine receptors bind chemokines	-	P00031:Inflammation mediated by chemokine and cytokine signaling pathway	182940:Neural tube defects;607948:Tuberculosis, susceptibility to;609423:AIDS, resistance to	-	Crohn's disease;Inflammatory bowel disease;Hypothyroidism	GO:0000003:reproduction;GO:0000165:MAPK cascade;GO:0000902:cell morphogenesis;GO:0001101:response to acid chemical;GO:0001525:angiogenesis;GO:0001568:blood vessel development;GO:0001666:response to hypoxia;GO:0001775:cell activation;GO:0001816:cytokine production;GO:0001817:regulation of cytokine production;GO:0001819:positive regulation of cytokine production;GO:0001906:cell killing;GO:0001909:l…	GO:0001664:G-protein coupled receptor binding;GO:0003824:catalytic activity;GO:0004672:protein kinase activity;GO:0005102:receptor binding;GO:0005125:cytokine activity;GO:0005126:cytokine receptor binding;GO:0005488:binding;GO:0005515:protein binding;GO:0005539:glycosaminoglycan binding;GO:0008009:chemokine activity;GO:0008201:heparin binding;GO:0016301:kinase activity;GO:0016740:transferase acti…	GO:0005576:extracellular region;GO:0005615:extracellular space;GO:0005622:intracellular;GO:0005623:cell;GO:0005737:cytoplasm;GO:0005783:endoplasmic reticulum;GO:0005791:rough endoplasmic reticulum;GO:0012505:endomembrane system;GO:0016023:cytoplasmic, membrane-bounded vesicle;GO:0030139:endocytic vesicle;GO:0030424:axon;GO:0030425:dendrite;GO:0031410:cytoplasmic vesicle;GO:0031982:vesicle;GO:0031…
MT2A	1.9853e-111	-0.363926	0.187	0.421	4.82924e-107	0.33217	0.714401	NA	NA	NA	ENSG00000125148	ENSG00000125148	protein_coding	GRCh38.98	chr16	+	56608584	56609497	914	hsa:4502:MT2A, MT2	4502	metallothionein 2A [Source:HGNC Symbol;Acc:HGNC:7406]	hsa04978:Mineral absorption	R-HSA-5660526:Response to metal ions;R-HSA-168256:Immune System;R-HSA-1430728:Metabolism;R-HSA-913531:Interferon Signaling;R-HSA-1280215:Cytokine Signaling in Immune system;R-HSA-877300:Interferon gamma signaling;R-HSA-5661231:Metallothioneins bind metals	-	-	-	-	-	GO:0002376:immune system process;GO:0006873:cellular ion homeostasis;GO:0006875:cellular metal ion homeostasis;GO:0006878:cellular copper ion homeostasis;GO:0006950:response to stress;GO:0006952:defense response;GO:0006955:immune response;GO:0007154:cell communication;GO:0007165:signal transduction;GO:0007166:cell surface receptor signaling pathway;GO:0009987:cellular process;GO:0010033:response …	GO:0005488:binding;GO:0005515:protein binding;GO:0008144:drug binding;GO:0008270:zinc ion binding;GO:0043167:ion binding;GO:0043169:cation binding;GO:0046872:metal ion binding;GO:0046914:transition metal ion binding	GO:0005622:intracellular;GO:0005623:cell;GO:0005634:nucleus;GO:0005737:cytoplasm;GO:0005829:cytosol;GO:0043226:organelle;GO:0043227:membrane-bounded organelle;GO:0043229:intracellular organelle;GO:0043231:intracellular membrane-bounded organelle;GO:0044424:intracellular part;GO:0044444:cytoplasmic part;GO:0044464:cell part;GO:0048471:perinuclear region of cytoplasm
LILRA4	3.27605e-164	-0.364194	0.126	0.39	7.96899e-160	0.172603	0.509331	NA	NA	NA	ENSG00000239961	ENSG00000239961	protein_coding	GRCh38.98	chr19	-	54333185	54339162	5978	hsa:23547:LILRA4, CD85g, ILT7	23547	leukocyte immunoglobulin like receptor A4 [Source:HGNC Symbol;Acc:HGNC:15503]	hsa04380:Osteoclast differentiation	R-HSA-168256:Immune System;R-HSA-1280218:Adaptive Immune System;R-HSA-198933:Immunoregulatory interactions between a Lymphoid and a non-Lymphoid cell	-	-	-	-	-	GO:0002250:adaptive immune response;GO:0002376:immune system process;GO:0006955:immune response;GO:0050896:response to stimulus	GO:0005488:binding;GO:0005515:protein binding	GO:0016020:membrane;GO:0016021:integral component of membrane;GO:0031224:intrinsic component of membrane;GO:0044425:membrane part
AL355075.4	6.64949e-119	-0.3657	0.093	0.28	1.61749e-114	0.129264	0.455064	NA	NA	NA	ENSG00000259001	ENSG00000259001	lncRNA	GRCh38.98	chr14	-	20343048	20343685	638	-	-	ribonuclease P RNA component H1	-	-	-	-	-	-	-	-	-	-
PRELID1	3.91278e-220	-0.366392	0.055	0.313	9.51785e-216	0.0680212	0.376813	NA	NA	NA	ENSG00000169230	ENSG00000169230	protein_coding	GRCh38.98	chr5	+	177303799	177306949	3151	hsa:27166:PRELID1, CGI-106, PRELI, PX19, SBBI12	27166	PRELI domain containing 1 [Source:HGNC Symbol;Acc:HGNC:30255]	-	R-HSA-3700989:Transcriptional Regulation by TP53;R-HSA-212436:Generic Transcription Pathway;R-HSA-74160:Gene Expression;R-HSA-5633008:TP53 Regulates Transcription of Cell Death Genes;R-HSA-6803204:TP53 Regulates Transcription of Genes Involved in Cytochrome C Release	-	-	-	-	Activated partial thromboplastin time	GO:0001775:cell activation;GO:0001836:release of cytochrome c from mitochondria;GO:0002376:immune system process;GO:0002520:immune system development;GO:0002521:leukocyte differentiation;GO:0002682:regulation of immune system process;GO:0002694:regulation of leukocyte activation;GO:0006091:generation of precursor metabolites and energy;GO:0006508:proteolysis;GO:0006810:transport;GO:0006869:lipid …	GO:0005215:transporter activity;GO:0005319:lipid transporter activity;GO:0005488:binding;GO:0005515:protein binding;GO:0005548:phospholipid transporter activity;GO:0022892:substrate-specific transporter activity;GO:1990050:phosphatidic acid transporter activity	GO:0005622:intracellular;GO:0005623:cell;GO:0005634:nucleus;GO:0005654:nucleoplasm;GO:0005737:cytoplasm;GO:0005739:mitochondrion;GO:0005740:mitochondrial envelope;GO:0005758:mitochondrial intermembrane space;GO:0031967:organelle envelope;GO:0031970:organelle envelope lumen;GO:0031974:membrane-enclosed lumen;GO:0031975:envelope;GO:0031981:nuclear lumen;GO:0032991:macromolecular complex;GO:0043226:…
COX7B	1.33368e-146	-0.366889	0.233	0.51	3.24418e-142	0.309438	0.688611	NA	NA	NA	ENSG00000131174	ENSG00000131174	protein_coding	GRCh38.98	chrX	+	77899440	77907376	7937	hsa:1349:COX7B, APLCC, LSDMCA2	1349	cytochrome c oxidase subunit 7B [Source:HGNC Symbol;Acc:HGNC:2291]	hsa01100:Metabolic pathways;hsa04932:Non-alcoholic fatty liver disease (NAFLD);hsa05010:Alzheimer's disease;hsa05012:Parkinson's disease;hsa05016:Huntington's disease;hsa00190:Oxidative phosphorylation;hsa04260:Cardiac muscle contraction	R-HSA-3700989:Transcriptional Regulation by TP53;R-HSA-1430728:Metabolism;R-HSA-1428517:The citric acid (TCA) cycle and respiratory electron transport;R-HSA-212436:Generic Transcription Pathway;R-HSA-74160:Gene Expression;R-HSA-5628897:TP53 Regulates Metabolic Genes;R-HSA-611105:Respiratory electron transport;R-HSA-163200:Respiratory electron transport, ATP synthesis by chemiosmotic coupling, and…	-	-	300887:Linear skin defects with multiple congenital anomalies	-	-	GO:0006091:generation of precursor metabolites and energy;GO:0006119:oxidative phosphorylation;GO:0006123:mitochondrial electron transport, cytochrome c to oxygen;GO:0006139:nucleobase-containing compound metabolic process;GO:0006163:purine nucleotide metabolic process;GO:0006725:cellular aromatic compound metabolic process;GO:0006753:nucleoside phosphate metabolic process;GO:0006793:phosphorus m…	GO:0003824:catalytic activity;GO:0004129:cytochrome-c oxidase activity;GO:0005215:transporter activity;GO:0008324:cation transmembrane transporter activity;GO:0009055:electron carrier activity;GO:0015002:heme-copper terminal oxidase activity;GO:0015075:ion transmembrane transporter activity;GO:0015077:monovalent inorganic cation transmembrane transporter activity;GO:0015078:hydrogen ion transmemb…	GO:0005622:intracellular;GO:0005623:cell;GO:0005737:cytoplasm;GO:0005739:mitochondrion;GO:0005740:mitochondrial envelope;GO:0005743:mitochondrial inner membrane;GO:0005746:mitochondrial respiratory chain;GO:0016020:membrane;GO:0016021:integral component of membrane;GO:0019866:organelle inner membrane;GO:0031090:organelle membrane;GO:0031224:intrinsic component of membrane;GO:0031966:mitochondrial…
TM9SF3	1.83461e-156	-0.366929	0.195	0.474	4.46268e-152	0.251137	0.613472	NA	NA	NA	ENSG00000077147	ENSG00000077147	protein_coding	GRCh38.98	chr10	-	96518110	96587452	69343	hsa:56889:TM9SF3, EP70-P-iso, SMBP	56889	transmembrane 9 superfamily member 3 [Source:HGNC Symbol;Acc:HGNC:21529]	-	-	-	-	-	-	-	-	-	GO:0016020:membrane;GO:0016021:integral component of membrane;GO:0031224:intrinsic component of membrane;GO:0044425:membrane part
ATP5ME	3.71798e-141	-0.366941	0.245	0.511	9.04398e-137	0.325197	0.708994	NA	NA	NA	ENSG00000169020	ENSG00000169020	protein_coding	GRCh38.98	chr4	-	672436	674330	1895	hsa:521:ATP5I, ATP5K	521	ATP synthase membrane subunit e [Source:HGNC Symbol;Acc:HGNC:846]	hsa01100:Metabolic pathways;hsa00190:Oxidative phosphorylation	R-HSA-1430728:Metabolism;R-HSA-1428517:The citric acid (TCA) cycle and respiratory electron transport;R-HSA-163210:Formation of ATP by chemiosmotic coupling;R-HSA-163200:Respiratory electron transport, ATP synthesis by chemiosmotic coupling, and heat production by uncoupling proteins.	PWY-841:purine nucleotides de novo biosynthesis;PWY-7219:adenosine ribonucleotides de novo biosynthesis;PWY66-409:superpathway of purine nucleotide salvage	-	-	-	-	GO:0006139:nucleobase-containing compound metabolic process;GO:0006163:purine nucleotide metabolic process;GO:0006164:purine nucleotide biosynthetic process;GO:0006725:cellular aromatic compound metabolic process;GO:0006753:nucleoside phosphate metabolic process;GO:0006754:ATP biosynthetic process;GO:0006793:phosphorus metabolic process;GO:0006796:phosphate-containing compound metabolic process;G…	GO:0003824:catalytic activity;GO:0005215:transporter activity;GO:0008324:cation transmembrane transporter activity;GO:0015075:ion transmembrane transporter activity;GO:0015077:monovalent inorganic cation transmembrane transporter activity;GO:0015078:hydrogen ion transmembrane transporter activity;GO:0016462:pyrophosphatase activity;GO:0016787:hydrolase activity;GO:0016817:hydrolase activity, acti…	GO:0000276:mitochondrial proton-transporting ATP synthase complex, coupling factor F(o);GO:0005622:intracellular;GO:0005623:cell;GO:0005737:cytoplasm;GO:0005739:mitochondrion;GO:0005740:mitochondrial envelope;GO:0005743:mitochondrial inner membrane;GO:0005753:mitochondrial proton-transporting ATP synthase complex;GO:0016020:membrane;GO:0016469:proton-transporting two-sector ATPase complex;GO:0019…
SIPA1	1.86267e-163	-0.367287	0.172	0.453	4.53094e-159	0.221695	0.575894	NA	NA	NA	ENSG00000213445	ENSG00000213445	protein_coding	GRCh38.98	chr11	+	65638101	65650918	12818	hsa:6494:SIPA1, SPA1	6494	signal-induced proliferation-associated 1 [Source:HGNC Symbol;Acc:HGNC:10885]	hsa04670:Leukocyte transendothelial migration;hsa04015:Rap1 signaling pathway	R-HSA-168256:Immune System;R-HSA-1280218:Adaptive Immune System;R-HSA-392517:Rap1 signalling	-	-	-	-	Acne (severe)	GO:0001101:response to acid chemical;GO:0001558:regulation of cell growth;GO:0006950:response to stress;GO:0006996:organelle organization;GO:0007010:cytoskeleton organization;GO:0007049:cell cycle;GO:0007154:cell communication;GO:0007155:cell adhesion;GO:0007162:negative regulation of cell adhesion;GO:0007165:signal transduction;GO:0007264:small GTPase mediated signal transduction;GO:0008283:cell…	GO:0005096:GTPase activator activity;GO:0005488:binding;GO:0005515:protein binding;GO:0008022:protein C-terminus binding;GO:0008047:enzyme activator activity;GO:0030234:enzyme regulator activity;GO:0030695:GTPase regulator activity;GO:0060589:nucleoside-triphosphatase regulator activity;GO:0098772:molecular function regulator	GO:0005622:intracellular;GO:0005623:cell;GO:0005634:nucleus;GO:0005737:cytoplasm;GO:0005829:cytosol;GO:0012505:endomembrane system;GO:0016020:membrane;GO:0016023:cytoplasmic, membrane-bounded vesicle;GO:0030133:transport vesicle;GO:0031410:cytoplasmic vesicle;GO:0031982:vesicle;GO:0031988:membrane-bounded vesicle;GO:0032991:macromolecular complex;GO:0043226:organelle;GO:0043227:membrane-bounded o…
IFNGR2	5.27645e-156	-0.368097	0.158	0.419	1.2835e-151	0.204459	0.554534	NA	NA	NA	ENSG00000159128	ENSG00000159128	protein_coding	GRCh38.98	chr21	+	33402896	33479348	76453	hsa:3460:IFNGR2, AF-1, IFGR2, IFNGT1, IMD28	3460	interferon gamma receptor 2 [Source:HGNC Symbol;Acc:HGNC:5440]	hsa04060:Cytokine-cytokine receptor interaction;hsa04630:Jak-STAT signaling pathway;hsa04650:Natural killer cell mediated cytotoxicity;hsa05152:Tuberculosis;hsa05162:Measles;hsa05164:Influenza A;hsa05168:Herpes simplex infection;hsa04066:HIF-1 signaling pathway;hsa05140:Leishmaniasis;hsa05145:Toxoplasmosis;hsa05321:Inflammatory bowel disease (IBD);hsa04380:Osteoclast differentiation;hsa05142:Chag…	R-HSA-168256:Immune System;R-HSA-913531:Interferon Signaling;R-HSA-1280215:Cytokine Signaling in Immune system;R-HSA-877312:Regulation of IFNG signaling;R-HSA-877300:Interferon gamma signaling	-	P00035:Interferon-gamma signaling pathway	614889:Immunodeficiency 28, mycobacteriosis	Immune system diseases;Primary immunodeficiency;H00089:IFN-gamma/IL-12 axis	Rheumatoid arthritis;Crohn's disease;Obesity-related traits;Educational attainment	GO:0001959:regulation of cytokine-mediated signaling pathway;GO:0002376:immune system process;GO:0002682:regulation of immune system process;GO:0006950:response to stress;GO:0006952:defense response;GO:0006955:immune response;GO:0007154:cell communication;GO:0007165:signal transduction;GO:0007166:cell surface receptor signaling pathway;GO:0009605:response to external stimulus;GO:0009607:response …	GO:0004871:signal transducer activity;GO:0004872:receptor activity;GO:0004888:transmembrane signaling receptor activity;GO:0004896:cytokine receptor activity;GO:0004904:interferon receptor activity;GO:0004906:interferon-gamma receptor activity;GO:0038023:signaling receptor activity;GO:0060089:molecular transducer activity	GO:0000139:Golgi membrane;GO:0005622:intracellular;GO:0005623:cell;GO:0005737:cytoplasm;GO:0005783:endoplasmic reticulum;GO:0005789:endoplasmic reticulum membrane;GO:0005794:Golgi apparatus;GO:0005886:plasma membrane;GO:0005887:integral component of plasma membrane;GO:0012505:endomembrane system;GO:0012506:vesicle membrane;GO:0016020:membrane;GO:0016021:integral component of membrane;GO:0016023:c…
MTDH	3.06009e-160	-0.369475	0.482	0.759	7.44367e-156	0.72389	1.22706	NA	NA	NA	ENSG00000147649	ENSG00000147649	protein_coding	GRCh38.98	chr8	+	97644184	97730260	86077	hsa:92140:MTDH, 3D3, AEG-1, AEG1, LYRIC, LYRIC/3D3	92140	metadherin [Source:HGNC Symbol;Acc:HGNC:29608]	-	-	-	-	-	-	Migraine	GO:0000122:negative regulation of transcription from RNA polymerase II promoter;GO:0001525:angiogenesis;GO:0001568:blood vessel development;GO:0001944:vasculature development;GO:0002237:response to molecule of bacterial origin;GO:0006139:nucleobase-containing compound metabolic process;GO:0006351:transcription, DNA-templated;GO:0006355:regulation of transcription, DNA-templated;GO:0006357:regulat…	GO:0000988:transcription factor activity, protein binding;GO:0000989:transcription factor activity, transcription factor binding;GO:0001085:RNA polymerase II transcription factor binding;GO:0003676:nucleic acid binding;GO:0003712:transcription cofactor activity;GO:0003713:transcription coactivator activity;GO:0003723:RNA binding;GO:0003725:double-stranded RNA binding;GO:0005488:binding;GO:0005515…	GO:0005622:intracellular;GO:0005623:cell;GO:0005634:nucleus;GO:0005635:nuclear envelope;GO:0005654:nucleoplasm;GO:0005730:nucleolus;GO:0005737:cytoplasm;GO:0005783:endoplasmic reticulum;GO:0005789:endoplasmic reticulum membrane;GO:0005886:plasma membrane;GO:0005911:cell-cell junction;GO:0005923:bicellular tight junction;GO:0012505:endomembrane system;GO:0016020:membrane;GO:0016021:integral compon…
HMGN1	1.27604e-146	-0.370512	0.355	0.641	3.10397e-142	0.492494	0.929514	NA	NA	NA	ENSG00000205581	ENSG00000205581	protein_coding	GRCh38.98	chr21	-	39342315	39349647	7333	hsa:3150:HMGN1, HMG14	3150	high mobility group nucleosome binding domain 1 [Source:HGNC Symbol;Acc:HGNC:4984]	hsa05168:Herpes simplex infection	R-HSA-6782135:Dual incision in TC-NER;R-HSA-6782210:Gap-filling DNA repair synthesis and ligation in TC-NER;R-HSA-6781823:Formation of TC-NER Pre-Incision Complex;R-HSA-73894:DNA Repair;R-HSA-5696398:Nucleotide Excision Repair;R-HSA-6781827:Transcription-Coupled Nucleotide Excision Repair (TC-NER)	-	-	-	-	-	GO:0006139:nucleobase-containing compound metabolic process;GO:0006259:DNA metabolic process;GO:0006281:DNA repair;GO:0006283:transcription-coupled nucleotide-excision repair;GO:0006289:nucleotide-excision repair;GO:0006351:transcription, DNA-templated;GO:0006354:DNA-templated transcription, elongation;GO:0006355:regulation of transcription, DNA-templated;GO:0006725:cellular aromatic compound met…	GO:0003676:nucleic acid binding;GO:0003677:DNA binding;GO:0003682:chromatin binding;GO:0005488:binding;GO:0005515:protein binding;GO:0031490:chromatin DNA binding;GO:0031491:nucleosome binding;GO:0031492:nucleosomal DNA binding;GO:0032403:protein complex binding;GO:0043566:structure-specific DNA binding;GO:0044877:macromolecular complex binding;GO:0097159:organic cyclic compound binding;GO:190136…	GO:0000785:chromatin;GO:0005622:intracellular;GO:0005623:cell;GO:0005634:nucleus;GO:0005654:nucleoplasm;GO:0005694:chromosome;GO:0005737:cytoplasm;GO:0031974:membrane-enclosed lumen;GO:0031981:nuclear lumen;GO:0032991:macromolecular complex;GO:0043226:organelle;GO:0043227:membrane-bounded organelle;GO:0043228:non-membrane-bounded organelle;GO:0043229:intracellular organelle;GO:0043231:intracellul…
SLIRP	3.13338e-173	-0.370737	0.126	0.392	7.62196e-169	0.159103	0.498736	NA	NA	NA	ENSG00000119705	ENSG00000119705	protein_coding	GRCh38.98	chr14	+	77708071	77761104	53034	hsa:81892:SLIRP, C14orf156, DC50, PD04872	81892	SRA stem-loop interacting RNA binding protein [Source:HGNC Symbol;Acc:HGNC:20495]	-	-	-	-	-	-	-	GO:0000003:reproduction;GO:0000957:mitochondrial RNA catabolic process;GO:0000959:mitochondrial RNA metabolic process;GO:0000960:regulation of mitochondrial RNA catabolic process;GO:0000961:negative regulation of mitochondrial RNA catabolic process;GO:0003006:developmental process involved in reproduction;GO:0006139:nucleobase-containing compound metabolic process;GO:0006351:transcription, DNA-te…	GO:0000166:nucleotide binding;GO:0003676:nucleic acid binding;GO:0003723:RNA binding;GO:0005488:binding;GO:0005515:protein binding;GO:0036094:small molecule binding;GO:0044822:poly(A) RNA binding;GO:0097159:organic cyclic compound binding;GO:1901265:nucleoside phosphate binding;GO:1901363:heterocyclic compound binding	GO:0001669:acrosomal vesicle;GO:0005622:intracellular;GO:0005623:cell;GO:0005634:nucleus;GO:0005737:cytoplasm;GO:0005739:mitochondrion;GO:0005929:cilium;GO:0012505:endomembrane system;GO:0016023:cytoplasmic, membrane-bounded vesicle;GO:0030141:secretory granule;GO:0030529:intracellular ribonucleoprotein complex;GO:0031410:cytoplasmic vesicle;GO:0031514:motile cilium;GO:0031982:vesicle;GO:0031988:…
PTMS	1.59017e-214	-0.37085	0.053	0.303	3.86809e-210	0.0648457	0.376968	NA	NA	NA	ENSG00000159335	ENSG00000159335	protein_coding	GRCh38.98	chr12	+	6765516	6770952	5437	hsa:5763:PTMS, ParaT	5763	parathymosin [Source:HGNC Symbol;Acc:HGNC:9629]	-	-	-	-	-	-	-	GO:0002376:immune system process;GO:0006139:nucleobase-containing compound metabolic process;GO:0006259:DNA metabolic process;GO:0006260:DNA replication;GO:0006725:cellular aromatic compound metabolic process;GO:0006807:nitrogen compound metabolic process;GO:0008152:metabolic process;GO:0009058:biosynthetic process;GO:0009059:macromolecule biosynthetic process;GO:0009987:cellular process;GO:00346…	GO:0005488:binding;GO:0008270:zinc ion binding;GO:0043167:ion binding;GO:0043169:cation binding;GO:0046872:metal ion binding;GO:0046914:transition metal ion binding	GO:0005622:intracellular;GO:0005623:cell;GO:0005634:nucleus;GO:0005737:cytoplasm;GO:0005829:cytosol;GO:0043226:organelle;GO:0043227:membrane-bounded organelle;GO:0043229:intracellular organelle;GO:0043231:intracellular membrane-bounded organelle;GO:0044424:intracellular part;GO:0044444:cytoplasmic part;GO:0044464:cell part
RPS12	0	-0.371411	0.885	0.974	0	1.90392	2.75656	NA	NA	NA	ENSG00000112306	ENSG00000112306	protein_coding	GRCh38.98	chr6	+	132814569	132817564	2996	hsa:6206:RPS12, S12	6206	ribosomal protein S12 [Source:HGNC Symbol;Acc:HGNC:10385]	hsa03010:Ribosome	R-HSA-72706:GTP hydrolysis and joining of the 60S ribosomal subunit;R-HSA-72689:Formation of a pool of free 40S subunits;R-HSA-72737:Cap-dependent Translation Initiation;R-HSA-156827:L13a-mediated translational silencing of Ceruloplasmin expression;R-HSA-72764:Eukaryotic Translation Termination;R-HSA-72649:Translation initiation complex formation;R-HSA-2408522:Selenoamino acid metabolism;R-HSA-72…	-	-	-	-	Type 2 diabetes nephropathy	GO:0000184:nuclear-transcribed mRNA catabolic process, nonsense-mediated decay;GO:0000956:nuclear-transcribed mRNA catabolic process;GO:0006139:nucleobase-containing compound metabolic process;GO:0006364:rRNA processing;GO:0006396:RNA processing;GO:0006401:RNA catabolic process;GO:0006402:mRNA catabolic process;GO:0006412:translation;GO:0006413:translational initiation;GO:0006518:peptide metaboli…	GO:0003676:nucleic acid binding;GO:0003723:RNA binding;GO:0003735:structural constituent of ribosome;GO:0005198:structural molecule activity;GO:0005488:binding;GO:0044822:poly(A) RNA binding;GO:0097159:organic cyclic compound binding;GO:1901363:heterocyclic compound binding	GO:0005622:intracellular;GO:0005623:cell;GO:0005634:nucleus;GO:0005654:nucleoplasm;GO:0005737:cytoplasm;GO:0005829:cytosol;GO:0005840:ribosome;GO:0015935:small ribosomal subunit;GO:0016020:membrane;GO:0022626:cytosolic ribosome;GO:0022627:cytosolic small ribosomal subunit;GO:0030529:intracellular ribonucleoprotein complex;GO:0031974:membrane-enclosed lumen;GO:0031981:nuclear lumen;GO:0032991:macr…
TRIM8	2.1181e-150	-0.371525	0.18	0.443	5.15228e-146	0.232958	0.595102	NA	NA	NA	ENSG00000171206	ENSG00000171206	protein_coding	GRCh38.98	chr10	+	102642310	102660680	18371	hsa:81603:TRIM8, GERP, RNF27	81603	tripartite motif containing 8 [Source:HGNC Symbol;Acc:HGNC:15579]	-	R-HSA-168256:Immune System;R-HSA-913531:Interferon Signaling;R-HSA-1280215:Cytokine Signaling in Immune system;R-HSA-877300:Interferon gamma signaling	-	-	-	-	Schizophrenia;Prostate cancer;Ulcerative colitis	GO:0002376:immune system process;GO:0006139:nucleobase-containing compound metabolic process;GO:0006351:transcription, DNA-templated;GO:0006355:regulation of transcription, DNA-templated;GO:0006464:cellular protein modification process;GO:0006725:cellular aromatic compound metabolic process;GO:0006807:nitrogen compound metabolic process;GO:0006914:autophagy;GO:0006950:response to stress;GO:000695…	GO:0003824:catalytic activity;GO:0005488:binding;GO:0005515:protein binding;GO:0008270:zinc ion binding;GO:0016874:ligase activity;GO:0042802:identical protein binding;GO:0042803:protein homodimerization activity;GO:0043167:ion binding;GO:0043169:cation binding;GO:0046872:metal ion binding;GO:0046914:transition metal ion binding;GO:0046983:protein dimerization activity	GO:0005622:intracellular;GO:0005623:cell;GO:0005634:nucleus;GO:0005654:nucleoplasm;GO:0005737:cytoplasm;GO:0005829:cytosol;GO:0016604:nuclear body;GO:0016605:PML body;GO:0031974:membrane-enclosed lumen;GO:0031981:nuclear lumen;GO:0043226:organelle;GO:0043227:membrane-bounded organelle;GO:0043229:intracellular organelle;GO:0043231:intracellular membrane-bounded organelle;GO:0043233:organelle lumen…
[truncated: 136 more rows]
