# Supplementary material for: Exploratory Single-Cell Transcriptomic Profiling Reveals Dysregulated Glial Populations and Pathways in Focal Cortical Dysplasia Epilepsy
Source: Biology (Basel). 2025 Nov 27;14(12):1690. doi: 10.3390/biology14121690 (PMC12730583; doi:10.3390/biology14121690)
Supplement: Supplementary file 1 [file biology-14-01690-s001.zip › Supplementary Tables S3 - DEGs in Oligodendrocytes.xlsx]

## Sheet: oligodendrocytes
Up
gene	p_val	avg_log2FC	pct.1	pct.2	p_val_adj	oligodendrocytes_brain1102	oligodendrocytes_brain0926	pseudobulk_p_val	pseudobulk_p_val_adj	pseudobulk_avg_logFC	Query	gene_ID	gene_biotype	version	chr	strand	start	end	length	Gene	Entrez Gene ID	Description	Pathway - KEGG PATHWAY	Pathway - Reactome	Pathway - BioCyc	Pathway - PANTHER	Disease - OMIM	Disease - KEGG DISEASE	Disease - NHGRI GWAS Catalog	GO - Biological Process	GO - Molecular Function	GO - Cellular Component
MCF2L	4.18378e-78	0.536311	0.51	0.213	1.0177e-73	0.694616	0.168492	NA	NA	NA	ENSG00000126217	ENSG00000126217	protein_coding	GRCh38.98	chr13	+	112894378	113099742	205365	hsa:23263:MCF2L, ARHGEF14, DBS, OST	23263	MCF.2 cell line derived transforming sequence like [Source:HGNC Symbol;Acc:HGNC:14576]	-	R-HSA-204998:Cell death signalling via NRAGE, NRIF and NADE;R-HSA-194840:Rho GTPase cycle;R-HSA-194315:Signaling by Rho GTPases;R-HSA-372790:Signaling by GPCR;R-HSA-416482:G alpha (12/13) signalling events;R-HSA-166520:Signalling by NGF;R-HSA-193704:p75 NTR receptor-mediated signalling;R-HSA-388396:GPCR downstream signaling;R-HSA-162582:Signal Transduction;R-HSA-193648:NRAGE signals death through…	-	-	-	-	Factor VII;Osteoarthritis	GO:0006915:apoptotic process;GO:0007154:cell communication;GO:0007165:signal transduction;GO:0007264:small GTPase mediated signal transduction;GO:0007265:Ras protein signal transduction;GO:0007266:Rho protein signal transduction;GO:0008219:cell death;GO:0009966:regulation of signal transduction;GO:0009967:positive regulation of signal transduction;GO:0009987:cellular process;GO:0010646:regulation…	GO:0005085:guanyl-nucleotide exchange factor activity;GO:0005088:Ras guanyl-nucleotide exchange factor activity;GO:0005089:Rho guanyl-nucleotide exchange factor activity;GO:0005488:binding;GO:0005543:phospholipid binding;GO:0008289:lipid binding;GO:0035091:phosphatidylinositol binding;GO:0098772:molecular function regulator	GO:0005576:extracellular region;GO:0005615:extracellular space;GO:0005622:intracellular;GO:0005623:cell;GO:0005737:cytoplasm;GO:0005829:cytosol;GO:0005886:plasma membrane;GO:0009898:cytoplasmic side of plasma membrane;GO:0012505:endomembrane system;GO:0016020:membrane;GO:0019897:extrinsic component of plasma membrane;GO:0019898:extrinsic component of membrane;GO:0031234:extrinsic component of cyt…
TMPRSS5	2.91011e-106	0.526304	0.348	0.051	7.07883e-102	0.494449	0.0376427	NA	NA	NA	ENSG00000166682	ENSG00000166682	protein_coding	GRCh38.98	chr11	-	113687547	113706373	18827	hsa:80975:TMPRSS5, SPINESIN	80975	transmembrane serine protease 5 [Source:HGNC Symbol;Acc:HGNC:14908]	-	-	-	-	-	-	Interferon alpha levels in systemic lupus erythematosus	GO:0006508:proteolysis;GO:0006810:transport;GO:0006897:endocytosis;GO:0006898:receptor-mediated endocytosis;GO:0008152:metabolic process;GO:0016192:vesicle-mediated transport;GO:0019538:protein metabolic process;GO:0043170:macromolecule metabolic process;GO:0044238:primary metabolic process;GO:0051179:localization;GO:0051234:establishment of localization;GO:0071704:organic substance metabolic pro…	GO:0003824:catalytic activity;GO:0004175:endopeptidase activity;GO:0004252:serine-type endopeptidase activity;GO:0004872:receptor activity;GO:0005044:scavenger receptor activity;GO:0008233:peptidase activity;GO:0008236:serine-type peptidase activity;GO:0016787:hydrolase activity;GO:0017171:serine hydrolase activity;GO:0038024:cargo receptor activity;GO:0060089:molecular transducer activity;GO:007…	GO:0005623:cell;GO:0005886:plasma membrane;GO:0016020:membrane;GO:0016021:integral component of membrane;GO:0031224:intrinsic component of membrane;GO:0036477:somatodendritic compartment;GO:0043025:neuronal cell body;GO:0044297:cell body;GO:0044425:membrane part;GO:0044464:cell part;GO:0071944:cell periphery;GO:0097458:neuron part
AL033523.1	6.2611e-55	0.466653	0.437	0.198	1.52301e-50	0.597382	0.155932	NA	NA	NA	ENSG00000228793	ENSG00000228793	lncRNA	GRCh38.98	chr6	-	3585101	3720081	134981	-	-	novel transcript	-	-	-	-	-	-	-	-	-	-
KIAA0930	3.65682e-73	0.446366	0.765	0.687	8.89522e-69	1.32845	0.708824	NA	NA	NA	ENSG00000100364	ENSG00000100364	protein_coding	GRCh38.98	chr22	-	45190338	45240769	50432	hsa:23313:C22orf9, LSC3	23313	KIAA0930 [Source:HGNC Symbol;Acc:HGNC:1314]	-	-	-	-	-	-	-	-	-	-
STMN4	9.28572e-132	0.398002	0.905	0.923	2.25875e-127	2.28423	1.49243	NA	NA	NA	ENSG00000015592	ENSG00000015592	protein_coding	GRCh38.98	chr8	-	27235323	27258420	23098	hsa:81551:STMN4, RB3	81551	stathmin 4 [Source:HGNC Symbol;Acc:HGNC:16078]	-	-	-	P00016:Cytoskeletal regulation by Rho GTPase	-	-	-	GO:0000226:microtubule cytoskeleton organization;GO:0006996:organelle organization;GO:0007010:cytoskeleton organization;GO:0007017:microtubule-based process;GO:0007019:microtubule depolymerization;GO:0007275:multicellular organism development;GO:0007399:nervous system development;GO:0009987:cellular process;GO:0016043:cellular component organization;GO:0022008:neurogenesis;GO:0022411:cellular com…	GO:0005488:binding;GO:0005515:protein binding;GO:0008092:cytoskeletal protein binding;GO:0015631:tubulin binding	GO:0005622:intracellular;GO:0005623:cell;GO:0005737:cytoplasm;GO:0005794:Golgi apparatus;GO:0012505:endomembrane system;GO:0030424:axon;GO:0030426:growth cone;GO:0030427:site of polarized growth;GO:0042995:cell projection;GO:0043005:neuron projection;GO:0043226:organelle;GO:0043227:membrane-bounded organelle;GO:0043229:intracellular organelle;GO:0043231:intracellular membrane-bounded organelle;GO…
ADAMTS18	4.25065e-126	0.379374	0.228	0	1.03397e-121	0.300778	0	NA	NA	NA	ENSG00000140873	ENSG00000140873	protein_coding	GRCh38.98	chr16	-	77247813	77435034	187222	hsa:170692:ADAMTS18, ADAMTS21, KNO2, MMCAT	170692	ADAM metallopeptidase with thrombospondin type 1 motif 18 [Source:HGNC Symbol;Acc:HGNC:17110]	-	R-HSA-1474244:Extracellular matrix organization;R-HSA-5173105:O-linked glycosylation;R-HSA-392499:Metabolism of proteins;R-HSA-597592:Post-translational protein modification;R-HSA-5083635:Defective B3GALTL causes Peters-plus syndrome (PpS);R-HSA-5173214:O-glycosylation of TSR domain-containing proteins;R-HSA-3781865:Diseases of glycosylation;R-HSA-3906995:Diseases associated with O-glycosylation …	-	-	615458:Microcornea, myopic chorioretinal atrophy, and telecanthus	-	Bone mineral density;White matter integrity;Adverse response to chemotherapy (neutropenia/leucopenia) (all antimicrotubule drugs);Amyotrophic lateral sclerosis (sporadic)	GO:0001654:eye development;GO:0001775:cell activation;GO:0006508:proteolysis;GO:0006950:response to stress;GO:0007155:cell adhesion;GO:0007162:negative regulation of cell adhesion;GO:0007275:multicellular organism development;GO:0007423:sensory organ development;GO:0007596:blood coagulation;GO:0007599:hemostasis;GO:0008152:metabolic process;GO:0009605:response to external stimulus;GO:0009611:resp…	GO:0003824:catalytic activity;GO:0004175:endopeptidase activity;GO:0004222:metalloendopeptidase activity;GO:0005488:binding;GO:0008233:peptidase activity;GO:0008237:metallopeptidase activity;GO:0008270:zinc ion binding;GO:0016787:hydrolase activity;GO:0043167:ion binding;GO:0043169:cation binding;GO:0046872:metal ion binding;GO:0046914:transition metal ion binding;GO:0070011:peptidase activity, a…	GO:0005576:extracellular region;GO:0005578:proteinaceous extracellular matrix;GO:0031012:extracellular matrix;GO:0044421:extracellular region part
GPD1	1.66035e-24	0.324293	0.411	0.275	4.0388e-20	0.540474	0.23036	NA	NA	NA	ENSG00000167588	ENSG00000167588	protein_coding	GRCh38.98	chr12	+	50103982	50111313	7332	hsa:2819:GPD1, GPD-C, GPDH-C, HTGTI	2819	glycerol-3-phosphate dehydrogenase 1 [Source:HGNC Symbol;Acc:HGNC:4455]	hsa00564:Glycerophospholipid metabolism	R-HSA-535734:Fatty acid, triacylglycerol, and ketone body metabolism;R-HSA-75109:Triglyceride Biosynthesis;R-HSA-1483206:Glycerophospholipid biosynthesis;R-HSA-1430728:Metabolism;R-HSA-556833:Metabolism of lipids and lipoproteins;R-HSA-1483166:Synthesis of PA;R-HSA-1483257:Phospholipid metabolism	PWY-6118:glycerol-3-phosphate shuttle	-	614480:Hypertriglyceridemia, transient infantile	-	-	GO:0005975:carbohydrate metabolic process;GO:0005996:monosaccharide metabolic process;GO:0006006:glucose metabolic process;GO:0006072:glycerol-3-phosphate metabolic process;GO:0006082:organic acid metabolic process;GO:0006090:pyruvate metabolic process;GO:0006091:generation of precursor metabolites and energy;GO:0006094:gluconeogenesis;GO:0006096:glycolytic process;GO:0006109:regulation of carboh…	GO:0000166:nucleotide binding;GO:0003824:catalytic activity;GO:0004367:glycerol-3-phosphate dehydrogenase [NAD+] activity;GO:0004368:glycerol-3-phosphate dehydrogenase activity;GO:0005488:binding;GO:0005515:protein binding;GO:0016491:oxidoreductase activity;GO:0016614:oxidoreductase activity, acting on CH-OH group of donors;GO:0016616:oxidoreductase activity, acting on the CH-OH group of donors, …	GO:0005576:extracellular region;GO:0005622:intracellular;GO:0005623:cell;GO:0005737:cytoplasm;GO:0005739:mitochondrion;GO:0005829:cytosol;GO:0009331:glycerol-3-phosphate dehydrogenase complex;GO:0031982:vesicle;GO:0031988:membrane-bounded vesicle;GO:0032991:macromolecular complex;GO:0043226:organelle;GO:0043227:membrane-bounded organelle;GO:0043229:intracellular organelle;GO:0043230:extracellular…
KLRC2	3.55079e-68	0.308518	0.202	0.021	8.6373e-64	0.257894	0.0157126	NA	NA	NA	ENSG00000205809	ENSG00000205809	protein_coding	GRCh38.98	chr12	-	10426854	10442300	15447	hsa:3822:KLRC2, CD159c, NKG2-C, NKG2C	3822	killer cell lectin like receptor C2 [Source:HGNC Symbol;Acc:HGNC:6375]	hsa04650:Natural killer cell mediated cytotoxicity;hsa04612:Antigen processing and presentation	R-HSA-2424491:DAP12 signaling;R-HSA-168256:Immune System;R-HSA-2172127:DAP12 interactions;R-HSA-168249:Innate Immune System	-	-	-	-	-	GO:0002228:natural killer cell mediated immunity;GO:0002252:immune effector process;GO:0002376:immune system process;GO:0002443:leukocyte mediated immunity;GO:0002449:lymphocyte mediated immunity;GO:0006950:response to stress;GO:0006952:defense response;GO:0006955:immune response;GO:0006968:cellular defense response;GO:0007154:cell communication;GO:0007165:signal transduction;GO:0009987:cellular …	GO:0003823:antigen binding;GO:0004871:signal transducer activity;GO:0004872:receptor activity;GO:0004888:transmembrane signaling receptor activity;GO:0005488:binding;GO:0005515:protein binding;GO:0023023:MHC protein complex binding;GO:0023024:MHC class I protein complex binding;GO:0030246:carbohydrate binding;GO:0032403:protein complex binding;GO:0038023:signaling receptor activity;GO:0044877:mac…	GO:0005623:cell;GO:0005886:plasma membrane;GO:0005887:integral component of plasma membrane;GO:0016020:membrane;GO:0016021:integral component of membrane;GO:0031224:intrinsic component of membrane;GO:0031226:intrinsic component of plasma membrane;GO:0032991:macromolecular complex;GO:0043234:protein complex;GO:0043235:receptor complex;GO:0044425:membrane part;GO:0044459:plasma membrane part;GO:004…
GPR17	2.22847e-06	0.305013	0.091	0.045	0.0542074	0.325186	0.0726522	NA	NA	NA	ENSG00000144230	ENSG00000144230	protein_coding	GRCh38.98	chr2	+	127645864	127652639	6776	hsa:2840:GPR17	2840	G protein-coupled receptor 17 [Source:HGNC Symbol;Acc:HGNC:4471]	-	R-HSA-373076:Class A/1 (Rhodopsin-like receptors);R-HSA-418038:Nucleotide-like (purinergic) receptors;R-HSA-391903:Eicosanoid ligand-binding receptors;R-HSA-372790:Signaling by GPCR;R-HSA-388396:GPCR downstream signaling;R-HSA-162582:Signal Transduction;R-HSA-881907:Gastrin-CREB signalling pathway via PKC and MAPK;R-HSA-418594:G alpha (i) signalling events;R-HSA-500792:GPCR ligand binding;R-HSA-3…	-	-	-	-	-	GO:0007154:cell communication;GO:0007165:signal transduction;GO:0007166:cell surface receptor signaling pathway;GO:0007186:G-protein coupled receptor signaling pathway;GO:0009987:cellular process;GO:0010033:response to organic substance;GO:0019221:cytokine-mediated signaling pathway;GO:0023052:signaling;GO:0034097:response to cytokine;GO:0042221:response to chemical;GO:0044699:single-organism pro…	GO:0001637:G-protein coupled chemoattractant receptor activity;GO:0001653:peptide receptor activity;GO:0004871:signal transducer activity;GO:0004872:receptor activity;GO:0004888:transmembrane signaling receptor activity;GO:0004896:cytokine receptor activity;GO:0004930:G-protein coupled receptor activity;GO:0004950:chemokine receptor activity;GO:0008528:G-protein coupled peptide receptor activity;…	GO:0005623:cell;GO:0005886:plasma membrane;GO:0005887:integral component of plasma membrane;GO:0016020:membrane;GO:0016021:integral component of membrane;GO:0031224:intrinsic component of membrane;GO:0031226:intrinsic component of plasma membrane;GO:0044425:membrane part;GO:0044459:plasma membrane part;GO:0044464:cell part;GO:0071944:cell periphery
GPM6A	7.18734e-14	0.294124	0.146	0.061	1.74832e-09	0.309526	0.0680071	NA	NA	NA	ENSG00000150625	ENSG00000150625	protein_coding	GRCh38.98	chr4	-	175632934	176002664	369731	hsa:2823:GPM6A, GPM6, M6A	2823	glycoprotein M6A [Source:HGNC Symbol;Acc:HGNC:4460]	-	-	-	-	-	-	Schizophrenia;Temperament (bipolar disorder);Mortality in heart failure;Educational attainment	GO:0000902:cell morphogenesis;GO:0001654:eye development;GO:0001764:neuron migration;GO:0003407:neural retina development;GO:0006810:transport;GO:0006811:ion transport;GO:0006812:cation transport;GO:0006816:calcium ion transport;GO:0006928:movement of cell or subcellular component;GO:0007275:multicellular organism development;GO:0007399:nervous system development;GO:0007416:synapse assembly;GO:00…	GO:0005215:transporter activity;GO:0005216:ion channel activity;GO:0005261:cation channel activity;GO:0005262:calcium channel activity;GO:0005488:binding;GO:0005515:protein binding;GO:0008324:cation transmembrane transporter activity;GO:0015075:ion transmembrane transporter activity;GO:0015085:calcium ion transmembrane transporter activity;GO:0015267:channel activity;GO:0022803:passive transmembr…	GO:0005576:extracellular region;GO:0005623:cell;GO:0005886:plasma membrane;GO:0016020:membrane;GO:0016021:integral component of membrane;GO:0030175:filopodium;GO:0030424:axon;GO:0030425:dendrite;GO:0030426:growth cone;GO:0030427:site of polarized growth;GO:0031224:intrinsic component of membrane;GO:0031982:vesicle;GO:0031988:membrane-bounded vesicle;GO:0033267:axon part;GO:0036477:somatodendritic…
POLR2J3	2.62745e-20	0.289347	0.553	0.518	6.39127e-16	0.798139	0.471368	NA	NA	NA	ENSG00000285437	ENSG00000285437	protein_coding	GRCh38.98	chr7	-	102562133	102572583	10451	-	-	RNA polymerase II subunit J3 [Source:HGNC Symbol;Acc:HGNC:33853]	-	-	-	-	-	-	-	-	-	-
TNR	4.45343e-15	0.288539	0.083	0.02	1.0833e-10	0.274393	0.043385	NA	NA	NA	ENSG00000116147	ENSG00000116147	protein_coding	GRCh38.98	chr1	-	175315194	175743616	428423	hsa:7143:TNR, TN-R	7143	tenascin R [Source:HGNC Symbol;Acc:HGNC:11953]	hsa04151:PI3K-Akt signaling pathway;hsa05206:MicroRNAs in cancer;hsa04510:Focal adhesion;hsa04512:ECM-receptor interaction	R-HSA-1474244:Extracellular matrix organization;R-HSA-3000178:ECM proteoglycans	-	-	-	-	Tonometry	GO:0000902:cell morphogenesis;GO:0000904:cell morphogenesis involved in differentiation;GO:0001558:regulation of cell growth;GO:0003008:system process;GO:0006928:movement of cell or subcellular component;GO:0006935:chemotaxis;GO:0006950:response to stress;GO:0007154:cell communication;GO:0007155:cell adhesion;GO:0007158:neuron cell-cell adhesion;GO:0007162:negative regulation of cell adhesion;GO:…	-	GO:0005576:extracellular region;GO:0005578:proteinaceous extracellular matrix;GO:0005622:intracellular;GO:0005623:cell;GO:0005634:nucleus;GO:0005654:nucleoplasm;GO:0005737:cytoplasm;GO:0009986:cell surface;GO:0016020:membrane;GO:0031012:extracellular matrix;GO:0031974:membrane-enclosed lumen;GO:0031981:nuclear lumen;GO:0043226:organelle;GO:0043227:membrane-bounded organelle;GO:0043229:intracellul…
NRXN1	1.15813e-18	0.286591	0.214	0.099	2.81714e-14	0.317319	0.0799866	NA	NA	NA	ENSG00000179915	ENSG00000179915	protein_coding	GRCh38.98	chr2	-	49918503	51225575	1307073	hsa:9378:NRXN1, Hs.22998, PTHSL2, SCZD17	9378	neurexin 1 [Source:HGNC Symbol;Acc:HGNC:8008]	hsa04514:Cell adhesion molecules (CAMs)	R-HSA-1474244:Extracellular matrix organization;R-HSA-3000171:Non-integrin membrane-ECM interactions;R-HSA-112316:Neuronal System;R-HSA-6794362:Protein-protein interactions at synapses;R-HSA-6794361:Interactions of neurexins and neuroligins at synapses	-	-	614332:Schizophrenia, susceptibility to, 17;614325:Pitt-Hopkins-like syndrome 2	Other congenital disorders;Others;H00756:Pitt-Hopkins syndrome	Personality dimensions;Longevity;Temperament;Educational attainment;Metabolite levels (HVA/MHPG ratio);Refractive astigmatism;Response to zileuton treatment in asthma (FEV1 change interaction)	GO:0000902:cell morphogenesis;GO:0000904:cell morphogenesis involved in differentiation;GO:0001505:regulation of neurotransmitter levels;GO:0001678:cellular glucose homeostasis;GO:0001941:postsynaptic membrane organization;GO:0001964:startle response;GO:0002790:peptide secretion;GO:0002791:regulation of peptide secretion;GO:0003008:system process;GO:0006810:transport;GO:0006836:neurotransmitter t…	GO:0004872:receptor activity;GO:0005102:receptor binding;GO:0005246:calcium channel regulator activity;GO:0005488:binding;GO:0005509:calcium ion binding;GO:0005515:protein binding;GO:0016247:channel regulator activity;GO:0033130:acetylcholine receptor binding;GO:0043167:ion binding;GO:0043169:cation binding;GO:0046872:metal ion binding;GO:0050839:cell adhesion molecule binding;GO:0060089:molecula…	GO:0005622:intracellular;GO:0005623:cell;GO:0005634:nucleus;GO:0005635:nuclear envelope;GO:0005737:cytoplasm;GO:0005783:endoplasmic reticulum;GO:0005886:plasma membrane;GO:0005887:integral component of plasma membrane;GO:0009986:cell surface;GO:0012505:endomembrane system;GO:0016020:membrane;GO:0016021:integral component of membrane;GO:0030054:cell junction;GO:0031090:organelle membrane;GO:003122…
GRIA2	1.02009e-18	0.286292	0.631	0.634	2.48136e-14	1.07366	0.700418	NA	NA	NA	ENSG00000120251	ENSG00000120251	protein_coding	GRCh38.98	chr4	+	157204182	157366075	161894	hsa:2891:GRIA2, GLUR2, GLURB, GluA2, GluR-K2, HBGR2	2891	glutamate ionotropic receptor AMPA type subunit 2 [Source:HGNC Symbol;Acc:HGNC:4572]	hsa04024:cAMP signaling pathway;hsa04080:Neuroactive ligand-receptor interaction;hsa04728:Dopaminergic synapse;hsa04713:Circadian entrainment;hsa04720:Long-term potentiation;hsa04723:Retrograde endocannabinoid signaling;hsa04724:Glutamatergic synapse;hsa05014:Amyotrophic lateral sclerosis (ALS);hsa04730:Long-term depression;hsa05031:Amphetamine addiction;hsa05030:Cocaine addiction;hsa05033:Nicoti…	R-HSA-442755:Activation of NMDA receptor upon glutamate binding and postsynaptic events;R-HSA-112316:Neuronal System;R-HSA-416993:Trafficking of GluR2-containing AMPA receptors;R-HSA-399719:Trafficking of AMPA receptors;R-HSA-438066:Unblocking of NMDA receptor, glutamate binding and activation;R-HSA-399710:Activation of AMPA receptors;R-HSA-112315:Transmission across Chemical Synapses;R-HSA-39972…	-	P00039:Metabotropic glutamate receptor group III pathway;P00037:Ionotropic glutamate receptor pathway	-	-	-	GO:0006810:transport;GO:0006811:ion transport;GO:0007154:cell communication;GO:0007165:signal transduction;GO:0007166:cell surface receptor signaling pathway;GO:0007215:glutamate receptor signaling pathway;GO:0007267:cell-cell signaling;GO:0007268:chemical synaptic transmission;GO:0009987:cellular process;GO:0023052:signaling;GO:0034220:ion transmembrane transport;GO:0035235:ionotropic glutamate …	GO:0004871:signal transducer activity;GO:0004872:receptor activity;GO:0004888:transmembrane signaling receptor activity;GO:0004970:ionotropic glutamate receptor activity;GO:0004971:AMPA glutamate receptor activity;GO:0005215:transporter activity;GO:0005216:ion channel activity;GO:0005230:extracellular ligand-gated ion channel activity;GO:0005231:excitatory extracellular ligand-gated ion channel a…	GO:0005622:intracellular;GO:0005623:cell;GO:0005737:cytoplasm;GO:0005783:endoplasmic reticulum;GO:0005789:endoplasmic reticulum membrane;GO:0005886:plasma membrane;GO:0005887:integral component of plasma membrane;GO:0008328:ionotropic glutamate receptor complex;GO:0012505:endomembrane system;GO:0012506:vesicle membrane;GO:0016020:membrane;GO:0016021:integral component of membrane;GO:0016023:cytop…
TXNIP	2.54391e-21	0.275495	0.652	0.634	6.18805e-17	1.13888	0.767069	NA	NA	NA	ENSG00000265972	ENSG00000265972	protein_coding	GRCh38.98	chr1	-	145992435	145996579	4145	hsa:10628:TXNIP, EST01027, HHCPA78, THIF, VDUP1	10628	thioredoxin interacting protein [Source:HGNC Symbol;Acc:HGNC:16952]	-	R-HSA-168643:Nucleotide-binding domain, leucine rich repeat containing receptor (NLR) signaling pathways;R-HSA-168256:Immune System;R-HSA-844456:The NLRP3 inflammasome;R-HSA-622312:Inflammasomes;R-HSA-168249:Innate Immune System	-	-	-	-	-	GO:0000122:negative regulation of transcription from RNA polymerase II promoter;GO:0000302:response to reactive oxygen species;GO:0002347:response to tumor cell;GO:0006139:nucleobase-containing compound metabolic process;GO:0006351:transcription, DNA-templated;GO:0006355:regulation of transcription, DNA-templated;GO:0006357:regulation of transcription from RNA polymerase II promoter;GO:0006366:tr…	GO:0004857:enzyme inhibitor activity;GO:0005488:binding;GO:0005515:protein binding;GO:0019899:enzyme binding;GO:0030234:enzyme regulator activity;GO:0031625:ubiquitin protein ligase binding;GO:0044389:ubiquitin-like protein ligase binding;GO:0098772:molecular function regulator	GO:0005622:intracellular;GO:0005623:cell;GO:0005634:nucleus;GO:0005737:cytoplasm;GO:0005739:mitochondrion;GO:0005740:mitochondrial envelope;GO:0005758:mitochondrial intermembrane space;GO:0005829:cytosol;GO:0031967:organelle envelope;GO:0031970:organelle envelope lumen;GO:0031974:membrane-enclosed lumen;GO:0031975:envelope;GO:0043226:organelle;GO:0043227:membrane-bounded organelle;GO:0043229:intr…
HLA-A	2.4037e-08	0.271217	0.372	0.343	0.000584699	0.568999	0.300104	NA	NA	NA	ENSG00000206503	ENSG00000206503	protein_coding	GRCh38.98	chr6	+	29941260	29945884	4625	hsa:3105:HLA-A, Aw-33, Aw-74, HLAA	3105	major histocompatibility complex, class I, A [Source:HGNC Symbol;Acc:HGNC:4931]	hsa04514:Cell adhesion molecules (CAMs);hsa04650:Natural killer cell mediated cytotoxicity;hsa05168:Herpes simplex infection;hsa05320:Autoimmune thyroid disease;hsa05166:HTLV-I infection;hsa04144:Endocytosis;hsa04145:Phagosome;hsa04612:Antigen processing and presentation;hsa04940:Type I diabetes mellitus;hsa05169:Epstein-Barr virus infection;hsa05203:Viral carcinogenesis;hsa05330:Allograft reject…	R-HSA-168256:Immune System;R-HSA-1280218:Adaptive Immune System;R-HSA-909733:Interferon alpha/beta signaling;R-HSA-1236974:ER-Phagosome pathway;R-HSA-913531:Interferon Signaling;R-HSA-198933:Immunoregulatory interactions between a Lymphoid and a non-Lymphoid cell;R-HSA-1280215:Cytokine Signaling in Immune system;R-HSA-983169:Class I MHC mediated antigen processing & presentation;R-HSA-877300:Inte…	-	-	608579:Stevens-Johnson syndrome, susceptibility to	-	Crohn's disease;IgE levels;Menarche (age at onset);Nasopharyngeal carcinoma;HIV-1 control;Adverse response to carbamapezine;Vitiligo;Drug-induced liver injury (amoxicillin-clavulanate);IgA nephropathy;Beta-2 microglubulin plasma levels;Complement C3 and C4 levels;Change in intraocular pressure in response to steroid treatment (triamcinolone acetonide)	GO:0001906:cell killing;GO:0001909:leukocyte mediated cytotoxicity;GO:0001910:regulation of leukocyte mediated cytotoxicity;GO:0001912:positive regulation of leukocyte mediated cytotoxicity;GO:0001913:T cell mediated cytotoxicity;GO:0001914:regulation of T cell mediated cytotoxicity;GO:0001916:positive regulation of T cell mediated cytotoxicity;GO:0002250:adaptive immune response;GO:0002252:immun…	GO:0003823:antigen binding;GO:0005488:binding;GO:0005515:protein binding;GO:0030881:beta-2-microglobulin binding;GO:0033218:amide binding;GO:0042277:peptide binding;GO:0042605:peptide antigen binding;GO:0046977:TAP binding	GO:0000139:Golgi membrane;GO:0005576:extracellular region;GO:0005622:intracellular;GO:0005623:cell;GO:0005737:cytoplasm;GO:0005768:endosome;GO:0005769:early endosome;GO:0005773:vacuole;GO:0005774:vacuolar membrane;GO:0005783:endoplasmic reticulum;GO:0005789:endoplasmic reticulum membrane;GO:0005794:Golgi apparatus;GO:0005886:plasma membrane;GO:0005887:integral component of plasma membrane;GO:0009…
AGPAT4	4.58664e-27	0.271175	0.699	0.695	1.1157e-22	1.14124	0.774331	NA	NA	NA	ENSG00000026652	ENSG00000026652	protein_coding	GRCh38.98	chr6	-	161129967	161274061	144095	hsa:56895:AGPAT4, 1-AGPAT4, LPAAT-delta, dJ473J16.2	56895	1-acylglycerol-3-phosphate O-acyltransferase 4 [Source:HGNC Symbol;Acc:HGNC:20885]	hsa01100:Metabolic pathways;hsa04072:Phospholipase D signaling pathway;hsa00561:Glycerolipid metabolism;hsa00564:Glycerophospholipid metabolism	R-HSA-535734:Fatty acid, triacylglycerol, and ketone body metabolism;R-HSA-75109:Triglyceride Biosynthesis;R-HSA-1483206:Glycerophospholipid biosynthesis;R-HSA-1430728:Metabolism;R-HSA-556833:Metabolism of lipids and lipoproteins;R-HSA-1483166:Synthesis of PA;R-HSA-1483257:Phospholipid metabolism	TRIGLSYN-PWY:triacylglycerol biosynthesis;PWY-5667:CDP-diacylglycerol biosynthesis	-	-	-	Anxiety in major depressive disorder;Lipoprotein (a) - cholesterol levels	GO:0006629:lipid metabolic process;GO:0006638:neutral lipid metabolic process;GO:0006639:acylglycerol metabolic process;GO:0006641:triglyceride metabolic process;GO:0006644:phospholipid metabolic process;GO:0006650:glycerophospholipid metabolic process;GO:0006654:phosphatidic acid biosynthetic process;GO:0006793:phosphorus metabolic process;GO:0006796:phosphate-containing compound metabolic proce…	GO:0003824:catalytic activity;GO:0003841:1-acylglycerol-3-phosphate O-acyltransferase activity;GO:0005488:binding;GO:0005515:protein binding;GO:0008374:O-acyltransferase activity;GO:0016411:acylglycerol O-acyltransferase activity;GO:0016740:transferase activity;GO:0016746:transferase activity, transferring acyl groups;GO:0016747:transferase activity, transferring acyl groups other than amino-acyl…	GO:0005622:intracellular;GO:0005623:cell;GO:0005737:cytoplasm;GO:0005783:endoplasmic reticulum;GO:0005789:endoplasmic reticulum membrane;GO:0012505:endomembrane system;GO:0016020:membrane;GO:0016021:integral component of membrane;GO:0031224:intrinsic component of membrane;GO:0042175:nuclear outer membrane-endoplasmic reticulum membrane network;GO:0043226:organelle;GO:0043227:membrane-bounded orga…
PTPRZ1	1.89814e-14	0.270798	0.117	0.04	4.61722e-10	0.271742	0.0540971	NA	NA	NA	ENSG00000106278	ENSG00000106278	protein_coding	GRCh38.98	chr7	+	121873089	122062036	188948	hsa:5803:PTPRZ1, HPTPZ, HPTPzeta, PTP-ZETA, PTP18, PTPRZ, PTPZ, R-PTP-zeta-2, RPTPB, RPTPbeta, phosphacan	5803	protein tyrosine phosphatase receptor type Z1 [Source:HGNC Symbol;Acc:HGNC:9685]	hsa05120:Epithelial cell signaling in Helicobacter pylori infection	-	-	-	600263:H. pylori infection, susceptibility to	-	-	GO:0000902:cell morphogenesis;GO:0000904:cell morphogenesis involved in differentiation;GO:0001764:neuron migration;GO:0001932:regulation of protein phosphorylation;GO:0001934:positive regulation of protein phosphorylation;GO:0002244:hematopoietic progenitor cell differentiation;GO:0002376:immune system process;GO:0002520:immune system development;GO:0003008:system process;GO:0006464:cellular pro…	GO:0003824:catalytic activity;GO:0004721:phosphoprotein phosphatase activity;GO:0004725:protein tyrosine phosphatase activity;GO:0004871:signal transducer activity;GO:0004872:receptor activity;GO:0004888:transmembrane signaling receptor activity;GO:0005001:transmembrane receptor protein tyrosine phosphatase activity;GO:0005488:binding;GO:0005515:protein binding;GO:0016787:hydrolase activity;GO:00…	GO:0001726:ruffle;GO:0005576:extracellular region;GO:0005578:proteinaceous extracellular matrix;GO:0005615:extracellular space;GO:0005622:intracellular;GO:0005623:cell;GO:0005737:cytoplasm;GO:0005886:plasma membrane;GO:0005887:integral component of plasma membrane;GO:0016020:membrane;GO:0016021:integral component of membrane;GO:0030027:lamellipodium;GO:0030175:filopodium;GO:0030424:axon;GO:003042…
LUZP2	1.89369e-39	0.265716	0.138	0.018	4.6064e-35	0.235814	0.0279329	NA	NA	NA	ENSG00000187398	ENSG00000187398	protein_coding	GRCh38.98	chr11	+	24496970	25082638	585669	hsa:338645:LUZP2, KFSP2566, PRO6246	338645	leucine zipper protein 2 [Source:HGNC Symbol;Acc:HGNC:23206]	-	-	-	-	-	-	Schizophrenia;Alzheimer's disease (late onset);Iron status biomarkers;Magnesium levels;Intelligence;Visceral adipose tissue/subcutaneous adipose tissue ratio;Depressive symptoms (SSRI exposure interaction)	-	-	GO:0005576:extracellular region
RBM3	2.4796e-19	0.263324	0.515	0.472	6.03164e-15	0.683281	0.402453	NA	NA	NA	ENSG00000102317	ENSG00000102317	protein_coding	GRCh38.98	chrX	+	48574449	48581162	6714	hsa:5935:RBM3, IS1-RNPL, RNPL	5935	RNA binding motif protein 3 [Source:HGNC Symbol;Acc:HGNC:9900]	-	-	-	-	-	-	-	GO:0006139:nucleobase-containing compound metabolic process;GO:0006396:RNA processing;GO:0006412:translation;GO:0006417:regulation of translation;GO:0006518:peptide metabolic process;GO:0006725:cellular aromatic compound metabolic process;GO:0006807:nitrogen compound metabolic process;GO:0008152:metabolic process;GO:0009058:biosynthetic process;GO:0009059:macromolecule biosynthetic process;GO:000…	GO:0000166:nucleotide binding;GO:0003676:nucleic acid binding;GO:0003723:RNA binding;GO:0005488:binding;GO:0005515:protein binding;GO:0036094:small molecule binding;GO:0044822:poly(A) RNA binding;GO:0097159:organic cyclic compound binding;GO:1901265:nucleoside phosphate binding;GO:1901363:heterocyclic compound binding	GO:0005622:intracellular;GO:0005623:cell;GO:0005634:nucleus;GO:0005654:nucleoplasm;GO:0005730:nucleolus;GO:0005737:cytoplasm;GO:0005840:ribosome;GO:0015934:large ribosomal subunit;GO:0030425:dendrite;GO:0030529:intracellular ribonucleoprotein complex;GO:0031974:membrane-enclosed lumen;GO:0031981:nuclear lumen;GO:0032991:macromolecular complex;GO:0036477:somatodendritic compartment;GO:0042995:cell…
ACSBG1	1.59127e-46	0.256744	0.176	0.028	3.87077e-42	0.220555	0.0215739	NA	NA	NA	ENSG00000103740	ENSG00000103740	protein_coding	GRCh38.98	chr15	-	78167468	78245688	78221	hsa:23205:ACSBG1, BG, BG1, BGM, GR-LACS, LPD	23205	acyl-CoA synthetase bubblegum family member 1 [Source:HGNC Symbol;Acc:HGNC:29567]	hsa01100:Metabolic pathways;hsa04920:Adipocytokine signaling pathway;hsa00071:Fatty acid degradation;hsa01212:Fatty acid metabolism;hsa03320:PPAR signaling pathway;hsa00061:Fatty acid biosynthesis	R-HSA-75105:Fatty Acyl-CoA Biosynthesis;R-HSA-535734:Fatty acid, triacylglycerol, and ketone body metabolism;R-HSA-75109:Triglyceride Biosynthesis;R-HSA-1430728:Metabolism;R-HSA-556833:Metabolism of lipids and lipoproteins;R-HSA-75876:Synthesis of very long-chain fatty acyl-CoAs	PWY-5143:fatty acid activation;PWY-5972:stearate biosynthesis;PWY-6000:gamma-linolenate biosynthesis;PWY66-387:fatty acid alpha-oxidation;PWY66-391:fatty acid beta-oxidation (peroxisome);FAO-PWY:fatty acid beta-oxidation;PWY66-388:fatty acid alpha-oxidation III	-	-	-	Personality dimensions	GO:0000003:reproduction;GO:0000038:very long-chain fatty acid metabolic process;GO:0001552:ovarian follicle atresia;GO:0001676:long-chain fatty acid metabolic process;GO:0003006:developmental process involved in reproduction;GO:0006082:organic acid metabolic process;GO:0006629:lipid metabolic process;GO:0006631:fatty acid metabolic process;GO:0006637:acyl-CoA metabolic process;GO:0006732:coenzyme…	GO:0000166:nucleotide binding;GO:0001882:nucleoside binding;GO:0001883:purine nucleoside binding;GO:0003824:catalytic activity;GO:0004467:long-chain fatty acid-CoA ligase activity;GO:0005488:binding;GO:0005524:ATP binding;GO:0015645:fatty acid ligase activity;GO:0016874:ligase activity;GO:0016877:ligase activity, forming carbon-sulfur bonds;GO:0017076:purine nucleotide binding;GO:0030554:adenyl n…	GO:0005622:intracellular;GO:0005623:cell;GO:0005737:cytoplasm;GO:0005783:endoplasmic reticulum;GO:0005829:cytosol;GO:0012505:endomembrane system;GO:0016023:cytoplasmic, membrane-bounded vesicle;GO:0031410:cytoplasmic vesicle;GO:0031982:vesicle;GO:0031988:membrane-bounded vesicle;GO:0043226:organelle;GO:0043227:membrane-bounded organelle;GO:0043229:intracellular organelle;GO:0043231:intracellular …
LERFS	8.63873e-67	0.253735	0.173	0.013	2.10137e-62	0.200767	0.00710993	NA	NA	NA	ENSG00000234665	ENSG00000234665	lncRNA	GRCh38.98	chr9	-	62856999	62898095	41097	-	-	lncRNA negative regulator of fibroblast-like synoviocyte migration, SYNCRIP interacting [Source:HGNC Symbol;Acc:HGNC:51182]	-	-	-	-	-	-	-	-	-	-
XRRA1	3.45561e-14	0.250655	0.296	0.2	8.40577e-10	0.365274	0.147532	NA	NA	NA	ENSG00000166435	ENSG00000166435	protein_coding	GRCh38.98	chr11	-	74807739	74949200	141462	hsa:143570:XRRA1	143570	X-ray radiation resistance associated 1 [Source:HGNC Symbol;Acc:HGNC:18868]	-	-	-	-	-	-	-	GO:0009314:response to radiation;GO:0009628:response to abiotic stimulus;GO:0010165:response to X-ray;GO:0010212:response to ionizing radiation;GO:0050896:response to stimulus	-	GO:0005622:intracellular;GO:0005623:cell;GO:0005634:nucleus;GO:0005737:cytoplasm;GO:0043226:organelle;GO:0043227:membrane-bounded organelle;GO:0043229:intracellular organelle;GO:0043231:intracellular membrane-bounded organelle;GO:0044424:intracellular part;GO:0044464:cell part
Down
SRSF2	5.39544e-21	-0.250051	0.437	0.748	1.31244e-16	0.559094	0.854152	NA	NA	NA	ENSG00000161547	ENSG00000161547	protein_coding	GRCh38.98	chr17	-	76734115	76737374	3260	hsa:6427:SRSF2, PR264, SC-35, SC35, SFRS2, SFRS2A, SRp30b	6427	serine and arginine rich splicing factor 2 [Source:HGNC Symbol;Acc:HGNC:10783]	hsa05168:Herpes simplex infection;hsa03040:Spliceosome	R-HSA-72202:Transport of Mature Transcript to Cytoplasm;R-HSA-159236:Transport of Mature mRNA derived from an Intron-Containing Transcript;R-HSA-72187:mRNA 3'-end processing;R-HSA-72163:mRNA Splicing - Major Pathway;R-HSA-72172:mRNA Splicing;R-HSA-72203:Processing of Capped Intron-Containing Pre-mRNA;R-HSA-72165:mRNA Splicing - Minor Pathway;R-HSA-74160:Gene Expression;R-HSA-73856:RNA Polymerase …	-	-	-	Cardiovascular diseases;Hematologic diseases;H01481:Myelodysplastic syndrome	Retinal arteriolar caliber	GO:0000375:RNA splicing, via transesterification reactions;GO:0000377:RNA splicing, via transesterification reactions with bulged adenosine as nucleophile;GO:0000380:alternative mRNA splicing, via spliceosome;GO:0000381:regulation of alternative mRNA splicing, via spliceosome;GO:0000398:mRNA splicing, via spliceosome;GO:0006139:nucleobase-containing compound metabolic process;GO:0006351:transcrip…	GO:0000166:nucleotide binding;GO:0000988:transcription factor activity, protein binding;GO:0000989:transcription factor activity, transcription factor binding;GO:0003676:nucleic acid binding;GO:0003712:transcription cofactor activity;GO:0003714:transcription corepressor activity;GO:0003723:RNA binding;GO:0005488:binding;GO:0005515:protein binding;GO:0036002:pre-mRNA binding;GO:0036094:small molec…	GO:0005576:extracellular region;GO:0005622:intracellular;GO:0005623:cell;GO:0005634:nucleus;GO:0005654:nucleoplasm;GO:0005681:spliceosomal complex;GO:0016604:nuclear body;GO:0016607:nuclear speck;GO:0030529:intracellular ribonucleoprotein complex;GO:0031974:membrane-enclosed lumen;GO:0031981:nuclear lumen;GO:0031982:vesicle;GO:0031988:membrane-bounded vesicle;GO:0032991:macromolecular complex;GO:…
COMMD6	4.72003e-27	-0.250061	0.248	0.576	1.14815e-22	0.287024	0.530603	NA	NA	NA	ENSG00000188243	ENSG00000188243	protein_coding	GRCh38.98	chr13	-	75525219	75549439	24221	hsa:170622:COMMD6, Acrg	170622	COMM domain containing 6 [Source:HGNC Symbol;Acc:HGNC:24015]	-	-	-	-	-	-	Diabetic retinopathy	GO:0006139:nucleobase-containing compound metabolic process;GO:0006351:transcription, DNA-templated;GO:0006355:regulation of transcription, DNA-templated;GO:0006725:cellular aromatic compound metabolic process;GO:0006807:nitrogen compound metabolic process;GO:0008152:metabolic process;GO:0009058:biosynthetic process;GO:0009059:macromolecule biosynthetic process;GO:0009889:regulation of biosynthet…	GO:0005488:binding;GO:0005515:protein binding;GO:0008134:transcription factor binding;GO:0051059:NF-kappaB binding	GO:0005622:intracellular;GO:0005623:cell;GO:0005634:nucleus;GO:0005737:cytoplasm;GO:0043226:organelle;GO:0043227:membrane-bounded organelle;GO:0043229:intracellular organelle;GO:0043231:intracellular membrane-bounded organelle;GO:0044424:intracellular part;GO:0044464:cell part
CCNL1	7.29285e-21	-0.250073	0.482	0.77	1.77399e-16	0.658232	0.972082	NA	NA	NA	ENSG00000163660	ENSG00000163660	protein_coding	GRCh38.98	chr3	-	157146508	157160760	14253	hsa:57018:CCNL1, ANIA6A, BM-001, PRO1073, ania-6a	57018	cyclin L1 [Source:HGNC Symbol;Acc:HGNC:20569]	-	-	-	-	-	-	Menarche (age at onset);Diabetic retinopathy;Birth weight;Eating disorders;Anthropometric traits in newborns;Smoking cessation in chronic obstructive pulmonary disease	GO:0000079:regulation of cyclin-dependent protein serine/threonine kinase activity;GO:0001932:regulation of protein phosphorylation;GO:0001934:positive regulation of protein phosphorylation;GO:0006139:nucleobase-containing compound metabolic process;GO:0006351:transcription, DNA-templated;GO:0006355:regulation of transcription, DNA-templated;GO:0006357:regulation of transcription from RNA polymer…	GO:0005488:binding;GO:0005515:protein binding;GO:0016538:cyclin-dependent protein serine/threonine kinase regulator activity;GO:0019207:kinase regulator activity;GO:0019887:protein kinase regulator activity;GO:0019899:enzyme binding;GO:0019900:kinase binding;GO:0019901:protein kinase binding;GO:0030234:enzyme regulator activity;GO:0098772:molecular function regulator	GO:0000307:cyclin-dependent protein kinase holoenzyme complex;GO:0005622:intracellular;GO:0005623:cell;GO:0005634:nucleus;GO:0005654:nucleoplasm;GO:0016604:nuclear body;GO:0016607:nuclear speck;GO:0031974:membrane-enclosed lumen;GO:0031981:nuclear lumen;GO:0032991:macromolecular complex;GO:0043226:organelle;GO:0043227:membrane-bounded organelle;GO:0043229:intracellular organelle;GO:0043231:intrac…
RPS26	3.80742e-28	-0.250074	0.706	0.93	9.26156e-24	1.08587	1.48066	NA	NA	NA	ENSG00000197728	ENSG00000197728	protein_coding	GRCh38.98	chr12	+	56041351	56044697	3347	hsa:6231:RPS26, DBA10, S26	6231	ribosomal protein S26 [Source:HGNC Symbol;Acc:HGNC:10414]	hsa03010:Ribosome	R-HSA-72706:GTP hydrolysis and joining of the 60S ribosomal subunit;R-HSA-72689:Formation of a pool of free 40S subunits;R-HSA-72737:Cap-dependent Translation Initiation;R-HSA-156827:L13a-mediated translational silencing of Ceruloplasmin expression;R-HSA-72764:Eukaryotic Translation Termination;R-HSA-72649:Translation initiation complex formation;R-HSA-2408522:Selenoamino acid metabolism;R-HSA-72…	-	-	613309:Diamond-Blackfan anemia 10	Cardiovascular diseases;Hematologic diseases;H00237:Diamond-Blackfan anemia;Other congenital disorders;Ribosomopathies;H00237:Diamond-Blackfan anemia (DBA)	Psoriasis;Vitiligo;Cognitive function;Inflammatory skin disease	GO:0000184:nuclear-transcribed mRNA catabolic process, nonsense-mediated decay;GO:0000956:nuclear-transcribed mRNA catabolic process;GO:0006139:nucleobase-containing compound metabolic process;GO:0006364:rRNA processing;GO:0006396:RNA processing;GO:0006401:RNA catabolic process;GO:0006402:mRNA catabolic process;GO:0006412:translation;GO:0006413:translational initiation;GO:0006518:peptide metaboli…	GO:0003676:nucleic acid binding;GO:0003723:RNA binding;GO:0003729:mRNA binding;GO:0003735:structural constituent of ribosome;GO:0005198:structural molecule activity;GO:0005488:binding;GO:0005515:protein binding;GO:0044822:poly(A) RNA binding;GO:0097159:organic cyclic compound binding;GO:1901363:heterocyclic compound binding	GO:0005576:extracellular region;GO:0005622:intracellular;GO:0005623:cell;GO:0005634:nucleus;GO:0005654:nucleoplasm;GO:0005730:nucleolus;GO:0005737:cytoplasm;GO:0005829:cytosol;GO:0005840:ribosome;GO:0015935:small ribosomal subunit;GO:0016020:membrane;GO:0022626:cytosolic ribosome;GO:0022627:cytosolic small ribosomal subunit;GO:0030529:intracellular ribonucleoprotein complex;GO:0031974:membrane-en…
UBL3	1.00147e-25	-0.251655	0.696	0.933	2.43607e-21	1.10897	1.51088	NA	NA	NA	ENSG00000122042	ENSG00000122042	protein_coding	GRCh38.98	chr13	-	29764371	29850617	86247	hsa:5412:UBL3, HCG-1, PNSC1	5412	ubiquitin like 3 [Source:HGNC Symbol;Acc:HGNC:12504]	-	-	-	-	-	-	Biliary atresia;Non-word repetition	-	-	GO:0005576:extracellular region;GO:0005622:intracellular;GO:0005623:cell;GO:0005886:plasma membrane;GO:0016020:membrane;GO:0031982:vesicle;GO:0031988:membrane-bounded vesicle;GO:0043226:organelle;GO:0043227:membrane-bounded organelle;GO:0043230:extracellular organelle;GO:0044421:extracellular region part;GO:0044464:cell part;GO:0070062:extracellular exosome;GO:0071944:cell periphery;GO:1903561:ex…
CLTA	5.33781e-23	-0.251792	0.636	0.904	1.29842e-18	0.92563	1.29282	NA	NA	NA	ENSG00000122705	ENSG00000122705	protein_coding	GRCh38.98	chr9	+	36190856	36304781	113926	hsa:1211:CLTA, LCA	1211	clathrin light chain A [Source:HGNC Symbol;Acc:HGNC:2090]	hsa04144:Endocytosis;hsa05100:Bacterial invasion of epithelial cells;hsa05016:Huntington's disease;hsa04142:Lysosome;hsa04721:Synaptic vesicle cycle;hsa04961:Endocrine and other factor-regulated calcium reabsorption	R-HSA-8866427:VLDLR internalisation and degradation;R-HSA-2682334:EPH-Ephrin signaling;R-HSA-177504:Retrograde neurotrophin signalling;R-HSA-187037:NGF signalling via TRKA from the plasma membrane;R-HSA-8856828:Clathrin-mediated endocytosis;R-HSA-190828:Gap junction trafficking;R-HSA-157858:Gap junction trafficking and regulation;R-HSA-1266738:Developmental Biology;R-HSA-168256:Immune System;R-HS…	-	P00026:Heterotrimeric G-protein signaling pathway-Gi alpha and Gs alpha mediated pathway;P00027:Heterotrimeric G-protein signaling pathway-Gq alpha and Go alpha mediated pathway	-	-	Bipolar disorder (inflammation and infection response interaction)	GO:0002376:immune system process;GO:0002478:antigen processing and presentation of exogenous peptide antigen;GO:0002495:antigen processing and presentation of peptide antigen via MHC class II;GO:0002504:antigen processing and presentation of peptide or polysaccharide antigen via MHC class II;GO:0006810:transport;GO:0006886:intracellular protein transport;GO:0006897:endocytosis;GO:0006898:receptor…	GO:0005198:structural molecule activity;GO:0005488:binding;GO:0005515:protein binding;GO:0030276:clathrin binding;GO:0032050:clathrin heavy chain binding;GO:0033218:amide binding;GO:0042277:peptide binding	GO:0000139:Golgi membrane;GO:0000323:lytic vacuole;GO:0005622:intracellular;GO:0005623:cell;GO:0005737:cytoplasm;GO:0005764:lysosome;GO:0005765:lysosomal membrane;GO:0005768:endosome;GO:0005773:vacuole;GO:0005774:vacuolar membrane;GO:0005794:Golgi apparatus;GO:0005798:Golgi-associated vesicle;GO:0005802:trans-Golgi network;GO:0005829:cytosol;GO:0005886:plasma membrane;GO:0005905:clathrin-coated p…
AC138649.1	8.87953e-41	-0.252241	0.028	0.294	2.15995e-36	0.0311709	0.228182	NA	NA	NA	ENSG00000274253	ENSG00000274253	lncRNA	GRCh38.98	chr15	+	22757841	22778741	20901	hsa:283683:	283683	novel transcript, sense overlapping NIPA1	-	-	-	-	-	-	-	-	-	-
RABEP1	5.05762e-29	-0.252553	0.248	0.589	1.23027e-24	0.308426	0.558746	NA	NA	NA	ENSG00000029725	ENSG00000029725	protein_coding	GRCh38.98	chr17	+	5282265	5386340	104076	hsa:9135:RABEP1, RAB5EP, RABPT5	9135	rabaptin, RAB GTPase binding effector protein 1 [Source:HGNC Symbol;Acc:HGNC:17677]	hsa04144:Endocytosis	-	-	-	-	-	Body mass index	GO:0006810:transport;GO:0006897:endocytosis;GO:0006915:apoptotic process;GO:0008104:protein localization;GO:0008219:cell death;GO:0009987:cellular process;GO:0012501:programmed cell death;GO:0015031:protein transport;GO:0016043:cellular component organization;GO:0016192:vesicle-mediated transport;GO:0033036:macromolecule localization;GO:0043085:positive regulation of catalytic activity;GO:0043087…	GO:0005096:GTPase activator activity;GO:0005102:receptor binding;GO:0005488:binding;GO:0005515:protein binding;GO:0008047:enzyme activator activity;GO:0008083:growth factor activity;GO:0030234:enzyme regulator activity;GO:0030695:GTPase regulator activity;GO:0042802:identical protein binding;GO:0042803:protein homodimerization activity;GO:0046983:protein dimerization activity;GO:0060589:nucleosid…	GO:0005622:intracellular;GO:0005623:cell;GO:0005737:cytoplasm;GO:0005768:endosome;GO:0005769:early endosome;GO:0005773:vacuole;GO:0012505:endomembrane system;GO:0016023:cytoplasmic, membrane-bounded vesicle;GO:0030139:endocytic vesicle;GO:0031410:cytoplasmic vesicle;GO:0031982:vesicle;GO:0031988:membrane-bounded vesicle;GO:0043226:organelle;GO:0043227:membrane-bounded organelle;GO:0043229:intrace…
LMNA	1.33e-17	-0.253256	0.532	0.801	3.23522e-13	0.721219	1.05151	NA	NA	NA	ENSG00000160789	ENSG00000160789	protein_coding	GRCh38.98	chr1	+	156082573	156140089	57517	hsa:4000:LMNA, CDCD1, CDDC, CMD1A, CMT2B1, EMD2, FPL, FPLD, FPLD2, HGPS, IDC, LDP1, LFP, LGMD1B, LMN1, LMNC, LMNL1, PRO1	4000	lamin A/C [Source:HGNC Symbol;Acc:HGNC:6636]	hsa05414:Dilated cardiomyopathy;hsa04210:Apoptosis;hsa05410:Hypertrophic cardiomyopathy (HCM);hsa05412:Arrhythmogenic right ventricular cardiomyopathy (ARVC)	R-HSA-392499:Metabolism of proteins;R-HSA-381038:XBP1(S) activates chaperone genes;R-HSA-381119:Unfolded Protein Response (UPR);R-HSA-381070:IRE1alpha activates chaperones	-	P00020:FAS signaling pathway	151660:Lipodystrophy, familial partial, type 2;176670:Hutchinson-Gilford progeria;610140:Heart-hand syndrome, Slovenian type;212112:Malouf syndrome;275210:Restrictive dermopathy, lethal;605588:Charcot-Marie-Tooth disease, type 2B1;159001:Muscular dystrophy, limb-girdle, type 1B;616516:Emery-Dreifuss muscular dystrophy 3, AR;115200:Cardiomyopathy, dilated, 1A;613205:Muscular dystrophy, congenital;…	Nervous system diseases;Neurodegenerative diseases;H00264:Charcot-Marie-Tooth disease (CMT);Other nervous and sensory system diseases;H00563:Emery-Dreifuss muscular dystrophy;Cardiovascular diseases;Cardiac diseases;H00294:Dilated cardiomyopathy (DCM);H01216:Left ventricular noncompaction (LVNC);Musculoskeletal diseases;Skeletal diseases;H00665:Mandibuloacral dysplasia;H00601:Hutchinson-Gilford p…	-	GO:0000003:reproduction;GO:0000226:microtubule cytoskeleton organization;GO:0000278:mitotic cell cycle;GO:0001503:ossification;GO:0001649:osteoblast differentiation;GO:0001666:response to hypoxia;GO:0001836:release of cytochrome c from mitochondria;GO:0006355:regulation of transcription, DNA-templated;GO:0006357:regulation of transcription from RNA polymerase II promoter;GO:0006605:protein target…	GO:0005198:structural molecule activity;GO:0005488:binding;GO:0005515:protein binding;GO:0008157:protein phosphatase 1 binding;GO:0019899:enzyme binding;GO:0019902:phosphatase binding;GO:0019903:protein phosphatase binding	GO:0005622:intracellular;GO:0005623:cell;GO:0005634:nucleus;GO:0005635:nuclear envelope;GO:0005638:lamin filament;GO:0005652:nuclear lamina;GO:0005654:nucleoplasm;GO:0005737:cytoplasm;GO:0005829:cytosol;GO:0005856:cytoskeleton;GO:0005882:intermediate filament;GO:0012505:endomembrane system;GO:0016020:membrane;GO:0016363:nuclear matrix;GO:0016604:nuclear body;GO:0016607:nuclear speck;GO:0031090:or…
PDE1C	1.5417e-25	-0.253437	0.688	0.928	3.75019e-21	1.11989	1.52699	NA	NA	NA	ENSG00000154678	ENSG00000154678	protein_coding	GRCh38.98	chr7	-	31751179	32428131	676953	hsa:5137:PDE1C, Hcam3, cam-PDE_1C, hCam-3	5137	phosphodiesterase 1C [Source:HGNC Symbol;Acc:HGNC:8776]	hsa04020:Calcium signaling pathway;hsa00230:Purine metabolism;hsa04740:Olfactory transduction;hsa05032:Morphine addiction;hsa04742:Taste transduction;hsa04924:Renin secretion	R-HSA-2424491:DAP12 signaling;R-HSA-5654741:Signaling by FGFR3;R-HSA-167021:PLC-gamma1 signalling;R-HSA-187037:NGF signalling via TRKA from the plasma membrane;R-HSA-190236:Signaling by FGFR;R-HSA-168256:Immune System;R-HSA-212718:EGFR interacts with phospholipase C-gamma;R-HSA-186797:Signaling by PDGF;R-HSA-111885:Opioid Signalling;R-HSA-372790:Signaling by GPCR;R-HSA-166520:Signalling by NGF;R-…	-	-	-	-	Endometriosis;Presence of antiphospholipid antibodies	GO:0007154:cell communication;GO:0007165:signal transduction;GO:0009987:cellular process;GO:0023052:signaling;GO:0044699:single-organism process;GO:0044700:single organism signaling;GO:0044763:single-organism cellular process;GO:0050789:regulation of biological process;GO:0050794:regulation of cellular process;GO:0050896:response to stimulus;GO:0051716:cellular response to stimulus;GO:0065007:bio…	GO:0003824:catalytic activity;GO:0004112:cyclic-nucleotide phosphodiesterase activity;GO:0004114:3',5'-cyclic-nucleotide phosphodiesterase activity;GO:0004117:calmodulin-dependent cyclic-nucleotide phosphodiesterase activity;GO:0005488:binding;GO:0005515:protein binding;GO:0005516:calmodulin binding;GO:0008081:phosphoric diester hydrolase activity;GO:0016787:hydrolase activity;GO:0016788:hydrolas…	GO:0005622:intracellular;GO:0005623:cell;GO:0005737:cytoplasm;GO:0005829:cytosol;GO:0044424:intracellular part;GO:0044444:cytoplasmic part;GO:0044464:cell part
HTRA1	2.49703e-33	-0.253895	0.783	0.961	6.07404e-29	1.36799	1.82364	NA	NA	NA	ENSG00000166033	ENSG00000166033	protein_coding	GRCh38.98	chr10	+	122458551	122514907	56357	hsa:5654:HTRA1, ARMD7, CADASIL2, CARASIL, HtrA, L56, ORF480, PRSS11	5654	HtrA serine peptidase 1 [Source:HGNC Symbol;Acc:HGNC:9476]	-	R-HSA-1474244:Extracellular matrix organization;R-HSA-1474228:Degradation of the extracellular matrix	-	-	616779:Cerebral arteriopathy, autosomal dominant, with subcortical infarcts and leukoencephalopathy, type 2;600142:CARASIL syndrome;610149:Macular degeneration, age-related, 7	Nervous system diseases;Other nervous and sensory system diseases;H00821:Macular degeneration	Age-related macular degeneration (wet);Age-related macular degeneration;Age-related macular degeneration (CNV);Age-related macular degeneration (CNV vs. GA);Age-related macular degeneration (GA);Age-related macular degeneration (extreme sampling);Exudative age-related macular degeneration	GO:0000003:reproduction;GO:0001558:regulation of cell growth;GO:0001890:placenta development;GO:0002252:immune effector process;GO:0002376:immune system process;GO:0002682:regulation of immune system process;GO:0002683:negative regulation of immune system process;GO:0002697:regulation of immune effector process;GO:0002698:negative regulation of immune effector process;GO:0002831:regulation of res…	GO:0003824:catalytic activity;GO:0004175:endopeptidase activity;GO:0004252:serine-type endopeptidase activity;GO:0005488:binding;GO:0005515:protein binding;GO:0005520:insulin-like growth factor binding;GO:0008233:peptidase activity;GO:0008236:serine-type peptidase activity;GO:0016787:hydrolase activity;GO:0017171:serine hydrolase activity;GO:0019838:growth factor binding;GO:0070011:peptidase acti…	GO:0005576:extracellular region;GO:0005615:extracellular space;GO:0005622:intracellular;GO:0005623:cell;GO:0005737:cytoplasm;GO:0005829:cytosol;GO:0005886:plasma membrane;GO:0016020:membrane;GO:0031012:extracellular matrix;GO:0031982:vesicle;GO:0031988:membrane-bounded vesicle;GO:0043226:organelle;GO:0043227:membrane-bounded organelle;GO:0043230:extracellular organelle;GO:0044421:extracellular re…
DUSP16	1.55812e-29	-0.254012	0.193	0.504	3.79013e-25	0.230626	0.467544	NA	NA	NA	ENSG00000111266	ENSG00000111266	protein_coding	GRCh38.98	chr12	-	12473282	12562863	89582	hsa:80824:DUSP16, MKP-7, MKP7	80824	dual specificity phosphatase 16 [Source:HGNC Symbol;Acc:HGNC:17909]	hsa04010:MAPK signaling pathway	R-HSA-2424491:DAP12 signaling;R-HSA-375165:NCAM signaling for neurite out-growth;R-HSA-5654741:Signaling by FGFR3;R-HSA-187037:NGF signalling via TRKA from the plasma membrane;R-HSA-190236:Signaling by FGFR;R-HSA-5673001:RAF/MAP kinase cascade;R-HSA-112399:IRS-mediated signalling;R-HSA-1266738:Developmental Biology;R-HSA-74752:Signaling by Insulin receptor;R-HSA-1433557:Signaling by SCF-KIT;R-HSA…	-	P00046:Oxidative stress response	-	-	-	GO:0000165:MAPK cascade;GO:0000188:inactivation of MAPK activity;GO:0001932:regulation of protein phosphorylation;GO:0001933:negative regulation of protein phosphorylation;GO:0006464:cellular protein modification process;GO:0006468:protein phosphorylation;GO:0006469:negative regulation of protein kinase activity;GO:0006470:protein dephosphorylation;GO:0006611:protein export from nucleus;GO:000679…	GO:0003824:catalytic activity;GO:0004721:phosphoprotein phosphatase activity;GO:0004725:protein tyrosine phosphatase activity;GO:0008138:protein tyrosine/serine/threonine phosphatase activity;GO:0016787:hydrolase activity;GO:0016788:hydrolase activity, acting on ester bonds;GO:0016791:phosphatase activity;GO:0017017:MAP kinase tyrosine/serine/threonine phosphatase activity;GO:0033549:MAP kinase p…	GO:0005622:intracellular;GO:0005623:cell;GO:0005634:nucleus;GO:0005654:nucleoplasm;GO:0005737:cytoplasm;GO:0005829:cytosol;GO:0016023:cytoplasmic, membrane-bounded vesicle;GO:0031410:cytoplasmic vesicle;GO:0031974:membrane-enclosed lumen;GO:0031981:nuclear lumen;GO:0031982:vesicle;GO:0031988:membrane-bounded vesicle;GO:0043226:organelle;GO:0043227:membrane-bounded organelle;GO:0043229:intracellul…
MTURN	9.73265e-25	-0.254426	0.338	0.677	2.36747e-20	0.439166	0.716726	NA	NA	NA	ENSG00000180354	ENSG00000180354	protein_coding	GRCh38.98	chr7	+	30134986	30162762	27777	hsa:222166:MTURN, C7orf41, Ells1	222166	maturin, neural progenitor differentiation regulator homolog [Source:HGNC Symbol;Acc:HGNC:25457]	-	-	-	-	-	-	Cadmium levels	GO:0007275:multicellular organism development;GO:0032501:multicellular organismal process;GO:0032502:developmental process;GO:0044699:single-organism process;GO:0044707:single-multicellular organism process;GO:0044767:single-organism developmental process;GO:0048856:anatomical structure development	-	-
NDUFA13	2.40726e-24	-0.254573	0.612	0.903	5.85567e-20	0.849739	1.20671	NA	NA	NA	ENSG00000186010	ENSG00000186010	protein_coding	GRCh38.98	chr19	+	19515736	19529054	13319	hsa:51079:NDUFA13, B16.6, CDA016, CGI-39, GRIM-19, GRIM19	51079	NADH:ubiquinone oxidoreductase subunit A13 [Source:HGNC Symbol;Acc:HGNC:17194]	hsa01100:Metabolic pathways;hsa04932:Non-alcoholic fatty liver disease (NAFLD);hsa05010:Alzheimer's disease;hsa05012:Parkinson's disease;hsa05016:Huntington's disease;hsa00190:Oxidative phosphorylation	R-HSA-1430728:Metabolism;R-HSA-1428517:The citric acid (TCA) cycle and respiratory electron transport;R-HSA-6799198:Complex I biogenesis;R-HSA-611105:Respiratory electron transport;R-HSA-163200:Respiratory electron transport, ATP synthesis by chemiosmotic coupling, and heat production by uncoupling proteins.	-	-	607464:Thyroid carcinoma, Hurthle cell	-	Schizophrenia	GO:0001101:response to acid chemical;GO:0001558:regulation of cell growth;GO:0006091:generation of precursor metabolites and energy;GO:0006119:oxidative phosphorylation;GO:0006120:mitochondrial electron transport, NADH to ubiquinone;GO:0006139:nucleobase-containing compound metabolic process;GO:0006163:purine nucleotide metabolic process;GO:0006351:transcription, DNA-templated;GO:0006355:regulati…	GO:0000166:nucleotide binding;GO:0001882:nucleoside binding;GO:0001883:purine nucleoside binding;GO:0003824:catalytic activity;GO:0003954:NADH dehydrogenase activity;GO:0005488:binding;GO:0005515:protein binding;GO:0005524:ATP binding;GO:0008137:NADH dehydrogenase (ubiquinone) activity;GO:0016491:oxidoreductase activity;GO:0016651:oxidoreductase activity, acting on NAD(P)H;GO:0016655:oxidoreducta…	GO:0005576:extracellular region;GO:0005622:intracellular;GO:0005623:cell;GO:0005634:nucleus;GO:0005654:nucleoplasm;GO:0005737:cytoplasm;GO:0005739:mitochondrion;GO:0005740:mitochondrial envelope;GO:0005743:mitochondrial inner membrane;GO:0005746:mitochondrial respiratory chain;GO:0005747:mitochondrial respiratory chain complex I;GO:0016020:membrane;GO:0016021:integral component of membrane;GO:001…
DNAJC6	2.24711e-29	-0.254854	0.707	0.925	5.4661e-25	1.11184	1.51988	NA	NA	NA	ENSG00000116675	ENSG00000116675	protein_coding	GRCh38.98	chr1	+	65248219	65415871	167653	hsa:9829:DNAJC6, DJC6, PARK19	9829	DnaJ heat shock protein family (Hsp40) member C6 [Source:HGNC Symbol;Acc:HGNC:15469]	hsa04144:Endocytosis	R-HSA-8856828:Clathrin-mediated endocytosis;R-HSA-432722:Golgi Associated Vesicle Biogenesis;R-HSA-5653656:Vesicle-mediated transport;R-HSA-432720:Lysosome Vesicle Biogenesis;R-HSA-421837:Clathrin derived vesicle budding;R-HSA-199992:trans-Golgi Network Vesicle Budding;R-HSA-199991:Membrane Trafficking	-	-	615528:Parkinson disease 19b, early-onset	-	Anticoagulant levels	GO:0006464:cellular protein modification process;GO:0006470:protein dephosphorylation;GO:0006793:phosphorus metabolic process;GO:0006796:phosphate-containing compound metabolic process;GO:0006810:transport;GO:0006897:endocytosis;GO:0006898:receptor-mediated endocytosis;GO:0008152:metabolic process;GO:0009987:cellular process;GO:0016043:cellular component organization;GO:0016192:vesicle-mediated t…	GO:0003824:catalytic activity;GO:0004721:phosphoprotein phosphatase activity;GO:0004725:protein tyrosine phosphatase activity;GO:0005488:binding;GO:0005515:protein binding;GO:0016787:hydrolase activity;GO:0016788:hydrolase activity, acting on ester bonds;GO:0016791:phosphatase activity;GO:0017124:SH3 domain binding;GO:0019904:protein domain specific binding;GO:0042578:phosphoric ester hydrolase a…	GO:0005622:intracellular;GO:0005623:cell;GO:0005737:cytoplasm;GO:0005829:cytosol;GO:0044424:intracellular part;GO:0044444:cytoplasmic part;GO:0044464:cell part
CSRNP1	1.83249e-31	-0.255098	0.049	0.277	4.45753e-27	0.0549501	0.258995	NA	NA	NA	ENSG00000144655	ENSG00000144655	protein_coding	GRCh38.98	chr3	-	39141855	39154562	12708	hsa:64651:CSRNP1, AXUD1, CSRNP-1, FAM130B, TAIP-3, URAX1	64651	cysteine and serine rich nuclear protein 1 [Source:HGNC Symbol;Acc:HGNC:14300]	-	-	-	-	-	-	Social communication problems;Verbal declarative memory	GO:0001501:skeletal system development;GO:0006139:nucleobase-containing compound metabolic process;GO:0006351:transcription, DNA-templated;GO:0006355:regulation of transcription, DNA-templated;GO:0006357:regulation of transcription from RNA polymerase II promoter;GO:0006366:transcription from RNA polymerase II promoter;GO:0006725:cellular aromatic compound metabolic process;GO:0006807:nitrogen co…	GO:0000981:RNA polymerase II transcription factor activity, sequence-specific DNA binding;GO:0001071:nucleic acid binding transcription factor activity;GO:0001228:transcriptional activator activity, RNA polymerase II transcription regulatory region sequence-specific binding;GO:0003676:nucleic acid binding;GO:0003677:DNA binding;GO:0003700:transcription factor activity, sequence-specific DNA bindi…	GO:0005622:intracellular;GO:0005623:cell;GO:0005634:nucleus;GO:0043226:organelle;GO:0043227:membrane-bounded organelle;GO:0043229:intracellular organelle;GO:0043231:intracellular membrane-bounded organelle;GO:0044424:intracellular part;GO:0044464:cell part
HES6	4.22402e-32	-0.255683	0.118	0.404	1.02749e-27	0.13473	0.354755	NA	NA	NA	ENSG00000144485	ENSG00000144485	protein_coding	GRCh38.98	chr2	-	238238267	238240662	2396	hsa:55502:HES6, C-HAIRY1, HES-6, bHLHb41, bHLHc23	55502	hes family bHLH transcription factor 6 [Source:HGNC Symbol;Acc:HGNC:18254]	-	-	-	-	-	-	Irritable bowel syndrome	GO:0000122:negative regulation of transcription from RNA polymerase II promoter;GO:0006139:nucleobase-containing compound metabolic process;GO:0006351:transcription, DNA-templated;GO:0006355:regulation of transcription, DNA-templated;GO:0006357:regulation of transcription from RNA polymerase II promoter;GO:0006366:transcription from RNA polymerase II promoter;GO:0006725:cellular aromatic compound…	GO:0000975:regulatory region DNA binding;GO:0000976:transcription regulatory region sequence-specific DNA binding;GO:0000977:RNA polymerase II regulatory region sequence-specific DNA binding;GO:0000981:RNA polymerase II transcription factor activity, sequence-specific DNA binding;GO:0000988:transcription factor activity, protein binding;GO:0000989:transcription factor activity, transcription fact…	GO:0005622:intracellular;GO:0005623:cell;GO:0005634:nucleus;GO:0005667:transcription factor complex;GO:0032991:macromolecular complex;GO:0043226:organelle;GO:0043227:membrane-bounded organelle;GO:0043229:intracellular organelle;GO:0043231:intracellular membrane-bounded organelle;GO:0043234:protein complex;GO:0044424:intracellular part;GO:0044464:cell part
NDUFS6	5.96126e-24	-0.256326	0.421	0.77	1.45008e-19	0.528042	0.825145	NA	NA	NA	ENSG00000145494	ENSG00000145494	protein_coding	GRCh38.98	chr5	+	1801400	1816605	15206	hsa:4726:NDUFS6, CI-13kA, CI-13kD-A, CI13KDA	4726	NADH:ubiquinone oxidoreductase subunit S6 [Source:HGNC Symbol;Acc:HGNC:7713]	hsa01100:Metabolic pathways;hsa04932:Non-alcoholic fatty liver disease (NAFLD);hsa05010:Alzheimer's disease;hsa05012:Parkinson's disease;hsa05016:Huntington's disease;hsa00190:Oxidative phosphorylation	R-HSA-1430728:Metabolism;R-HSA-1428517:The citric acid (TCA) cycle and respiratory electron transport;R-HSA-6799198:Complex I biogenesis;R-HSA-611105:Respiratory electron transport;R-HSA-163200:Respiratory electron transport, ATP synthesis by chemiosmotic coupling, and heat production by uncoupling proteins.	-	-	252010:Mitochondrial complex I deficiency	Congenital disorders of metabolism;Mitochondrial diseases;H00473:Mitochondrial respiratory chain deficiencies (MRCD)	-	GO:0003008:system process;GO:0003012:muscle system process;GO:0006082:organic acid metabolic process;GO:0006091:generation of precursor metabolites and energy;GO:0006119:oxidative phosphorylation;GO:0006120:mitochondrial electron transport, NADH to ubiquinone;GO:0006139:nucleobase-containing compound metabolic process;GO:0006163:purine nucleotide metabolic process;GO:0006461:protein complex assem…	GO:0003824:catalytic activity;GO:0003954:NADH dehydrogenase activity;GO:0008137:NADH dehydrogenase (ubiquinone) activity;GO:0009055:electron carrier activity;GO:0016491:oxidoreductase activity;GO:0016651:oxidoreductase activity, acting on NAD(P)H;GO:0016655:oxidoreductase activity, acting on NAD(P)H, quinone or similar compound as acceptor;GO:0050136:NADH dehydrogenase (quinone) activity	GO:0005622:intracellular;GO:0005623:cell;GO:0005737:cytoplasm;GO:0005739:mitochondrion;GO:0005740:mitochondrial envelope;GO:0005743:mitochondrial inner membrane;GO:0005746:mitochondrial respiratory chain;GO:0005747:mitochondrial respiratory chain complex I;GO:0016020:membrane;GO:0019866:organelle inner membrane;GO:0030964:NADH dehydrogenase complex;GO:0031090:organelle membrane;GO:0031966:mitocho…
ZFP91	2.08665e-28	-0.256385	0.257	0.601	5.07577e-24	0.31338	0.568808	NA	NA	NA	ENSG00000186660	ENSG00000186660	protein_coding	GRCh38.98	chr11	+	58579063	58621550	42488	hsa:80829:ZFP91, DMS-8, DSM-8, FKSG11, PZF, ZFP-91, ZNF757	80829	ZFP91 zinc finger protein [Source:HGNC Symbol;Acc:HGNC:14983]	-	-	-	-	-	-	-	GO:0000209:protein polyubiquitination;GO:0001932:regulation of protein phosphorylation;GO:0001934:positive regulation of protein phosphorylation;GO:0006464:cellular protein modification process;GO:0006468:protein phosphorylation;GO:0006793:phosphorus metabolic process;GO:0006796:phosphate-containing compound metabolic process;GO:0007154:cell communication;GO:0007165:signal transduction;GO:0007250…	GO:0003676:nucleic acid binding;GO:0003824:catalytic activity;GO:0004842:ubiquitin-protein transferase activity;GO:0005488:binding;GO:0016740:transferase activity;GO:0016874:ligase activity;GO:0019787:ubiquitin-like protein transferase activity;GO:0043167:ion binding;GO:0043169:cation binding;GO:0046872:metal ion binding;GO:0097159:organic cyclic compound binding;GO:1901363:heterocyclic compound …	GO:0005622:intracellular;GO:0005623:cell;GO:0005634:nucleus;GO:0043226:organelle;GO:0043227:membrane-bounded organelle;GO:0043229:intracellular organelle;GO:0043231:intracellular membrane-bounded organelle;GO:0044424:intracellular part;GO:0044464:cell part
DYSF	1.8204e-27	-0.256622	0.209	0.518	4.42812e-23	0.262758	0.50859	NA	NA	NA	ENSG00000135636	ENSG00000135636	protein_coding	GRCh38.98	chr2	+	71453722	71686768	233047	hsa:8291:DYSF, FER1L1, LGMD2B, MMD1	8291	dysferlin [Source:HGNC Symbol;Acc:HGNC:3097]	-	R-HSA-397014:Muscle contraction;R-HSA-445355:Smooth Muscle Contraction	-	-	254130:Miyoshi muscular dystrophy 1;253601:Muscular dystrophy, limb-girdle, type 2B;606768:Myopathy, distal, with anterior tibial onset	Musculoskeletal diseases;Muscular diseases;H00566:Dysferlinopathies;H00593:Limb-girdle muscular dystrophy (LGMD);H00594:Distal muscular dystrophies	Protein quantitative trait loci;PR interval in Tripanosoma cruzi seropositivity;Urate levels in overweight individuals	GO:0001778:plasma membrane repair;GO:0003008:system process;GO:0003012:muscle system process;GO:0006810:transport;GO:0006906:vesicle fusion;GO:0006936:muscle contraction;GO:0006950:response to stress;GO:0006996:organelle organization;GO:0007009:plasma membrane organization;GO:0009611:response to wounding;GO:0009987:cellular process;GO:0010256:endomembrane system organization;GO:0016043:cellular c…	GO:0005488:binding;GO:0005509:calcium ion binding;GO:0005515:protein binding;GO:0005543:phospholipid binding;GO:0005544:calcium-dependent phospholipid binding;GO:0008289:lipid binding;GO:0043167:ion binding;GO:0043169:cation binding;GO:0046872:metal ion binding	GO:0005576:extracellular region;GO:0005622:intracellular;GO:0005623:cell;GO:0005737:cytoplasm;GO:0005768:endosome;GO:0005769:early endosome;GO:0005770:late endosome;GO:0005773:vacuole;GO:0005886:plasma membrane;GO:0012505:endomembrane system;GO:0012506:vesicle membrane;GO:0016020:membrane;GO:0016021:integral component of membrane;GO:0016023:cytoplasmic, membrane-bounded vesicle;GO:0030027:lamelli…
SEMA3B	1.39456e-23	-0.256945	0.594	0.887	3.39227e-19	0.897004	1.26682	NA	NA	NA	ENSG00000012171	ENSG00000012171	protein_coding	GRCh38.98	chr3	+	50267558	50277546	9989	hsa:7869:SEMA3B, LUCA-1, SEMA5, SEMAA, SemA, semaV	7869	semaphorin 3B [Source:HGNC Symbol;Acc:HGNC:10724]	hsa04360:Axon guidance	-	-	-	-	-	-	GO:0000902:cell morphogenesis;GO:0000904:cell morphogenesis involved in differentiation;GO:0001558:regulation of cell growth;GO:0001667:ameboidal-type cell migration;GO:0001755:neural crest cell migration;GO:0006928:movement of cell or subcellular component;GO:0006935:chemotaxis;GO:0007154:cell communication;GO:0007165:signal transduction;GO:0007166:cell surface receptor signaling pathway;GO:0007…	GO:0005102:receptor binding;GO:0005488:binding;GO:0005515:protein binding;GO:0030215:semaphorin receptor binding;GO:0038191:neuropilin binding;GO:0045499:chemorepellent activity	GO:0005576:extracellular region;GO:0005615:extracellular space;GO:0005622:intracellular;GO:0005623:cell;GO:0005737:cytoplasm;GO:0005783:endoplasmic reticulum;GO:0012505:endomembrane system;GO:0031982:vesicle;GO:0031988:membrane-bounded vesicle;GO:0043226:organelle;GO:0043227:membrane-bounded organelle;GO:0043229:intracellular organelle;GO:0043230:extracellular organelle;GO:0043231:intracellular m…
FMC1	2.57969e-26	-0.257042	0.28	0.611	6.27509e-22	0.318695	0.575875	NA	NA	NA	ENSG00000164898	ENSG00000164898	protein_coding	GRCh38.98	chr7	+	139339457	139346328	6872	hsa:154791:C7orf55, FMC1, HSPC268	154791	formation of mitochondrial complex V assembly factor 1 homolog [Source:HGNC Symbol;Acc:HGNC:26946]	-	-	-	-	-	-	Diisocyanate-induced asthma	-	-	GO:0005622:intracellular;GO:0005623:cell;GO:0005737:cytoplasm;GO:0005739:mitochondrion;GO:0043226:organelle;GO:0043227:membrane-bounded organelle;GO:0043229:intracellular organelle;GO:0043231:intracellular membrane-bounded organelle;GO:0044424:intracellular part;GO:0044444:cytoplasmic part;GO:0044464:cell part
ARMC10	2.49771e-32	-0.257219	0.18	0.51	6.07569e-28	0.208669	0.444568	NA	NA	NA	ENSG00000170632	ENSG00000170632	protein_coding	GRCh38.98	chr7	+	103074881	103099759	24879	hsa:83787:ARMC10, PNAS-112, PNAS112, PSEC0198, SVH	83787	armadillo repeat containing 10 [Source:HGNC Symbol;Acc:HGNC:21706]	-	-	-	-	-	-	-	GO:0040007:growth;GO:0040008:regulation of growth;GO:0050789:regulation of biological process;GO:0065007:biological regulation	-	GO:0005622:intracellular;GO:0005623:cell;GO:0005737:cytoplasm;GO:0005739:mitochondrion;GO:0005783:endoplasmic reticulum;GO:0005789:endoplasmic reticulum membrane;GO:0012505:endomembrane system;GO:0016020:membrane;GO:0016021:integral component of membrane;GO:0031224:intrinsic component of membrane;GO:0042175:nuclear outer membrane-endoplasmic reticulum membrane network;GO:0043226:organelle;GO:0043…
ACAA1	5.34314e-30	-0.257741	0.231	0.573	1.29972e-25	0.274667	0.523999	NA	NA	NA	ENSG00000060971	ENSG00000060971	protein_coding	GRCh38.98	chr3	-	38103129	38137242	34114	hsa:30:ACAA1, ACAA, PTHIO, THIO	30	acetyl-CoA acyltransferase 1 [Source:HGNC Symbol;Acc:HGNC:82]	hsa01100:Metabolic pathways;hsa04146:Peroxisome;hsa00071:Fatty acid degradation;hsa01212:Fatty acid metabolism;hsa03320:PPAR signaling pathway;hsa00592:alpha-Linolenic acid metabolism;hsa01040:Biosynthesis of unsaturated fatty acids;hsa00280:Valine, leucine and isoleucine degradation	R-HSA-2046104:alpha-linolenic (omega3) and linoleic (omega6) acid metabolism;R-HSA-1430728:Metabolism;R-HSA-390247:Beta-oxidation of very long chain fatty acids;R-HSA-556833:Metabolism of lipids and lipoproteins;R-HSA-2046106:alpha-linolenic acid (ALA) metabolism;R-HSA-390918:Peroxisomal lipid metabolism	PWY66-391:fatty acid beta-oxidation (peroxisome)	-	-	-	-	GO:0000038:very long-chain fatty acid metabolic process;GO:0001676:long-chain fatty acid metabolic process;GO:0006082:organic acid metabolic process;GO:0006629:lipid metabolic process;GO:0006631:fatty acid metabolic process;GO:0006635:fatty acid beta-oxidation;GO:0008152:metabolic process;GO:0008202:steroid metabolic process;GO:0008206:bile acid metabolic process;GO:0009056:catabolic process;GO:0…	GO:0003824:catalytic activity;GO:0003988:acetyl-CoA C-acyltransferase activity;GO:0003997:acyl-CoA oxidase activity;GO:0005488:binding;GO:0005515:protein binding;GO:0008410:CoA-transferase activity;GO:0008775:acetate CoA-transferase activity;GO:0016401:palmitoyl-CoA oxidase activity;GO:0016408:C-acyltransferase activity;GO:0016491:oxidoreductase activity;GO:0016627:oxidoreductase activity, acting…	GO:0005622:intracellular;GO:0005623:cell;GO:0005737:cytoplasm;GO:0005777:peroxisome;GO:0005782:peroxisomal matrix;GO:0016020:membrane;GO:0031907:microbody lumen;GO:0031974:membrane-enclosed lumen;GO:0042579:microbody;GO:0043226:organelle;GO:0043227:membrane-bounded organelle;GO:0043229:intracellular organelle;GO:0043231:intracellular membrane-bounded organelle;GO:0043233:organelle lumen;GO:004442…
LRRFIP2	7.84362e-31	-0.257981	0.239	0.592	1.90796e-26	0.299302	0.55371	NA	NA	NA	ENSG00000093167	ENSG00000093167	protein_coding	GRCh38.98	chr3	-	37052626	37183689	131064	hsa:9209:LRRFIP2, HUFI-2	9209	LRR binding FLII interacting protein 2 [Source:HGNC Symbol;Acc:HGNC:6703]	-	-	-	-	-	-	-	GO:0006139:nucleobase-containing compound metabolic process;GO:0006351:transcription, DNA-templated;GO:0006355:regulation of transcription, DNA-templated;GO:0006725:cellular aromatic compound metabolic process;GO:0006807:nitrogen compound metabolic process;GO:0007154:cell communication;GO:0007165:signal transduction;GO:0007166:cell surface receptor signaling pathway;GO:0007267:cell-cell signaling…	GO:0005488:binding;GO:0005515:protein binding;GO:0019904:protein domain specific binding;GO:0030275:LRR domain binding	-
BCL7C	3.13061e-41	-0.258869	0.044	0.326	7.61521e-37	0.0466484	0.252357	NA	NA	NA	ENSG00000099385	ENSG00000099385	protein_coding	GRCh38.98	chr16	-	30833626	30894960	61335	hsa:9274:BCL7C	9274	BAF chromatin remodeling complex subunit BCL7C [Source:HGNC Symbol;Acc:HGNC:1006]	-	-	-	-	-	-	-	GO:0006915:apoptotic process;GO:0008219:cell death;GO:0009987:cellular process;GO:0012501:programmed cell death;GO:0044699:single-organism process;GO:0044763:single-organism cellular process	-	-
HNRNPD	4.31067e-26	-0.259086	0.333	0.673	1.04857e-21	0.393914	0.668125	NA	NA	NA	ENSG00000138668	ENSG00000138668	protein_coding	GRCh38.98	chr4	-	82352498	82374503	22006	hsa:3184:HNRNPD, AUF1, AUF1A, HNRPD, P37, hnRNPD0	3184	heterogeneous nuclear ribonucleoprotein D [Source:HGNC Symbol;Acc:HGNC:5036]	-	R-HSA-72163:mRNA Splicing - Major Pathway;R-HSA-72172:mRNA Splicing;R-HSA-72203:Processing of Capped Intron-Containing Pre-mRNA;R-HSA-74160:Gene Expression	-	-	-	-	-	GO:0000302:response to reactive oxygen species;GO:0000375:RNA splicing, via transesterification reactions;GO:0000377:RNA splicing, via transesterification reactions with bulged adenosine as nucleophile;GO:0000398:mRNA splicing, via spliceosome;GO:0001101:response to acid chemical;GO:0001889:liver development;GO:0006139:nucleobase-containing compound metabolic process;GO:0006351:transcription, DNA…	GO:0000166:nucleotide binding;GO:0003676:nucleic acid binding;GO:0003677:DNA binding;GO:0003680:AT DNA binding;GO:0003682:chromatin binding;GO:0003690:double-stranded DNA binding;GO:0003723:RNA binding;GO:0003729:mRNA binding;GO:0003730:mRNA 3'-UTR binding;GO:0005488:binding;GO:0005515:protein binding;GO:0008134:transcription factor binding;GO:0017091:AU-rich element binding;GO:0019899:enzyme bin…	GO:0005576:extracellular region;GO:0005622:intracellular;GO:0005623:cell;GO:0005634:nucleus;GO:0005654:nucleoplasm;GO:0005737:cytoplasm;GO:0005829:cytosol;GO:0030529:intracellular ribonucleoprotein complex;GO:0031974:membrane-enclosed lumen;GO:0031981:nuclear lumen;GO:0031982:vesicle;GO:0031988:membrane-bounded vesicle;GO:0032991:macromolecular complex;GO:0043226:organelle;GO:0043227:membrane-bou…
SNX3	1.15779e-22	-0.259218	0.54	0.87	2.81632e-18	0.729878	1.07037	NA	NA	NA	ENSG00000112335	ENSG00000112335	protein_coding	GRCh38.98	chr6	-	108211222	108261246	50025	hsa:8724:SNX3, Grd19, MCOPS8, SDP3	8724	sorting nexin 3 [Source:HGNC Symbol;Acc:HGNC:11174]	hsa04144:Endocytosis	R-HSA-3238698:WNT ligand biogenesis and trafficking;R-HSA-5689880:Ub-specific processing proteases;R-HSA-5688426:Deubiquitination;R-HSA-392499:Metabolism of proteins;R-HSA-597592:Post-translational protein modification;R-HSA-162582:Signal Transduction;R-HSA-195721:Signaling by Wnt	-	-	-	-	-	GO:0006810:transport;GO:0006897:endocytosis;GO:0006900:membrane budding;GO:0006909:phagocytosis;GO:0006996:organelle organization;GO:0007034:vacuolar transport;GO:0007154:cell communication;GO:0007165:signal transduction;GO:0007166:cell surface receptor signaling pathway;GO:0007267:cell-cell signaling;GO:0007275:multicellular organism development;GO:0007399:nervous system development;GO:0008104:p…	GO:0005488:binding;GO:0005515:protein binding;GO:0005543:phospholipid binding;GO:0008289:lipid binding;GO:0010314:phosphatidylinositol-5-phosphate binding;GO:0019899:enzyme binding;GO:0019902:phosphatase binding;GO:0019903:protein phosphatase binding;GO:0032266:phosphatidylinositol-3-phosphate binding;GO:0035091:phosphatidylinositol binding;GO:0043167:ion binding;GO:0043168:anion binding;GO:00702…	GO:0005576:extracellular region;GO:0005622:intracellular;GO:0005623:cell;GO:0005737:cytoplasm;GO:0005768:endosome;GO:0005769:early endosome;GO:0005773:vacuole;GO:0005774:vacuolar membrane;GO:0005829:cytosol;GO:0010008:endosome membrane;GO:0012505:endomembrane system;GO:0016020:membrane;GO:0016023:cytoplasmic, membrane-bounded vesicle;GO:0019898:extrinsic component of membrane;GO:0030135:coated ve…
PDE1A	1.79801e-28	-0.259366	0.272	0.622	4.37367e-24	0.342299	0.606668	NA	NA	NA	ENSG00000115252	ENSG00000115252	protein_coding	GRCh38.98	chr2	-	182140036	182523192	383157	hsa:5136:PDE1A, CAM-PDE-1A, HCAM-1, HCAM1, HSPDE1A	5136	phosphodiesterase 1A [Source:HGNC Symbol;Acc:HGNC:8774]	hsa04020:Calcium signaling pathway;hsa00230:Purine metabolism;hsa04740:Olfactory transduction;hsa05032:Morphine addiction;hsa04742:Taste transduction;hsa04924:Renin secretion	R-HSA-2424491:DAP12 signaling;R-HSA-5654741:Signaling by FGFR3;R-HSA-167021:PLC-gamma1 signalling;R-HSA-187037:NGF signalling via TRKA from the plasma membrane;R-HSA-190236:Signaling by FGFR;R-HSA-418346:Platelet homeostasis;R-HSA-418457:cGMP effects;R-HSA-168256:Immune System;R-HSA-212718:EGFR interacts with phospholipase C-gamma;R-HSA-186797:Signaling by PDGF;R-HSA-111885:Opioid Signalling;R-HS…	-	P06959:CCKR signaling map	-	-	Response to platinum-based chemotherapy (carboplatin);Alzheimer's disease in APOE e4+ carriers	GO:0007154:cell communication;GO:0007165:signal transduction;GO:0009987:cellular process;GO:0023052:signaling;GO:0044699:single-organism process;GO:0044700:single organism signaling;GO:0044763:single-organism cellular process;GO:0050789:regulation of biological process;GO:0050794:regulation of cellular process;GO:0050896:response to stimulus;GO:0051716:cellular response to stimulus;GO:0065007:bio…	GO:0003824:catalytic activity;GO:0004112:cyclic-nucleotide phosphodiesterase activity;GO:0004114:3',5'-cyclic-nucleotide phosphodiesterase activity;GO:0004115:3',5'-cyclic-AMP phosphodiesterase activity;GO:0004117:calmodulin-dependent cyclic-nucleotide phosphodiesterase activity;GO:0005488:binding;GO:0005515:protein binding;GO:0005516:calmodulin binding;GO:0008081:phosphoric diester hydrolase act…	GO:0005622:intracellular;GO:0005623:cell;GO:0005737:cytoplasm;GO:0005829:cytosol;GO:0044424:intracellular part;GO:0044444:cytoplasmic part;GO:0044464:cell part
TRMT112	1.36314e-23	-0.259591	0.406	0.759	3.31583e-19	0.518758	0.818164	NA	NA	NA	ENSG00000173113	ENSG00000173113	protein_coding	GRCh38.98	chr11	-	64316460	64318084	1625	hsa:51504:TRMT112, HSPC152, HSPC170, TRM112, TRMT11-2, hTrm112	51504	tRNA methyltransferase subunit 11-2 [Source:HGNC Symbol;Acc:HGNC:26940]	-	R-HSA-72764:Eukaryotic Translation Termination;R-HSA-6782315:tRNA modification in the nucleus and cytosol;R-HSA-72312:rRNA processing;R-HSA-156581:Methylation;R-HSA-211859:Biological oxidations;R-HSA-72766:Translation;R-HSA-392499:Metabolism of proteins;R-HSA-72306:tRNA processing;R-HSA-1430728:Metabolism;R-HSA-8868773:rRNA processing in the nucleus and cytosol;R-HSA-74160:Gene Expression;R-HSA-6…	-	-	-	-	-	GO:0000154:rRNA modification;GO:0001510:RNA methylation;GO:0006139:nucleobase-containing compound metabolic process;GO:0006364:rRNA processing;GO:0006396:RNA processing;GO:0006399:tRNA metabolic process;GO:0006400:tRNA modification;GO:0006412:translation;GO:0006415:translational termination;GO:0006464:cellular protein modification process;GO:0006479:protein methylation;GO:0006518:peptide metaboli…	GO:0003824:catalytic activity;GO:0005488:binding;GO:0005515:protein binding;GO:0008168:methyltransferase activity;GO:0008276:protein methyltransferase activity;GO:0016740:transferase activity;GO:0016741:transferase activity, transferring one-carbon groups	GO:0005576:extracellular region;GO:0005622:intracellular;GO:0005623:cell;GO:0005634:nucleus;GO:0005654:nucleoplasm;GO:0005737:cytoplasm;GO:0005829:cytosol;GO:0031974:membrane-enclosed lumen;GO:0031981:nuclear lumen;GO:0031982:vesicle;GO:0031988:membrane-bounded vesicle;GO:0032991:macromolecular complex;GO:0043226:organelle;GO:0043227:membrane-bounded organelle;GO:0043229:intracellular organelle;G…
MAP1LC3B	2.03615e-22	-0.259736	0.435	0.788	4.95293e-18	0.581935	0.893987	NA	NA	NA	ENSG00000140941	ENSG00000140941	protein_coding	GRCh38.98	chr16	+	87383953	87404779	20827	hsa:81631:MAP1LC3B, ATG8F, LC3B, MAP1A/1BLC3, MAP1LC3B-a	81631	microtubule associated protein 1 light chain 3 beta [Source:HGNC Symbol;Acc:HGNC:13352]	-	R-HSA-5205685:Pink/Parkin Mediated Mitophagy;R-HSA-1632852:Macroautophagy;R-HSA-2262752:Cellular responses to stress;R-HSA-5205647:Mitophagy	-	-	-	-	Major depressive disorder	GO:0000045:autophagosome assembly;GO:0000422:mitophagy;GO:0006914:autophagy;GO:0006950:response to stress;GO:0006995:cellular response to nitrogen starvation;GO:0006996:organelle organization;GO:0007005:mitochondrion organization;GO:0007033:vacuole organization;GO:0007154:cell communication;GO:0009267:cellular response to starvation;GO:0009605:response to external stimulus;GO:0009987:cellular pro…	GO:0005488:binding;GO:0005515:protein binding;GO:0008017:microtubule binding;GO:0008092:cytoskeletal protein binding;GO:0015631:tubulin binding;GO:0019899:enzyme binding;GO:0031625:ubiquitin protein ligase binding;GO:0044389:ubiquitin-like protein ligase binding	GO:0000421:autophagosome membrane;GO:0005622:intracellular;GO:0005623:cell;GO:0005737:cytoplasm;GO:0005739:mitochondrion;GO:0005773:vacuole;GO:0005774:vacuolar membrane;GO:0005776:autophagosome;GO:0005829:cytosol;GO:0005856:cytoskeleton;GO:0005874:microtubule;GO:0005929:cilium;GO:0005930:axoneme;GO:0012505:endomembrane system;GO:0015630:microtubule cytoskeleton;GO:0016020:membrane;GO:0031090:orga…
RRAGA	1.89327e-27	-0.259877	0.294	0.655	4.60539e-23	0.352108	0.618983	NA	NA	NA	ENSG00000155876	ENSG00000155876	protein_coding	GRCh38.98	chr9	+	19049427	19051025	1599	hsa:10670:RRAGA, FIP-1, FIP1, RAGA	10670	Ras related GTP binding A [Source:HGNC Symbol;Acc:HGNC:16963]	hsa04150:mTOR signaling pathway	R-HSA-380972:Energy dependent regulation of mTOR by LKB1-AMPK;R-HSA-3700989:Transcriptional Regulation by TP53;R-HSA-1632852:Macroautophagy;R-HSA-112399:IRS-mediated signalling;R-HSA-74752:Signaling by Insulin receptor;R-HSA-165159:mTOR signalling;R-HSA-2428924:IGF1R signaling cascade;R-HSA-162582:Signal Transduction;R-HSA-2428928:IRS-related events triggered by IGF1R;R-HSA-74751:Insulin receptor…	-	-	-	-	-	GO:0001101:response to acid chemical;GO:0006914:autophagy;GO:0006915:apoptotic process;GO:0006950:response to stress;GO:0007049:cell cycle;GO:0007050:cell cycle arrest;GO:0007154:cell communication;GO:0007165:signal transduction;GO:0008104:protein localization;GO:0008219:cell death;GO:0009267:cellular response to starvation;GO:0009605:response to external stimulus;GO:0009719:response to endogenou…	GO:0000166:nucleotide binding;GO:0001882:nucleoside binding;GO:0001883:purine nucleoside binding;GO:0003824:catalytic activity;GO:0003924:GTPase activity;GO:0005488:binding;GO:0005515:protein binding;GO:0005525:GTP binding;GO:0016462:pyrophosphatase activity;GO:0016787:hydrolase activity;GO:0016817:hydrolase activity, acting on acid anhydrides;GO:0016818:hydrolase activity, acting on acid anhydri…	GO:0000323:lytic vacuole;GO:0005622:intracellular;GO:0005623:cell;GO:0005634:nucleus;GO:0005737:cytoplasm;GO:0005764:lysosome;GO:0005765:lysosomal membrane;GO:0005768:endosome;GO:0005773:vacuole;GO:0005774:vacuolar membrane;GO:0005794:Golgi apparatus;GO:0005829:cytosol;GO:0012505:endomembrane system;GO:0016020:membrane;GO:0031090:organelle membrane;GO:0032991:macromolecular complex;GO:0034448:EGO…
TMEM98	3.31992e-24	-0.260496	0.306	0.623	8.07571e-20	0.418461	0.699162	NA	NA	NA	ENSG00000006042	ENSG00000006042	protein_coding	GRCh38.98	chr17	+	32927910	32945106	17197	hsa:26022:TMEM98, TADA1	26022	transmembrane protein 98 [Source:HGNC Symbol;Acc:HGNC:24529]	-	-	-	-	615972:Nanophthalmos 4	-	-	-	-	GO:0005622:intracellular;GO:0005623:cell;GO:0005737:cytoplasm;GO:0005783:endoplasmic reticulum;GO:0012505:endomembrane system;GO:0016020:membrane;GO:0016021:integral component of membrane;GO:0031224:intrinsic component of membrane;GO:0043226:organelle;GO:0043227:membrane-bounded organelle;GO:0043229:intracellular organelle;GO:0043231:intracellular membrane-bounded organelle;GO:0044424:intracellul…
MID1IP1	1.369e-25	-0.260732	0.696	0.935	3.33008e-21	1.17365	1.60422	NA	NA	NA	ENSG00000165175	ENSG00000165175	protein_coding	GRCh38.98	chrX	+	38801432	38806537	5106	hsa:58526:MID1IP1, G12-like, MIG12, S14R, STRAIT11499, THRSPL	58526	MID1 interacting protein 1 [Source:HGNC Symbol;Acc:HGNC:20715]	-	-	-	-	-	-	-	GO:0000226:microtubule cytoskeleton organization;GO:0006082:organic acid metabolic process;GO:0006461:protein complex assembly;GO:0006629:lipid metabolic process;GO:0006631:fatty acid metabolic process;GO:0006633:fatty acid biosynthetic process;GO:0006996:organelle organization;GO:0007010:cytoskeleton organization;GO:0007017:microtubule-based process;GO:0007019:microtubule depolymerization;GO:000…	GO:0005488:binding;GO:0005515:protein binding;GO:0008022:protein C-terminus binding	GO:0005622:intracellular;GO:0005623:cell;GO:0005634:nucleus;GO:0005737:cytoplasm;GO:0005829:cytosol;GO:0005856:cytoskeleton;GO:0005874:microtubule;GO:0015630:microtubule cytoskeleton;GO:0043226:organelle;GO:0043227:membrane-bounded organelle;GO:0043228:non-membrane-bounded organelle;GO:0043229:intracellular organelle;GO:0043231:intracellular membrane-bounded organelle;GO:0043232:intracellular non…
SCN1B	2.29909e-39	-0.2608	0.052	0.332	5.59254e-35	0.059282	0.269171	NA	NA	NA	ENSG00000105711	ENSG00000105711	protein_coding	GRCh38.98	chr19	+	35030470	35040449	9980	hsa:6324:SCN1B, ATFB13, BRGDA5, GEFSP1	6324	sodium voltage-gated channel beta subunit 1 [Source:HGNC Symbol;Acc:HGNC:10586]	hsa04261:Adrenergic signaling in cardiomyocytes	R-HSA-1266738:Developmental Biology;R-HSA-445095:Interaction between L1 and Ankyrins;R-HSA-397014:Muscle contraction;R-HSA-422475:Axon guidance;R-HSA-5576892:Phase 0 - rapid depolarisation;R-HSA-5576891:Cardiac conduction;R-HSA-373760:L1CAM interactions	-	-	615377:Atrial fibrillation, familial, 13;604233:Epilepsy, generalized, with febrile seizures plus, type 1;612838:Brugada syndrome 5	Nervous system diseases;Other nervous and sensory system diseases;H00783:Febrile seizures;Cardiovascular diseases;Cardiac diseases;H00728:Brugada syndrome (BRS)	Serum albumin level	GO:0000902:cell morphogenesis;GO:0000904:cell morphogenesis involved in differentiation;GO:0001508:action potential;GO:0002027:regulation of heart rate;GO:0002028:regulation of sodium ion transport;GO:0003008:system process;GO:0003012:muscle system process;GO:0003013:circulatory system process;GO:0003015:heart process;GO:0003254:regulation of membrane depolarization;GO:0006810:transport;GO:000681…	GO:0005215:transporter activity;GO:0005216:ion channel activity;GO:0005244:voltage-gated ion channel activity;GO:0005248:voltage-gated sodium channel activity;GO:0005261:cation channel activity;GO:0005272:sodium channel activity;GO:0008200:ion channel inhibitor activity;GO:0008324:cation transmembrane transporter activity;GO:0015075:ion transmembrane transporter activity;GO:0015077:monovalent ino…	GO:0001518:voltage-gated sodium channel complex;GO:0005576:extracellular region;GO:0005623:cell;GO:0005886:plasma membrane;GO:0005887:integral component of plasma membrane;GO:0005911:cell-cell junction;GO:0014704:intercalated disc;GO:0016020:membrane;GO:0016021:integral component of membrane;GO:0030054:cell junction;GO:0030315:T-tubule;GO:0030424:axon;GO:0031224:intrinsic component of membrane;GO…
ERBIN	4.37946e-27	-0.260831	0.675	0.921	1.0653e-22	1.07335	1.48422	NA	NA	NA	ENSG00000112851	ENSG00000112851	protein_coding	GRCh38.98	chr5	+	65926475	66082549	156075	hsa:55914:ERBIN, ERBB2IP, HEL-S-78, LAP2	55914	erbb2 interacting protein [Source:HGNC Symbol;Acc:HGNC:15842]	hsa04621:NOD-like receptor signaling pathway	R-HSA-1227986:Signaling by ERBB2;R-HSA-162582:Signal Transduction	-	-	-	-	-	GO:0001816:cytokine production;GO:0001817:regulation of cytokine production;GO:0001818:negative regulation of cytokine production;GO:0002218:activation of innate immune response;GO:0002221:pattern recognition receptor signaling pathway;GO:0002237:response to molecule of bacterial origin;GO:0002253:activation of immune response;GO:0002376:immune system process;GO:0002682:regulation of immune syste…	GO:0005102:receptor binding;GO:0005176:ErbB-2 class receptor binding;GO:0005178:integrin binding;GO:0005198:structural molecule activity;GO:0005200:structural constituent of cytoskeleton;GO:0005488:binding;GO:0005515:protein binding;GO:0032403:protein complex binding;GO:0044877:macromolecular complex binding;GO:0050839:cell adhesion molecule binding	GO:0005576:extracellular region;GO:0005578:proteinaceous extracellular matrix;GO:0005604:basement membrane;GO:0005622:intracellular;GO:0005623:cell;GO:0005634:nucleus;GO:0005635:nuclear envelope;GO:0005654:nucleoplasm;GO:0005737:cytoplasm;GO:0005886:plasma membrane;GO:0009925:basal plasma membrane;GO:0012505:endomembrane system;GO:0016020:membrane;GO:0016323:basolateral plasma membrane;GO:0030054…
GLRX5	6.09927e-41	-0.26121	0.076	0.384	1.48365e-36	0.0829391	0.297884	NA	NA	NA	ENSG00000182512	ENSG00000182512	protein_coding	GRCh38.98	chr14	+	95533503	95544724	11222	hsa:51218:GLRX5, C14orf87, FLB4739, GRX5, PR01238, PRO1238, PRSA, SIDBA3, SPAHGC	51218	glutaredoxin 5 [Source:HGNC Symbol;Acc:HGNC:20134]	-	-	-	-	616860:Anemia, sideroblastic, 3, pyridoxine-refractory;616859:Spasticity, childhood-onset, with hyperglycinemia	Cardiovascular diseases;Hematologic diseases;H00982:Sideroblastic anemia;Congenital disorders of metabolism;Congenital disorders of cofactor/vitamin metabolism;H00201:Erythropoietic porphyria	Obesity-related traits;Amyotrophic lateral sclerosis (sporadic);Diisocyanate-induced asthma	GO:0002376:immune system process;GO:0002520:immune system development;GO:0007275:multicellular organism development;GO:0008152:metabolic process;GO:0009987:cellular process;GO:0019725:cellular homeostasis;GO:0030097:hemopoiesis;GO:0032501:multicellular organismal process;GO:0032502:developmental process;GO:0042592:homeostatic process;GO:0044699:single-organism process;GO:0044707:single-multicellu…	GO:0003824:catalytic activity;GO:0005488:binding;GO:0009055:electron carrier activity;GO:0015035:protein disulfide oxidoreductase activity;GO:0015036:disulfide oxidoreductase activity;GO:0016491:oxidoreductase activity;GO:0016667:oxidoreductase activity, acting on a sulfur group of donors;GO:0043167:ion binding;GO:0043169:cation binding;GO:0046872:metal ion binding;GO:0051536:iron-sulfur cluster …	GO:0005622:intracellular;GO:0005623:cell;GO:0005634:nucleus;GO:0005737:cytoplasm;GO:0005739:mitochondrion;GO:0005759:mitochondrial matrix;GO:0030425:dendrite;GO:0031974:membrane-enclosed lumen;GO:0036477:somatodendritic compartment;GO:0042995:cell projection;GO:0043005:neuron projection;GO:0043025:neuronal cell body;GO:0043226:organelle;GO:0043227:membrane-bounded organelle;GO:0043229:intracellul…
ATP5MF	4.41165e-31	-0.26149	0.239	0.6	1.07313e-26	0.292225	0.549011	NA	NA	NA	ENSG00000241468	ENSG00000241468	protein_coding	GRCh38.98	chr7	-	99448475	99466331	17857	hsa:9551:ATP5J2, ATP5JL	9551	ATP synthase membrane subunit f [Source:HGNC Symbol;Acc:HGNC:848]	hsa01100:Metabolic pathways;hsa00190:Oxidative phosphorylation	R-HSA-1430728:Metabolism;R-HSA-1428517:The citric acid (TCA) cycle and respiratory electron transport;R-HSA-163210:Formation of ATP by chemiosmotic coupling;R-HSA-163200:Respiratory electron transport, ATP synthesis by chemiosmotic coupling, and heat production by uncoupling proteins.	PWY-841:purine nucleotides de novo biosynthesis;PWY-7219:adenosine ribonucleotides de novo biosynthesis;PWY66-409:superpathway of purine nucleotide salvage	-	-	-	-	GO:0006139:nucleobase-containing compound metabolic process;GO:0006163:purine nucleotide metabolic process;GO:0006164:purine nucleotide biosynthetic process;GO:0006725:cellular aromatic compound metabolic process;GO:0006753:nucleoside phosphate metabolic process;GO:0006754:ATP biosynthetic process;GO:0006793:phosphorus metabolic process;GO:0006796:phosphate-containing compound metabolic process;G…	GO:0003824:catalytic activity;GO:0005215:transporter activity;GO:0016462:pyrophosphatase activity;GO:0016787:hydrolase activity;GO:0016817:hydrolase activity, acting on acid anhydrides;GO:0016818:hydrolase activity, acting on acid anhydrides, in phosphorus-containing anhydrides;GO:0016887:ATPase activity;GO:0017111:nucleoside-triphosphatase activity;GO:0022857:transmembrane transporter activity	GO:0000276:mitochondrial proton-transporting ATP synthase complex, coupling factor F(o);GO:0005576:extracellular region;GO:0005622:intracellular;GO:0005623:cell;GO:0005634:nucleus;GO:0005737:cytoplasm;GO:0005739:mitochondrion;GO:0005740:mitochondrial envelope;GO:0005743:mitochondrial inner membrane;GO:0005753:mitochondrial proton-transporting ATP synthase complex;GO:0016020:membrane;GO:0016021:in…
AP2B1	4.13454e-24	-0.261777	0.417	0.753	1.00573e-19	0.528803	0.832965	NA	NA	NA	ENSG00000006125	ENSG00000006125	protein_coding	GRCh38.98	chr17	+	35578046	35726413	148368	hsa:163:AP2B1, ADTB2, AP105B, AP2-BETA, CLAPB1	163	adaptor related protein complex 2 subunit beta 1 [Source:HGNC Symbol;Acc:HGNC:563]	hsa04144:Endocytosis;hsa05016:Huntington's disease;hsa04721:Synaptic vesicle cycle;hsa04961:Endocrine and other factor-regulated calcium reabsorption	R-HSA-8866427:VLDLR internalisation and degradation;R-HSA-182218:Nef Mediated CD8 Down-regulation;R-HSA-2682334:EPH-Ephrin signaling;R-HSA-177504:Retrograde neurotrophin signalling;R-HSA-187037:NGF signalling via TRKA from the plasma membrane;R-HSA-8856828:Clathrin-mediated endocytosis;R-HSA-1266738:Developmental Biology;R-HSA-162909:Host Interactions of HIV factors;R-HSA-168256:Immune System;R-H…	-	-	-	-	Mean platelet volume;Platelet count	GO:0001568:blood vessel development;GO:0001736:establishment of planar polarity;GO:0001738:morphogenesis of a polarized epithelium;GO:0001944:vasculature development;GO:0002009:morphogenesis of an epithelium;GO:0002252:immune effector process;GO:0002376:immune system process;GO:0002478:antigen processing and presentation of exogenous peptide antigen;GO:0002495:antigen processing and presentation …	GO:0005048:signal sequence binding;GO:0005215:transporter activity;GO:0005488:binding;GO:0005515:protein binding;GO:0008565:protein transporter activity;GO:0022892:substrate-specific transporter activity;GO:0030276:clathrin binding;GO:0030674:protein binding, bridging;GO:0032403:protein complex binding;GO:0033218:amide binding;GO:0035615:clathrin adaptor activity;GO:0042277:peptide binding;GO:004…	GO:0000323:lytic vacuole;GO:0005622:intracellular;GO:0005623:cell;GO:0005737:cytoplasm;GO:0005764:lysosome;GO:0005765:lysosomal membrane;GO:0005768:endosome;GO:0005773:vacuole;GO:0005774:vacuolar membrane;GO:0005794:Golgi apparatus;GO:0005802:trans-Golgi network;GO:0005829:cytosol;GO:0005886:plasma membrane;GO:0005905:clathrin-coated pit;GO:0010008:endosome membrane;GO:0012505:endomembrane system…
CBX4	1.24919e-26	-0.262978	0.257	0.577	3.03866e-22	0.311568	0.573821	NA	NA	NA	ENSG00000141582	ENSG00000141582	protein_coding	GRCh38.98	chr17	-	79833156	79839440	6285	hsa:8535:CBX4, NBP16, PC2	8535	chromobox 4 [Source:HGNC Symbol;Acc:HGNC:1554]	-	R-HSA-3108214:SUMOylation of DNA damage response and repair proteins;R-HSA-392499:Metabolism of proteins;R-HSA-597592:Post-translational protein modification;R-HSA-4570464:SUMOylation of RNA binding proteins;R-HSA-2262752:Cellular responses to stress;R-HSA-3108232:SUMO E3 ligases SUMOylate target proteins;R-HSA-2990846:SUMOylation;R-HSA-2559583:Cellular Senescence;R-HSA-2559580:Oxidative Stress I…	-	-	-	-	Response to serotonin reuptake inhibitors in major depressive disorder (plasma drug and metabolite levels)	GO:0000122:negative regulation of transcription from RNA polymerase II promoter;GO:0006139:nucleobase-containing compound metabolic process;GO:0006325:chromatin organization;GO:0006351:transcription, DNA-templated;GO:0006355:regulation of transcription, DNA-templated;GO:0006357:regulation of transcription from RNA polymerase II promoter;GO:0006366:transcription from RNA polymerase II promoter;GO:…	GO:0000975:regulatory region DNA binding;GO:0000988:transcription factor activity, protein binding;GO:0000989:transcription factor activity, transcription factor binding;GO:0001067:regulatory region nucleic acid binding;GO:0003676:nucleic acid binding;GO:0003677:DNA binding;GO:0003682:chromatin binding;GO:0003712:transcription cofactor activity;GO:0003714:transcription corepressor activity;GO:000…	GO:0000151:ubiquitin ligase complex;GO:0000152:nuclear ubiquitin ligase complex;GO:0005622:intracellular;GO:0005623:cell;GO:0005634:nucleus;GO:0005654:nucleoplasm;GO:0016604:nuclear body;GO:0016607:nuclear speck;GO:0031519:PcG protein complex;GO:0031974:membrane-enclosed lumen;GO:0031981:nuclear lumen;GO:0032991:macromolecular complex;GO:0035102:PRC1 complex;GO:0043226:organelle;GO:0043227:membra…
MFAP3L	2.28236e-23	-0.263368	0.44	0.782	5.55184e-19	0.5883	0.906401	NA	NA	NA	ENSG00000198948	ENSG00000198948	protein_coding	GRCh38.98	chr4	-	169986597	170033031	46435	hsa:9848:MFAP3L, NYD-sp9	9848	microfibril associated protein 3 like [Source:HGNC Symbol;Acc:HGNC:29083]	-	-	-	-	-	-	Anxiety disorder	-	GO:0005488:binding;GO:0005515:protein binding	GO:0005622:intracellular;GO:0005623:cell;GO:0005634:nucleus;GO:0005737:cytoplasm;GO:0005886:plasma membrane;GO:0016020:membrane;GO:0016021:integral component of membrane;GO:0031224:intrinsic component of membrane;GO:0043226:organelle;GO:0043227:membrane-bounded organelle;GO:0043229:intracellular organelle;GO:0043231:intracellular membrane-bounded organelle;GO:0044424:intracellular part;GO:0044425…
NFKBIZ	1.11676e-28	-0.263844	0.039	0.246	2.71651e-24	0.0508862	0.261771	NA	NA	NA	ENSG00000144802	ENSG00000144802	protein_coding	GRCh38.98	chr3	+	101827991	101861022	33032	hsa:64332:NFKBIZ, IKBZ, INAP, MAIL	64332	NFKB inhibitor zeta [Source:HGNC Symbol;Acc:HGNC:29805]	hsa05202:Transcriptional misregulation in cancer	-	-	-	-	-	Psoriasis;Multiple sclerosis;Ulcerative colitis	GO:0006139:nucleobase-containing compound metabolic process;GO:0006351:transcription, DNA-templated;GO:0006355:regulation of transcription, DNA-templated;GO:0006357:regulation of transcription from RNA polymerase II promoter;GO:0006366:transcription from RNA polymerase II promoter;GO:0006725:cellular aromatic compound metabolic process;GO:0006807:nitrogen compound metabolic process;GO:0006950:res…	GO:0000988:transcription factor activity, protein binding;GO:0000989:transcription factor activity, transcription factor binding;GO:0003712:transcription cofactor activity;GO:0005488:binding;GO:0005515:protein binding	GO:0005622:intracellular;GO:0005623:cell;GO:0005634:nucleus;GO:0043226:organelle;GO:0043227:membrane-bounded organelle;GO:0043229:intracellular organelle;GO:0043231:intracellular membrane-bounded organelle;GO:0044424:intracellular part;GO:0044464:cell part
DNAJC21	6.00096e-33	-0.26394	0.157	0.469	1.45973e-28	0.180326	0.417281	NA	NA	NA	ENSG00000168724	ENSG00000168724	protein_coding	GRCh38.98	chr5	+	34929559	34958964	29406	hsa:134218:DNAJC21, DNAJA5, GS3, JJJ1	134218	DnaJ heat shock protein family (Hsp40) member C21 [Source:HGNC Symbol;Acc:HGNC:27030]	-	-	-	-	617052:Bone marrow failure syndrome 3	-	Response to angiotensin II receptor blocker therapy	GO:0006457:protein folding;GO:0009987:cellular process	GO:0003676:nucleic acid binding;GO:0003723:RNA binding;GO:0005488:binding;GO:0005515:protein binding;GO:0008270:zinc ion binding;GO:0043167:ion binding;GO:0043169:cation binding;GO:0044822:poly(A) RNA binding;GO:0046872:metal ion binding;GO:0046914:transition metal ion binding;GO:0097159:organic cyclic compound binding;GO:1901363:heterocyclic compound binding	GO:0005622:intracellular;GO:0005623:cell;GO:0005737:cytoplasm;GO:0005840:ribosome;GO:0030529:intracellular ribonucleoprotein complex;GO:0032991:macromolecular complex;GO:0043226:organelle;GO:0043228:non-membrane-bounded organelle;GO:0043229:intracellular organelle;GO:0043232:intracellular non-membrane-bounded organelle;GO:0044424:intracellular part;GO:0044444:cytoplasmic part;GO:0044464:cell part
GCLC	1.08853e-24	-0.264112	0.388	0.729	2.64786e-20	0.492273	0.792065	NA	NA	NA	ENSG00000001084	ENSG00000001084	protein_coding	GRCh38.98	chr6	-	53497341	53616970	119630	hsa:2729:GCLC, GCL, GCS, GLCL, GLCLC	2729	glutamate-cysteine ligase catalytic subunit [Source:HGNC Symbol;Acc:HGNC:4311]	hsa01100:Metabolic pathways;hsa00480:Glutathione metabolism;hsa00270:Cysteine and methionine metabolism	R-HSA-156590:Glutathione conjugation;R-HSA-211859:Biological oxidations;R-HSA-1614635:Sulfur amino acid metabolism;R-HSA-1430728:Metabolism;R-HSA-5579029:Metabolic disorders of biological oxidation enzymes;R-HSA-5668914:Diseases of metabolism;R-HSA-1643685:Disease;R-HSA-174403:Glutathione synthesis and recycling;R-HSA-5578999:Defective GCLC causes Hemolytic anemia due to gamma-glutamylcysteine sy…	PWY-4041:gamma-glutamyl cycle;GLUTATHIONESYN-PWY:glutathione biosynthesis	-	230450:Hemolytic anemia due to gamma-glutamylcysteine synthetase deficiency;608446:Myocardial infarction, susceptibility to	Cardiovascular diseases;Hematologic diseases;H00668:Anemia due to disorders of glutathione metabolism;Congenital disorders of metabolism;Congenital disorders of amino acid metabolism	-	GO:0000096:sulfur amino acid metabolic process;GO:0003008:system process;GO:0003013:circulatory system process;GO:0003018:vascular process in circulatory system;GO:0003254:regulation of membrane depolarization;GO:0006082:organic acid metabolic process;GO:0006139:nucleobase-containing compound metabolic process;GO:0006351:transcription, DNA-templated;GO:0006355:regulation of transcription, DNA-tem…	GO:0000166:nucleotide binding;GO:0000287:magnesium ion binding;GO:0001882:nucleoside binding;GO:0001883:purine nucleoside binding;GO:0003824:catalytic activity;GO:0004357:glutamate-cysteine ligase activity;GO:0005488:binding;GO:0005515:protein binding;GO:0005524:ATP binding;GO:0016595:glutamate binding;GO:0016874:ligase activity;GO:0016879:ligase activity, forming carbon-nitrogen bonds;GO:0016881…	GO:0005622:intracellular;GO:0005623:cell;GO:0005737:cytoplasm;GO:0005829:cytosol;GO:0017109:glutamate-cysteine ligase complex;GO:0032991:macromolecular complex;GO:0043234:protein complex;GO:0044424:intracellular part;GO:0044444:cytoplasmic part;GO:0044464:cell part;GO:1902494:catalytic complex
DNAJC1	1.96365e-40	-0.264141	0.039	0.31	4.77657e-36	0.037652	0.246138	NA	NA	NA	ENSG00000136770	ENSG00000136770	protein_coding	GRCh38.98	chr10	-	21756548	22003769	247222	hsa:64215:DNAJC1, DNAJL1, ERdj1, HTJ1, MTJ1	64215	DnaJ heat shock protein family (Hsp40) member C1 [Source:HGNC Symbol;Acc:HGNC:20090]	hsa04141:Protein processing in endoplasmic reticulum	-	-	-	-	-	Breast cancer;Ovarian cancer	GO:0006412:translation;GO:0006417:regulation of translation;GO:0006457:protein folding;GO:0006508:proteolysis;GO:0006518:peptide metabolic process;GO:0006807:nitrogen compound metabolic process;GO:0006810:transport;GO:0008104:protein localization;GO:0008152:metabolic process;GO:0009058:biosynthetic process;GO:0009059:macromolecule biosynthetic process;GO:0009306:protein secretion;GO:0009889:regul…	GO:0001671:ATPase activator activity;GO:0003676:nucleic acid binding;GO:0003677:DNA binding;GO:0005488:binding;GO:0005515:protein binding;GO:0008047:enzyme activator activity;GO:0030234:enzyme regulator activity;GO:0051087:chaperone binding;GO:0060589:nucleoside-triphosphatase regulator activity;GO:0060590:ATPase regulator activity;GO:0097159:organic cyclic compound binding;GO:0098772:molecular f…	GO:0005622:intracellular;GO:0005623:cell;GO:0005634:nucleus;GO:0005635:nuclear envelope;GO:0005737:cytoplasm;GO:0005783:endoplasmic reticulum;GO:0005789:endoplasmic reticulum membrane;GO:0005829:cytosol;GO:0005886:plasma membrane;GO:0012505:endomembrane system;GO:0016020:membrane;GO:0016021:integral component of membrane;GO:0031090:organelle membrane;GO:0031224:intrinsic component of membrane;GO:…
ACSL1	3.00494e-24	-0.264496	0.358	0.697	7.30953e-20	0.460245	0.754071	NA	NA	NA	ENSG00000151726	ENSG00000151726	protein_coding	GRCh38.98	chr4	-	184755595	184826818	71224	hsa:2180:ACSL1, ACS1, FACL1, FACL2, LACS, LACS1, LACS2	2180	acyl-CoA synthetase long chain family member 1 [Source:HGNC Symbol;Acc:HGNC:3569]	hsa01100:Metabolic pathways;hsa04920:Adipocytokine signaling pathway;hsa04146:Peroxisome;hsa00071:Fatty acid degradation;hsa01212:Fatty acid metabolism;hsa03320:PPAR signaling pathway;hsa00061:Fatty acid biosynthesis	R-HSA-75105:Fatty Acyl-CoA Biosynthesis;R-HSA-2046104:alpha-linolenic (omega3) and linoleic (omega6) acid metabolism;R-HSA-535734:Fatty acid, triacylglycerol, and ketone body metabolism;R-HSA-75109:Triglyceride Biosynthesis;R-HSA-400206:Regulation of lipid metabolism by Peroxisome proliferator-activated receptor alpha (PPARalpha);R-HSA-2046105:Linoleic acid (LA) metabolism;R-HSA-1430728:Metabolis…	PWY-5143:fatty acid activation;PWY-5972:stearate biosynthesis;PWY-6000:gamma-linolenate biosynthesis;PWY-7049:icosapentaenoate biosynthesis II (metazoa);PWY66-387:fatty acid alpha-oxidation;PWY66-391:fatty acid beta-oxidation (peroxisome);FAO-PWY:fatty acid beta-oxidation;PWY66-388:fatty acid alpha-oxidation III	-	-	-	-	GO:0001676:long-chain fatty acid metabolic process;GO:0001932:regulation of protein phosphorylation;GO:0001934:positive regulation of protein phosphorylation;GO:0006082:organic acid metabolic process;GO:0006464:cellular protein modification process;GO:0006468:protein phosphorylation;GO:0006629:lipid metabolic process;GO:0006631:fatty acid metabolic process;GO:0006637:acyl-CoA metabolic process;GO…	GO:0000166:nucleotide binding;GO:0001882:nucleoside binding;GO:0001883:purine nucleoside binding;GO:0003824:catalytic activity;GO:0004467:long-chain fatty acid-CoA ligase activity;GO:0005488:binding;GO:0005524:ATP binding;GO:0015645:fatty acid ligase activity;GO:0016874:ligase activity;GO:0016877:ligase activity, forming carbon-sulfur bonds;GO:0017076:purine nucleotide binding;GO:0030554:adenyl n…	GO:0005622:intracellular;GO:0005623:cell;GO:0005737:cytoplasm;GO:0005739:mitochondrion;GO:0005740:mitochondrial envelope;GO:0005741:mitochondrial outer membrane;GO:0005777:peroxisome;GO:0005778:peroxisomal membrane;GO:0005783:endoplasmic reticulum;GO:0005789:endoplasmic reticulum membrane;GO:0005886:plasma membrane;GO:0012505:endomembrane system;GO:0016020:membrane;GO:0016021:integral component o…
KHDRBS1	1.74416e-24	-0.264501	0.492	0.812	4.24267e-20	0.638124	0.967749	NA	NA	NA	ENSG00000121774	ENSG00000121774	protein_coding	GRCh38.98	chr1	+	32013868	32060850	46983	hsa:10657:KHDRBS1, Sam68, p62, p68	10657	KH RNA binding domain containing, signal transduction associated 1 [Source:HGNC Symbol;Acc:HGNC:18116]	-	R-HSA-162582:Signal Transduction;R-HSA-8848021:Signaling by PTK6;R-HSA-8849468:PTK6 Regulates Proteins Involved in RNA Processing	-	-	-	-	-	GO:0000086:G2/M transition of mitotic cell cycle;GO:0000278:mitotic cell cycle;GO:0006139:nucleobase-containing compound metabolic process;GO:0006351:transcription, DNA-templated;GO:0006355:regulation of transcription, DNA-templated;GO:0006396:RNA processing;GO:0006397:mRNA processing;GO:0006403:RNA localization;GO:0006405:RNA export from nucleus;GO:0006412:translation;GO:0006413:translational in…	GO:0003676:nucleic acid binding;GO:0003677:DNA binding;GO:0003723:RNA binding;GO:0003727:single-stranded RNA binding;GO:0005070:SH3/SH2 adaptor activity;GO:0005488:binding;GO:0005515:protein binding;GO:0008143:poly(A) binding;GO:0008187:poly-pyrimidine tract binding;GO:0008266:poly(U) RNA binding;GO:0017124:SH3 domain binding;GO:0019904:protein domain specific binding;GO:0030674:protein binding, …	GO:0005622:intracellular;GO:0005623:cell;GO:0005634:nucleus;GO:0005654:nucleoplasm;GO:0005737:cytoplasm;GO:0005829:cytosol;GO:0005886:plasma membrane;GO:0016020:membrane;GO:0031974:membrane-enclosed lumen;GO:0031981:nuclear lumen;GO:0032991:macromolecular complex;GO:0043226:organelle;GO:0043227:membrane-bounded organelle;GO:0043229:intracellular organelle;GO:0043231:intracellular membrane-bounded…
BEX2	8.24058e-24	-0.26451	0.356	0.691	2.00452e-19	0.500764	0.80276	NA	NA	NA	ENSG00000133134	ENSG00000133134	protein_coding	GRCh38.98	chrX	-	103309346	103311046	1701	hsa:84707:BEX2, BEX1, DJ79P11.1	84707	brain expressed X-linked 2 [Source:HGNC Symbol;Acc:HGNC:30933]	-	-	-	-	-	-	-	GO:0006915:apoptotic process;GO:0007049:cell cycle;GO:0008219:cell death;GO:0009987:cellular process;GO:0010941:regulation of cell death;GO:0012501:programmed cell death;GO:0042981:regulation of apoptotic process;GO:0043067:regulation of programmed cell death;GO:0044699:single-organism process;GO:0044763:single-organism cellular process;GO:0050789:regulation of biological process;GO:0050794:regul…	GO:0005488:binding;GO:0005515:protein binding	GO:0005622:intracellular;GO:0005623:cell;GO:0005634:nucleus;GO:0005737:cytoplasm;GO:0043226:organelle;GO:0043227:membrane-bounded organelle;GO:0043229:intracellular organelle;GO:0043231:intracellular membrane-bounded organelle;GO:0044424:intracellular part;GO:0044464:cell part
RPS13	1.73045e-27	-0.264655	0.668	0.934	4.20931e-23	1.00801	1.41232	NA	NA	NA	ENSG00000110700	ENSG00000110700	protein_coding	GRCh38.98	chr11	-	17074388	17077715	3328	hsa:6207:RPS13, S13	6207	ribosomal protein S13 [Source:HGNC Symbol;Acc:HGNC:10386]	hsa03010:Ribosome	R-HSA-72706:GTP hydrolysis and joining of the 60S ribosomal subunit;R-HSA-72689:Formation of a pool of free 40S subunits;R-HSA-72737:Cap-dependent Translation Initiation;R-HSA-156827:L13a-mediated translational silencing of Ceruloplasmin expression;R-HSA-72764:Eukaryotic Translation Termination;R-HSA-72649:Translation initiation complex formation;R-HSA-2408522:Selenoamino acid metabolism;R-HSA-72…	-	-	-	-	-	GO:0000184:nuclear-transcribed mRNA catabolic process, nonsense-mediated decay;GO:0000956:nuclear-transcribed mRNA catabolic process;GO:0006139:nucleobase-containing compound metabolic process;GO:0006364:rRNA processing;GO:0006396:RNA processing;GO:0006401:RNA catabolic process;GO:0006402:mRNA catabolic process;GO:0006412:translation;GO:0006413:translational initiation;GO:0006518:peptide metaboli…	GO:0003676:nucleic acid binding;GO:0003723:RNA binding;GO:0003729:mRNA binding;GO:0003735:structural constituent of ribosome;GO:0005198:structural molecule activity;GO:0005488:binding;GO:0005515:protein binding;GO:0019843:rRNA binding;GO:0044822:poly(A) RNA binding;GO:0070181:small ribosomal subunit rRNA binding;GO:0097159:organic cyclic compound binding;GO:1901363:heterocyclic compound binding	GO:0005576:extracellular region;GO:0005622:intracellular;GO:0005623:cell;GO:0005634:nucleus;GO:0005654:nucleoplasm;GO:0005730:nucleolus;GO:0005737:cytoplasm;GO:0005829:cytosol;GO:0005840:ribosome;GO:0005912:adherens junction;GO:0005924:cell-substrate adherens junction;GO:0005925:focal adhesion;GO:0015935:small ribosomal subunit;GO:0016020:membrane;GO:0022626:cytosolic ribosome;GO:0022627:cytosoli…
UBE2G1	1.06763e-32	-0.264665	0.197	0.541	2.59702e-28	0.230834	0.478672	NA	NA	NA	ENSG00000132388	ENSG00000132388	protein_coding	GRCh38.98	chr17	-	4269259	4366628	97370	hsa:7326:UBE2G1, E217K, UBC7, UBE2G	7326	ubiquitin conjugating enzyme E2 G1 [Source:HGNC Symbol;Acc:HGNC:12482]	hsa04120:Ubiquitin mediated proteolysis;hsa04141:Protein processing in endoplasmic reticulum;hsa05012:Parkinson's disease	R-HSA-168256:Immune System;R-HSA-1280218:Adaptive Immune System;R-HSA-983169:Class I MHC mediated antigen processing & presentation;R-HSA-983168:Antigen processing: Ubiquitination & Proteasome degradation	PWY-7511:protein ubiquitylation	P00060:Ubiquitin proteasome pathway	-	-	-	GO:0000209:protein polyubiquitination;GO:0006464:cellular protein modification process;GO:0006508:proteolysis;GO:0006511:ubiquitin-dependent protein catabolic process;GO:0008152:metabolic process;GO:0009056:catabolic process;GO:0009057:macromolecule catabolic process;GO:0009987:cellular process;GO:0016567:protein ubiquitination;GO:0019538:protein metabolic process;GO:0019941:modification-dependen…	GO:0000166:nucleotide binding;GO:0001882:nucleoside binding;GO:0001883:purine nucleoside binding;GO:0003824:catalytic activity;GO:0004842:ubiquitin-protein transferase activity;GO:0005488:binding;GO:0005515:protein binding;GO:0005524:ATP binding;GO:0016740:transferase activity;GO:0017076:purine nucleotide binding;GO:0019787:ubiquitin-like protein transferase activity;GO:0019899:enzyme binding;GO:…	GO:0005576:extracellular region;GO:0005622:intracellular;GO:0005623:cell;GO:0005737:cytoplasm;GO:0031982:vesicle;GO:0031988:membrane-bounded vesicle;GO:0043226:organelle;GO:0043227:membrane-bounded organelle;GO:0043230:extracellular organelle;GO:0044421:extracellular region part;GO:0044424:intracellular part;GO:0044464:cell part;GO:0070062:extracellular exosome;GO:1903561:extracellular vesicle
POLR2I	6.54515e-24	-0.264703	0.56	0.878	1.59211e-19	0.801499	1.1643	NA	NA	NA	ENSG00000105258	ENSG00000105258	protein_coding	GRCh38.98	chr19	-	36113709	36115213	1505	hsa:5438:POLR2I, RPB9, hRPB14.5	5438	RNA polymerase II subunit I [Source:HGNC Symbol;Acc:HGNC:9196]	hsa00240:Pyrimidine metabolism;hsa01100:Metabolic pathways;hsa00230:Purine metabolism;hsa05169:Epstein-Barr virus infection;hsa03020:RNA polymerase;hsa05016:Huntington's disease	R-HSA-6782135:Dual incision in TC-NER;R-HSA-113418:Formation of the Early Elongation Complex;R-HSA-3700989:Transcriptional Regulation by TP53;R-HSA-73779:RNA Polymerase II Transcription Pre-Initiation And Promoter Opening;R-HSA-190236:Signaling by FGFR;R-HSA-76042:RNA Polymerase II Transcription Initiation And Promoter Clearance;R-HSA-1266738:Developmental Biology;R-HSA-452723:Transcriptional reg…	-	-	-	-	-	GO:0000375:RNA splicing, via transesterification reactions;GO:0000377:RNA splicing, via transesterification reactions with bulged adenosine as nucleophile;GO:0000398:mRNA splicing, via spliceosome;GO:0001192:maintenance of transcriptional fidelity during DNA-templated transcription elongation;GO:0001193:maintenance of transcriptional fidelity during DNA-templated transcription elongation from RNA…	GO:0003676:nucleic acid binding;GO:0003824:catalytic activity;GO:0003899:DNA-directed RNA polymerase activity;GO:0005488:binding;GO:0008270:zinc ion binding;GO:0016740:transferase activity;GO:0016772:transferase activity, transferring phosphorus-containing groups;GO:0016779:nucleotidyltransferase activity;GO:0034062:RNA polymerase activity;GO:0043167:ion binding;GO:0043169:cation binding;GO:00468…	GO:0000428:DNA-directed RNA polymerase complex;GO:0005622:intracellular;GO:0005623:cell;GO:0005634:nucleus;GO:0005654:nucleoplasm;GO:0005665:DNA-directed RNA polymerase II, core complex;GO:0005730:nucleolus;GO:0016591:DNA-directed RNA polymerase II, holoenzyme;GO:0030880:RNA polymerase complex;GO:0031974:membrane-enclosed lumen;GO:0031981:nuclear lumen;GO:0032991:macromolecular complex;GO:0043226…
AFF4	8.59569e-24	-0.264852	0.453	0.779	2.0909e-19	0.588012	0.908017	NA	NA	NA	ENSG00000072364	ENSG00000072364	protein_coding	GRCh38.98	chr5	-	132875395	132963634	88240	hsa:27125:AFF4, AF5Q31, CHOPS, MCEF	27125	AF4/FMR2 family member 4 [Source:HGNC Symbol;Acc:HGNC:17869]	-	-	-	-	616368:CHOPS syndrome	Musculoskeletal diseases;Skeletal diseases;H01569:CHOPS syndrome	-	GO:0000003:reproduction;GO:0003006:developmental process involved in reproduction;GO:0006139:nucleobase-containing compound metabolic process;GO:0006351:transcription, DNA-templated;GO:0006355:regulation of transcription, DNA-templated;GO:0006366:transcription from RNA polymerase II promoter;GO:0006725:cellular aromatic compound metabolic process;GO:0006807:nitrogen compound metabolic process;GO:…	GO:0001071:nucleic acid binding transcription factor activity;GO:0003700:transcription factor activity, sequence-specific DNA binding;GO:0005488:binding;GO:0005515:protein binding	GO:0000785:chromatin;GO:0005622:intracellular;GO:0005623:cell;GO:0005634:nucleus;GO:0005654:nucleoplasm;GO:0005694:chromosome;GO:0008023:transcription elongation factor complex;GO:0031974:membrane-enclosed lumen;GO:0031981:nuclear lumen;GO:0032991:macromolecular complex;GO:0035327:transcriptionally active chromatin;GO:0043226:organelle;GO:0043227:membrane-bounded organelle;GO:0043228:non-membrane…
CPQ	1.54887e-28	-0.264876	0.265	0.602	3.76763e-24	0.315417	0.580516	NA	NA	NA	ENSG00000104324	ENSG00000104324	protein_coding	GRCh38.98	chr8	+	96645242	97149654	504413	hsa:10404:CPQ, LDP, PGCP	10404	carboxypeptidase Q [Source:HGNC Symbol;Acc:HGNC:16910]	-	-	-	-	-	-	Migraine;Sleep duration;DNA methylation (variation)	GO:0006508:proteolysis;GO:0006518:peptide metabolic process;GO:0006575:cellular modified amino acid metabolic process;GO:0006590:thyroid hormone generation;GO:0006725:cellular aromatic compound metabolic process;GO:0006807:nitrogen compound metabolic process;GO:0006950:response to stress;GO:0008152:metabolic process;GO:0009056:catabolic process;GO:0009611:response to wounding;GO:0009888:tissue de…	GO:0003824:catalytic activity;GO:0004180:carboxypeptidase activity;GO:0005488:binding;GO:0005515:protein binding;GO:0008233:peptidase activity;GO:0008235:metalloexopeptidase activity;GO:0008237:metallopeptidase activity;GO:0008238:exopeptidase activity;GO:0016787:hydrolase activity;GO:0016805:dipeptidase activity;GO:0042802:identical protein binding;GO:0042803:protein homodimerization activity;GO…	GO:0000323:lytic vacuole;GO:0005576:extracellular region;GO:0005615:extracellular space;GO:0005622:intracellular;GO:0005623:cell;GO:0005737:cytoplasm;GO:0005764:lysosome;GO:0005773:vacuole;GO:0005783:endoplasmic reticulum;GO:0005794:Golgi apparatus;GO:0012505:endomembrane system;GO:0031982:vesicle;GO:0031988:membrane-bounded vesicle;GO:0043226:organelle;GO:0043227:membrane-bounded organelle;GO:00…
ATP5IF1	6.95121e-24	-0.265123	0.447	0.775	1.69088e-19	0.562142	0.877286	NA	NA	NA	ENSG00000130770	ENSG00000130770	protein_coding	GRCh38.98	chr1	+	28236109	28246906	10798	hsa:93974:ATPIF1, ATPI, ATPIP, IP	93974	ATP synthase inhibitory factor subunit 1 [Source:HGNC Symbol;Acc:HGNC:871]	-	-	-	-	-	-	-	GO:0000422:mitophagy;GO:0000423:macromitophagy;GO:0001525:angiogenesis;GO:0001568:blood vessel development;GO:0001935:endothelial cell proliferation;GO:0001936:regulation of endothelial cell proliferation;GO:0001937:negative regulation of endothelial cell proliferation;GO:0001944:vasculature development;GO:0002262:myeloid cell homeostasis;GO:0002376:immune system process;GO:0002520:immune system …	GO:0004857:enzyme inhibitor activity;GO:0005488:binding;GO:0005515:protein binding;GO:0005516:calmodulin binding;GO:0019899:enzyme binding;GO:0030234:enzyme regulator activity;GO:0042030:ATPase inhibitor activity;GO:0042802:identical protein binding;GO:0042803:protein homodimerization activity;GO:0043532:angiostatin binding;GO:0046983:protein dimerization activity;GO:0051117:ATPase binding;GO:006…	GO:0005622:intracellular;GO:0005623:cell;GO:0005737:cytoplasm;GO:0005739:mitochondrion;GO:0005740:mitochondrial envelope;GO:0005743:mitochondrial inner membrane;GO:0005753:mitochondrial proton-transporting ATP synthase complex;GO:0009986:cell surface;GO:0016020:membrane;GO:0016469:proton-transporting two-sector ATPase complex;GO:0019866:organelle inner membrane;GO:0031090:organelle membrane;GO:00…
PTP4A2	5.49121e-37	-0.265157	0.777	0.962	1.33574e-32	1.39082	1.87321	NA	NA	NA	ENSG00000184007	ENSG00000184007	protein_coding	GRCh38.98	chr1	-	31906421	31944856	38436	hsa:8073:PTP4A2, HH13, HH7-2, HU-PP-1, OV-1, PRL-2, PRL2, PTP4A, PTPCAAX2, ptp-IV1a, ptp-IV1b	8073	protein tyrosine phosphatase 4A2 [Source:HGNC Symbol;Acc:HGNC:9635]	-	-	-	-	-	-	-	GO:0006464:cellular protein modification process;GO:0006470:protein dephosphorylation;GO:0006793:phosphorus metabolic process;GO:0006796:phosphate-containing compound metabolic process;GO:0008152:metabolic process;GO:0009987:cellular process;GO:0016311:dephosphorylation;GO:0019538:protein metabolic process;GO:0035335:peptidyl-tyrosine dephosphorylation;GO:0036211:protein modification process;GO:0…	GO:0003824:catalytic activity;GO:0004721:phosphoprotein phosphatase activity;GO:0004725:protein tyrosine phosphatase activity;GO:0004727:prenylated protein tyrosine phosphatase activity;GO:0016787:hydrolase activity;GO:0016788:hydrolase activity, acting on ester bonds;GO:0016791:phosphatase activity;GO:0042578:phosphoric ester hydrolase activity	GO:0005576:extracellular region;GO:0005622:intracellular;GO:0005623:cell;GO:0005634:nucleus;GO:0005737:cytoplasm;GO:0005768:endosome;GO:0005769:early endosome;GO:0005773:vacuole;GO:0005886:plasma membrane;GO:0012505:endomembrane system;GO:0016020:membrane;GO:0031982:vesicle;GO:0031988:membrane-bounded vesicle;GO:0043226:organelle;GO:0043227:membrane-bounded organelle;GO:0043229:intracellular orga…
C1orf198	6.14488e-24	-0.265287	0.573	0.868	1.49474e-19	0.824119	1.19236	NA	NA	NA	ENSG00000119280	ENSG00000119280	protein_coding	GRCh38.98	chr1	-	230837119	230869589	32471	hsa:84886:C1orf198	84886	chromosome 1 open reading frame 198 [Source:HGNC Symbol;Acc:HGNC:25900]	-	-	-	-	-	-	-	-	-	GO:0005622:intracellular;GO:0005623:cell;GO:0005737:cytoplasm;GO:0044424:intracellular part;GO:0044464:cell part
TTL	2.60806e-27	-0.265731	0.319	0.666	6.34411e-23	0.432199	0.721854	NA	NA	NA	ENSG00000114999	ENSG00000114999	protein_coding	GRCh38.98	chr2	+	112482156	112541739	59584	hsa:150465:TTL	150465	tubulin tyrosine ligase [Source:HGNC Symbol;Acc:HGNC:21586]	-	-	-	-	-	-	-	GO:0000226:microtubule cytoskeleton organization;GO:0000902:cell morphogenesis;GO:0000904:cell morphogenesis involved in differentiation;GO:0001558:regulation of cell growth;GO:0006464:cellular protein modification process;GO:0006996:organelle organization;GO:0007010:cytoskeleton organization;GO:0007017:microtubule-based process;GO:0007275:multicellular organism development;GO:0007399:nervous sys…	GO:0000166:nucleotide binding;GO:0001882:nucleoside binding;GO:0001883:purine nucleoside binding;GO:0003824:catalytic activity;GO:0004835:tubulin-tyrosine ligase activity;GO:0005488:binding;GO:0005524:ATP binding;GO:0016874:ligase activity;GO:0016879:ligase activity, forming carbon-nitrogen bonds;GO:0016881:acid-amino acid ligase activity;GO:0017076:purine nucleotide binding;GO:0030554:adenyl nuc…	-
EIF2S2	7.97383e-25	-0.26642	0.586	0.879	1.93963e-20	0.809847	1.17692	NA	NA	NA	ENSG00000125977	ENSG00000125977	protein_coding	GRCh38.98	chr20	-	34088309	34112243	23935	hsa:8894:EIF2S2, EIF2, EIF2B, EIF2beta, PPP1R67, eIF-2-beta	8894	eukaryotic translation initiation factor 2 subunit beta [Source:HGNC Symbol;Acc:HGNC:3266]	hsa03013:RNA transport	R-HSA-72706:GTP hydrolysis and joining of the 60S ribosomal subunit;R-HSA-72737:Cap-dependent Translation Initiation;R-HSA-156827:L13a-mediated translational silencing of Ceruloplasmin expression;R-HSA-382556:ABC-family proteins mediated transport;R-HSA-72649:Translation initiation complex formation;R-HSA-72662:Activation of the mRNA upon binding of the cap-binding complex and eIFs, and subsequen…	-	-	-	-	Breast cancer	GO:0000003:reproduction;GO:0001701:in utero embryonic development;GO:0002176:male germ cell proliferation;GO:0003006:developmental process involved in reproduction;GO:0006412:translation;GO:0006413:translational initiation;GO:0006518:peptide metabolic process;GO:0006807:nitrogen compound metabolic process;GO:0006810:transport;GO:0007275:multicellular organism development;GO:0007276:gamete generat…	GO:0003676:nucleic acid binding;GO:0003723:RNA binding;GO:0003743:translation initiation factor activity;GO:0005488:binding;GO:0005515:protein binding;GO:0008135:translation factor activity, RNA binding;GO:0043167:ion binding;GO:0043169:cation binding;GO:0044822:poly(A) RNA binding;GO:0046872:metal ion binding;GO:0097159:organic cyclic compound binding;GO:1901363:heterocyclic compound binding	GO:0005622:intracellular;GO:0005623:cell;GO:0005737:cytoplasm;GO:0005829:cytosol;GO:0005850:eukaryotic translation initiation factor 2 complex;GO:0032991:macromolecular complex;GO:0043234:protein complex;GO:0044424:intracellular part;GO:0044444:cytoplasmic part;GO:0044464:cell part
AHCYL1	1.40362e-25	-0.266501	0.385	0.719	3.4143e-21	0.476742	0.776354	NA	NA	NA	ENSG00000168710	ENSG00000168710	protein_coding	GRCh38.98	chr1	+	109984765	110023742	38978	hsa:10768:AHCYL1, DCAL, IRBIT, PPP1R78, PRO0233, XPVKONA	10768	adenosylhomocysteinase like 1 [Source:HGNC Symbol;Acc:HGNC:344]	hsa01100:Metabolic pathways;hsa00270:Cysteine and methionine metabolism	R-HSA-422356:Regulation of insulin secretion;R-HSA-2424491:DAP12 signaling;R-HSA-5607763:CLEC7A (Dectin-1) induces NFAT activation;R-HSA-5654741:Signaling by FGFR3;R-HSA-167021:PLC-gamma1 signalling;R-HSA-187037:NGF signalling via TRKA from the plasma membrane;R-HSA-190236:Signaling by FGFR;R-HSA-983705:Signaling by the B Cell Receptor (BCR);R-HSA-2871809:FCERI mediated Ca+2 mobilization;R-HSA-98…	PWY-6292:cysteine biosynthesis;PWY-5328:superpathway of methionine degradation	-	-	-	-	GO:0000096:sulfur amino acid metabolic process;GO:0002028:regulation of sodium ion transport;GO:0003008:system process;GO:0003013:circulatory system process;GO:0003015:heart process;GO:0006082:organic acid metabolic process;GO:0006139:nucleobase-containing compound metabolic process;GO:0006378:mRNA polyadenylation;GO:0006396:RNA processing;GO:0006397:mRNA processing;GO:0006611:protein export from…	GO:0003676:nucleic acid binding;GO:0003723:RNA binding;GO:0005488:binding;GO:0005515:protein binding;GO:0097159:organic cyclic compound binding;GO:1901363:heterocyclic compound binding	GO:0005576:extracellular region;GO:0005622:intracellular;GO:0005623:cell;GO:0005737:cytoplasm;GO:0005783:endoplasmic reticulum;GO:0005789:endoplasmic reticulum membrane;GO:0005829:cytosol;GO:0005886:plasma membrane;GO:0012505:endomembrane system;GO:0016020:membrane;GO:0016324:apical plasma membrane;GO:0031982:vesicle;GO:0031988:membrane-bounded vesicle;GO:0042175:nuclear outer membrane-endoplasmi…
TXN	6.15189e-23	-0.26691	0.453	0.774	1.49645e-18	0.585802	0.908081	NA	NA	NA	ENSG00000136810	ENSG00000136810	protein_coding	GRCh38.98	chr9	-	110243810	110256507	12698	hsa:7295:TXN, TRDX, TRX, TRX1	7295	thioredoxin [Source:HGNC Symbol;Acc:HGNC:12435]	-	R-HSA-15869:Metabolism of nucleotides;R-HSA-3700989:Transcriptional Regulation by TP53;R-HSA-168643:Nucleotide-binding domain, leucine rich repeat containing receptor (NLR) signaling pathways;R-HSA-5676934:Protein repair;R-HSA-168256:Immune System;R-HSA-392499:Metabolism of proteins;R-HSA-1430728:Metabolism;R-HSA-2262752:Cellular responses to stress;R-HSA-212436:Generic Transcription Pathway;R-HS…	-	P00046:Oxidative stress response;P00030:Hypoxia response via HIF activation	-	-	-	GO:0000060:protein import into nucleus, translocation;GO:0000103:sulfate assimilation;GO:0000122:negative regulation of transcription from RNA polymerase II promoter;GO:0000302:response to reactive oxygen species;GO:0001932:regulation of protein phosphorylation;GO:0001934:positive regulation of protein phosphorylation;GO:0006139:nucleobase-containing compound metabolic process;GO:0006351:transcri…	GO:0003676:nucleic acid binding;GO:0003723:RNA binding;GO:0003824:catalytic activity;GO:0005488:binding;GO:0005515:protein binding;GO:0015035:protein disulfide oxidoreductase activity;GO:0015036:disulfide oxidoreductase activity;GO:0015037:peptide disulfide oxidoreductase activity;GO:0016491:oxidoreductase activity;GO:0016667:oxidoreductase activity, acting on a sulfur group of donors;GO:0016671:…	GO:0005576:extracellular region;GO:0005622:intracellular;GO:0005623:cell;GO:0005634:nucleus;GO:0005654:nucleoplasm;GO:0005737:cytoplasm;GO:0005739:mitochondrion;GO:0005829:cytosol;GO:0031974:membrane-enclosed lumen;GO:0031981:nuclear lumen;GO:0031982:vesicle;GO:0031988:membrane-bounded vesicle;GO:0043226:organelle;GO:0043227:membrane-bounded organelle;GO:0043229:intracellular organelle;GO:0043230…
SNRPD2	1.935e-29	-0.267017	0.283	0.645	4.70689e-25	0.34599	0.619654	NA	NA	NA	ENSG00000125743	ENSG00000125743	protein_coding	GRCh38.98	chr19	-	45687454	45692569	5116	hsa:6633:SNRPD2, SMD2, SNRPD1, Sm-D2	6633	small nuclear ribonucleoprotein D2 polypeptide [Source:HGNC Symbol;Acc:HGNC:11159]	hsa03040:Spliceosome	R-HSA-191859:snRNP Assembly;R-HSA-72163:mRNA Splicing - Major Pathway;R-HSA-72172:mRNA Splicing;R-HSA-72203:Processing of Capped Intron-Containing Pre-mRNA;R-HSA-72165:mRNA Splicing - Minor Pathway;R-HSA-194441:Metabolism of non-coding RNA;R-HSA-74160:Gene Expression	-	-	-	-	Subcutaneous adipose tissue	GO:0000245:spliceosomal complex assembly;GO:0000375:RNA splicing, via transesterification reactions;GO:0000377:RNA splicing, via transesterification reactions with bulged adenosine as nucleophile;GO:0000387:spliceosomal snRNP assembly;GO:0000398:mRNA splicing, via spliceosome;GO:0006139:nucleobase-containing compound metabolic process;GO:0006396:RNA processing;GO:0006397:mRNA processing;GO:000672…	GO:0003676:nucleic acid binding;GO:0003723:RNA binding;GO:0005488:binding;GO:0005515:protein binding;GO:0044822:poly(A) RNA binding;GO:0097159:organic cyclic compound binding;GO:1901363:heterocyclic compound binding	GO:0005576:extracellular region;GO:0005622:intracellular;GO:0005623:cell;GO:0005634:nucleus;GO:0005654:nucleoplasm;GO:0005681:spliceosomal complex;GO:0005682:U5 snRNP;GO:0005685:U1 snRNP;GO:0005686:U2 snRNP;GO:0005687:U4 snRNP;GO:0005689:U12-type spliceosomal complex;GO:0005737:cytoplasm;GO:0005829:cytosol;GO:0030529:intracellular ribonucleoprotein complex;GO:0030532:small nuclear ribonucleoprote…
TIPARP	1.03349e-28	-0.267121	0.223	0.537	2.51397e-24	0.259836	0.516092	NA	NA	NA	ENSG00000163659	ENSG00000163659	protein_coding	GRCh38.98	chr3	+	156673235	156706770	33536	hsa:25976:TIPARP, ARTD14, PARP7, pART14	25976	TCDD inducible poly(ADP-ribose) polymerase [Source:HGNC Symbol;Acc:HGNC:23696]	-	-	-	-	-	-	Ovarian cancer;Epithelial ovarian cancer	GO:0000003:reproduction;GO:0001501:skeletal system development;GO:0001568:blood vessel development;GO:0001570:vasculogenesis;GO:0001655:urogenital system development;GO:0001822:kidney development;GO:0001944:vasculature development;GO:0002376:immune system process;GO:0002520:immune system development;GO:0003006:developmental process involved in reproduction;GO:0005975:carbohydrate metabolic proces…	GO:0000975:regulatory region DNA binding;GO:0001067:regulatory region nucleic acid binding;GO:0003676:nucleic acid binding;GO:0003677:DNA binding;GO:0003824:catalytic activity;GO:0003950:NAD+ ADP-ribosyltransferase activity;GO:0005488:binding;GO:0016740:transferase activity;GO:0016757:transferase activity, transferring glycosyl groups;GO:0016763:transferase activity, transferring pentosyl groups;…	GO:0005622:intracellular;GO:0005623:cell;GO:0005634:nucleus;GO:0043226:organelle;GO:0043227:membrane-bounded organelle;GO:0043229:intracellular organelle;GO:0043231:intracellular membrane-bounded organelle;GO:0044424:intracellular part;GO:0044464:cell part
UBQLN1	5.01273e-26	-0.267238	0.337	0.699	1.21935e-21	0.408671	0.695337	NA	NA	NA	ENSG00000135018	ENSG00000135018	protein_coding	GRCh38.98	chr9	-	83659968	83707958	47991	hsa:29979:UBQLN1, DA41, DSK2, PLIC-1, UBQN, XDRP1	29979	ubiquilin 1 [Source:HGNC Symbol;Acc:HGNC:12508]	hsa04141:Protein processing in endoplasmic reticulum	R-HSA-8856828:Clathrin-mediated endocytosis;R-HSA-5653656:Vesicle-mediated transport;R-HSA-8856825:Cargo recognition for clathrin-mediated endocytosis;R-HSA-199991:Membrane Trafficking	-	-	-	-	-	GO:0000045:autophagosome assembly;GO:0001666:response to hypoxia;GO:0002218:activation of innate immune response;GO:0002221:pattern recognition receptor signaling pathway;GO:0002224:toll-like receptor signaling pathway;GO:0002253:activation of immune response;GO:0002376:immune system process;GO:0002682:regulation of immune system process;GO:0002683:negative regulation of immune system process;GO:…	GO:0005488:binding;GO:0005515:protein binding;GO:0019899:enzyme binding;GO:0019900:kinase binding;GO:0031593:polyubiquitin binding;GO:0032182:ubiquitin-like protein binding;GO:0042802:identical protein binding;GO:0043130:ubiquitin binding	GO:0000502:proteasome complex;GO:0005622:intracellular;GO:0005623:cell;GO:0005634:nucleus;GO:0005654:nucleoplasm;GO:0005737:cytoplasm;GO:0005773:vacuole;GO:0005776:autophagosome;GO:0005783:endoplasmic reticulum;GO:0005886:plasma membrane;GO:0012505:endomembrane system;GO:0016020:membrane;GO:0016234:inclusion body;GO:0016235:aggresome;GO:0031410:cytoplasmic vesicle;GO:0031974:membrane-enclosed lum…
PIK3R1	1.03489e-25	-0.267391	0.568	0.866	2.51737e-21	0.79889	1.1652	NA	NA	NA	ENSG00000145675	ENSG00000145675	protein_coding	GRCh38.98	chr5	+	68215756	68301821	86066	hsa:5295:PIK3R1, AGM7, GRB1, IMD36, p85, p85-ALPHA	5295	phosphoinositide-3-kinase regulatory subunit 1 [Source:HGNC Symbol;Acc:HGNC:8979]	hsa04024:cAMP signaling pathway;hsa04550:Signaling pathways regulating pluripotency of stem cells;hsa04670:Leukocyte transendothelial migration;hsa05160:Hepatitis C;hsa04960:Aldosterone-regulated sodium reabsorption;hsa04151:PI3K-Akt signaling pathway;hsa04620:Toll-like receptor signaling pathway;hsa04630:Jak-STAT signaling pathway;hsa04650:Natural killer cell mediated cytotoxicity;hsa05161:Hepat…	R-HSA-2424491:DAP12 signaling;R-HSA-202424:Downstream TCR signaling;R-HSA-114604:GPVI-mediated activation cascade;R-HSA-5654741:Signaling by FGFR3;R-HSA-388841:Costimulation by the CD28 family;R-HSA-187037:NGF signalling via TRKA from the plasma membrane;R-HSA-190236:Signaling by FGFR;R-HSA-389356:CD28 co-stimulation;R-HSA-198203:PI3K/AKT activation;R-HSA-112399:IRS-mediated signalling;R-HSA-1266…	PWY-6352:3-phosphoinositide biosynthesis;PWY-6371:superpathway of inositol phosphate compounds	P00034:Integrin signalling pathway;P04398:p53 pathway feedback loops 2;P00053:T cell activation;P00033:Insulin/IGF pathway-protein kinase B signaling cascade;P00056:VEGF signaling pathway;P00019:Endothelin signaling pathway;P00005:Angiogenesis;P00048:PI3 kinase pathway;P00009:Axon guidance mediated by netrin;P00047:PDGF signaling pathway;P00030:Hypoxia response via HIF activation;P00059:p53 pathw…	269880:SHORT syndrome;615214:Agammaglobulinemia 7, autosomal recessive;616005:Immunodeficiency 36	Other congenital disorders;Congenital disorders of development;H01370:SHORT syndrome	Menarche (age at onset);Alzheimer's disease biomarkers	GO:0001678:cellular glucose homeostasis;GO:0001775:cell activation;GO:0001816:cytokine production;GO:0001817:regulation of cytokine production;GO:0001819:positive regulation of cytokine production;GO:0001952:regulation of cell-matrix adhesion;GO:0001953:negative regulation of cell-matrix adhesion;GO:0002252:immune effector process;GO:0002253:activation of immune response;GO:0002376:immune system …	GO:0003824:catalytic activity;GO:0004871:signal transducer activity;GO:0005068:transmembrane receptor protein tyrosine kinase adaptor activity;GO:0005102:receptor binding;GO:0005126:cytokine receptor binding;GO:0005158:insulin receptor binding;GO:0005159:insulin-like growth factor receptor binding;GO:0005165:neurotrophin receptor binding;GO:0005167:neurotrophin TRK receptor binding;GO:0005168:neu…	GO:0005622:intracellular;GO:0005623:cell;GO:0005634:nucleus;GO:0005737:cytoplasm;GO:0005783:endoplasmic reticulum;GO:0005801:cis-Golgi network;GO:0005829:cytosol;GO:0005886:plasma membrane;GO:0005911:cell-cell junction;GO:0005942:phosphatidylinositol 3-kinase complex;GO:0005943:phosphatidylinositol 3-kinase complex, class IA;GO:0012505:endomembrane system;GO:0016020:membrane;GO:0019898:extrinsic …
DNM2	8.96799e-27	-0.267408	0.351	0.71	2.18146e-22	0.442108	0.735784	NA	NA	NA	ENSG00000079805	ENSG00000079805	protein_coding	GRCh38.98	chr19	+	10718079	10833488	115410	hsa:1785:DNM2, CMT2M, CMTDI1, CMTDIB, DI-CMTB, DYN2, DYNII, LCCS5	1785	dynamin 2 [Source:HGNC Symbol;Acc:HGNC:2974]	hsa04144:Endocytosis;hsa04072:Phospholipase D signaling pathway;hsa04666:Fc gamma R-mediated phagocytosis;hsa05100:Bacterial invasion of epithelial cells;hsa04721:Synaptic vesicle cycle;hsa04961:Endocrine and other factor-regulated calcium reabsorption	R-HSA-177504:Retrograde neurotrophin signalling;R-HSA-202131:Metabolism of nitric oxide;R-HSA-187037:NGF signalling via TRKA from the plasma membrane;R-HSA-8856828:Clathrin-mediated endocytosis;R-HSA-190828:Gap junction trafficking;R-HSA-157858:Gap junction trafficking and regulation;R-HSA-1266738:Developmental Biology;R-HSA-168256:Immune System;R-HSA-432722:Golgi Associated Vesicle Biogenesis;R-…	-	-	160150:Myopathy, centronuclear;615368:Lethal congenital contracture syndrome 5;606482:Charcot-Marie-Tooth disease, axonal, type 2M	Nervous system diseases;Neurodegenerative diseases;H00264:Charcot-Marie-Tooth disease (CMT);Musculoskeletal diseases;Muscular diseases;H00700:Centronuclear myopathy	LDL cholesterol;Height	GO:0000003:reproduction;GO:0000041:transition metal ion transport;GO:0000086:G2/M transition of mitotic cell cycle;GO:0000278:mitotic cell cycle;GO:0000302:response to reactive oxygen species;GO:0000902:cell morphogenesis;GO:0000904:cell morphogenesis involved in differentiation;GO:0001558:regulation of cell growth;GO:0001568:blood vessel development;GO:0001944:vasculature development;GO:0002028:…	GO:0000166:nucleotide binding;GO:0001664:G-protein coupled receptor binding;GO:0001882:nucleoside binding;GO:0001883:purine nucleoside binding;GO:0003824:catalytic activity;GO:0003924:GTPase activity;GO:0005102:receptor binding;GO:0005488:binding;GO:0005515:protein binding;GO:0005525:GTP binding;GO:0008017:microtubule binding;GO:0008092:cytoskeletal protein binding;GO:0015631:tubulin binding;GO:0…	GO:0000139:Golgi membrane;GO:0001726:ruffle;GO:0001891:phagocytic cup;GO:0001917:photoreceptor inner segment;GO:0005576:extracellular region;GO:0005622:intracellular;GO:0005623:cell;GO:0005634:nucleus;GO:0005737:cytoplasm;GO:0005768:endosome;GO:0005773:vacuole;GO:0005794:Golgi apparatus;GO:0005802:trans-Golgi network;GO:0005813:centrosome;GO:0005815:microtubule organizing center;GO:0005829:cytoso…
TYMS	3.81639e-30	-0.26775	0.199	0.519	9.28337e-26	0.24356	0.497158	NA	NA	NA	ENSG00000176890	ENSG00000176890	protein_coding	GRCh38.98	chr18	+	657653	673578	15926	hsa:7298:TYMS, HST422, TMS, TS	7298	thymidylate synthetase [Source:HGNC Symbol;Acc:HGNC:12441]	hsa00240:Pyrimidine metabolism;hsa01100:Metabolic pathways;hsa00670:One carbon pool by folate	R-HSA-15869:Metabolism of nucleotides;R-HSA-69205:G1/S-Specific Transcription;R-HSA-69206:G1/S Transition;R-HSA-113510:E2F mediated regulation of DNA replication;R-HSA-1430728:Metabolism;R-HSA-1640170:Cell Cycle;R-HSA-73848:Pyrimidine metabolism;R-HSA-500753:Pyrimidine biosynthesis;R-HSA-69278:Cell Cycle, Mitotic;R-HSA-453279:Mitotic G1-G1/S phases	PWY66-385:dTMP de novo biosynthesis (mitochondrial);PWY-7184:pyrimidine deoxyribonucleotides de novo biosynthesis;PWY-7211:superpathway of pyrimidine deoxyribonucleotides de novo biosynthesis;PWY-7210:pyrimidine deoxyribonucleotides biosynthesis from CTP;PWY-7200:superpathway of pyrimidine deoxyribonucleoside salvage;PWY-7199:pyrimidine deoxyribonucleosides salvage	P02739:De novo pyrimidine deoxyribonucleotide biosynthesis;P02742:Tetrahydrofolate biosynthesis;P02743:Formyltetrahydroformate biosynthesis	-	-	-	GO:0000082:G1/S transition of mitotic cell cycle;GO:0000083:regulation of transcription involved in G1/S transition of mitotic cell cycle;GO:0000278:mitotic cell cycle;GO:0001101:response to acid chemical;GO:0001501:skeletal system development;GO:0002064:epithelial cell development;GO:0002065:columnar/cuboidal epithelial cell differentiation;GO:0002066:columnar/cuboidal epithelial cell developmen…	GO:0000166:nucleotide binding;GO:0003676:nucleic acid binding;GO:0003723:RNA binding;GO:0003729:mRNA binding;GO:0003824:catalytic activity;GO:0004799:thymidylate synthase activity;GO:0005488:binding;GO:0005515:protein binding;GO:0005542:folic acid binding;GO:0008144:drug binding;GO:0008168:methyltransferase activity;GO:0016740:transferase activity;GO:0016741:transferase activity, transferring one…	GO:0005622:intracellular;GO:0005623:cell;GO:0005634:nucleus;GO:0005654:nucleoplasm;GO:0005730:nucleolus;GO:0005737:cytoplasm;GO:0005739:mitochondrion;GO:0005740:mitochondrial envelope;GO:0005743:mitochondrial inner membrane;GO:0005759:mitochondrial matrix;GO:0005829:cytosol;GO:0016020:membrane;GO:0019866:organelle inner membrane;GO:0031090:organelle membrane;GO:0031966:mitochondrial membrane;GO:0…
AGAP3	4.13096e-34	-0.267874	0.172	0.5	1.00486e-29	0.192669	0.436012	NA	NA	NA	ENSG00000133612	ENSG00000133612	protein_coding	GRCh38.98	chr7	+	151085831	151144436	58606	hsa:116988:AGAP3, AGAP-3, CENTG3, CRAG, MRIP-1, cnt-g3	116988	ArfGAP with GTPase domain, ankyrin repeat and PH domain 3 [Source:HGNC Symbol;Acc:HGNC:16923]	hsa04144:Endocytosis	-	-	-	-	-	-	GO:0007154:cell communication;GO:0007165:signal transduction;GO:0007264:small GTPase mediated signal transduction;GO:0009987:cellular process;GO:0023052:signaling;GO:0035556:intracellular signal transduction;GO:0043085:positive regulation of catalytic activity;GO:0043087:regulation of GTPase activity;GO:0043547:positive regulation of GTPase activity;GO:0044093:positive regulation of molecular fun…	GO:0000166:nucleotide binding;GO:0001882:nucleoside binding;GO:0001883:purine nucleoside binding;GO:0005096:GTPase activator activity;GO:0005488:binding;GO:0005525:GTP binding;GO:0008047:enzyme activator activity;GO:0017076:purine nucleotide binding;GO:0019001:guanyl nucleotide binding;GO:0030234:enzyme regulator activity;GO:0030695:GTPase regulator activity;GO:0032549:ribonucleoside binding;GO:0…	GO:0005622:intracellular;GO:0005623:cell;GO:0005737:cytoplasm;GO:0016020:membrane;GO:0044424:intracellular part;GO:0044464:cell part
ERF	1.01398e-25	-0.268185	0.27	0.573	2.46651e-21	0.330556	0.602377	NA	NA	NA	ENSG00000105722	ENSG00000105722	protein_coding	GRCh38.98	chr19	-	42247569	42255128	7560	hsa:2077:ERF, CRS4, PE-2, PE2	2077	ETS2 repressor factor [Source:HGNC Symbol;Acc:HGNC:3444]	-	R-HSA-2262752:Cellular responses to stress;R-HSA-2559585:Oncogene Induced Senescence;R-HSA-2559583:Cellular Senescence	-	P00047:PDGF signaling pathway	600775:Craniosynostosis 4	-	-	GO:0000122:negative regulation of transcription from RNA polymerase II promoter;GO:0006139:nucleobase-containing compound metabolic process;GO:0006351:transcription, DNA-templated;GO:0006355:regulation of transcription, DNA-templated;GO:0006357:regulation of transcription from RNA polymerase II promoter;GO:0006366:transcription from RNA polymerase II promoter;GO:0006725:cellular aromatic compound…	GO:0000981:RNA polymerase II transcription factor activity, sequence-specific DNA binding;GO:0000988:transcription factor activity, protein binding;GO:0000989:transcription factor activity, transcription factor binding;GO:0001071:nucleic acid binding transcription factor activity;GO:0003676:nucleic acid binding;GO:0003677:DNA binding;GO:0003700:transcription factor activity, sequence-specific DNA…	GO:0005622:intracellular;GO:0005623:cell;GO:0005634:nucleus;GO:0005654:nucleoplasm;GO:0005737:cytoplasm;GO:0005794:Golgi apparatus;GO:0005829:cytosol;GO:0012505:endomembrane system;GO:0031974:membrane-enclosed lumen;GO:0031981:nuclear lumen;GO:0043226:organelle;GO:0043227:membrane-bounded organelle;GO:0043229:intracellular organelle;GO:0043231:intracellular membrane-bounded organelle;GO:0043233:o…
SH3BP5	7.06576e-26	-0.268213	0.341	0.684	1.71875e-21	0.445873	0.741287	NA	NA	NA	ENSG00000131370	ENSG00000131370	protein_coding	GRCh38.98	chr3	-	15254353	15341368	87016	hsa:9467:SH3BP5, SAB, SH3BP-5	9467	SH3 domain binding protein 5 [Source:HGNC Symbol;Acc:HGNC:10827]	-	-	-	-	-	-	Alcohol dependence;Alcohol and nictotine co-dependence;Heschl's gyrus morphology	GO:0001932:regulation of protein phosphorylation;GO:0001933:negative regulation of protein phosphorylation;GO:0006464:cellular protein modification process;GO:0006468:protein phosphorylation;GO:0006469:negative regulation of protein kinase activity;GO:0006793:phosphorus metabolic process;GO:0006796:phosphate-containing compound metabolic process;GO:0007154:cell communication;GO:0007165:signal tra…	GO:0004857:enzyme inhibitor activity;GO:0004860:protein kinase inhibitor activity;GO:0005488:binding;GO:0005515:protein binding;GO:0017124:SH3 domain binding;GO:0019207:kinase regulator activity;GO:0019210:kinase inhibitor activity;GO:0019887:protein kinase regulator activity;GO:0019904:protein domain specific binding;GO:0030234:enzyme regulator activity;GO:0098772:molecular function regulator	GO:0005622:intracellular;GO:0005623:cell;GO:0005737:cytoplasm;GO:0005739:mitochondrion;GO:0043226:organelle;GO:0043227:membrane-bounded organelle;GO:0043229:intracellular organelle;GO:0043231:intracellular membrane-bounded organelle;GO:0044424:intracellular part;GO:0044444:cytoplasmic part;GO:0044464:cell part
RBX1	4.72584e-26	-0.268318	0.595	0.894	1.14956e-21	0.823932	1.19675	NA	NA	NA	ENSG00000100387	ENSG00000100387	protein_coding	GRCh38.98	chr22	+	40951347	40973309	21963	hsa:9978:RBX1, BA554C12.1, RNF75, ROC1	9978	ring-box 1 [Source:HGNC Symbol;Acc:HGNC:9928]	hsa04110:Cell cycle;hsa04310:Wnt signaling pathway;hsa05200:Pathways in cancer;hsa04120:Ubiquitin mediated proteolysis;hsa04114:Oocyte meiosis;hsa04066:HIF-1 signaling pathway;hsa04141:Protein processing in endoplasmic reticulum;hsa05211:Renal cell carcinoma;hsa04350:TGF-beta signaling pathway;hsa04710:Circadian rhythm;hsa03420:Nucleotide excision repair	R-HSA-6782135:Dual incision in TC-NER;R-HSA-2644602:Signaling by NOTCH1 PEST Domain Mutants in Cancer;R-HSA-2424491:DAP12 signaling;R-HSA-375165:NCAM signaling for neurite out-growth;R-HSA-5654741:Signaling by FGFR3;R-HSA-187037:NGF signalling via TRKA from the plasma membrane;R-HSA-190236:Signaling by FGFR;R-HSA-5673001:RAF/MAP kinase cascade;R-HSA-112399:IRS-mediated signalling;R-HSA-1266738:De…	-	-	-	-	Crohn's disease;Allergic rhinitis	GO:0000165:MAPK cascade;GO:0000209:protein polyubiquitination;GO:0000715:nucleotide-excision repair, DNA damage recognition;GO:0000717:nucleotide-excision repair, DNA duplex unwinding;GO:0001666:response to hypoxia;GO:0006139:nucleobase-containing compound metabolic process;GO:0006259:DNA metabolic process;GO:0006281:DNA repair;GO:0006283:transcription-coupled nucleotide-excision repair;GO:000628…	GO:0003824:catalytic activity;GO:0004842:ubiquitin-protein transferase activity;GO:0005488:binding;GO:0005515:protein binding;GO:0008270:zinc ion binding;GO:0016740:transferase activity;GO:0016874:ligase activity;GO:0019787:ubiquitin-like protein transferase activity;GO:0019788:NEDD8 transferase activity;GO:0019899:enzyme binding;GO:0031625:ubiquitin protein ligase binding;GO:0032403:protein comp…	GO:0000151:ubiquitin ligase complex;GO:0000152:nuclear ubiquitin ligase complex;GO:0000153:cytoplasmic ubiquitin ligase complex;GO:0005622:intracellular;GO:0005623:cell;GO:0005634:nucleus;GO:0005654:nucleoplasm;GO:0005737:cytoplasm;GO:0005829:cytosol;GO:0019005:SCF ubiquitin ligase complex;GO:0030891:VCB complex;GO:0031461:cullin-RING ubiquitin ligase complex;GO:0031462:Cul2-RING ubiquitin ligase…
TMED7	9.7382e-25	-0.268451	0.456	0.795	2.36882e-20	0.578609	0.901455	NA	NA	NA	ENSG00000134970	ENSG00000134970	protein_coding	GRCh38.98	chr5	-	115613210	115632992	19783	hsa:51014:TMED7, CGI-109, p24g3, p24gamma3, p27	51014	transmembrane p24 trafficking protein 7 [Source:HGNC Symbol;Acc:HGNC:24253]	-	R-HSA-6811434:COPI-dependent Golgi-to-ER retrograde traffic;R-HSA-446203:Asparagine N-linked glycosylation;R-HSA-6807878:COPI-mediated anterograde transport;R-HSA-5653656:Vesicle-mediated transport;R-HSA-392499:Metabolism of proteins;R-HSA-597592:Post-translational protein modification;R-HSA-199977:ER to Golgi Anterograde Transport;R-HSA-6811442:Intra-Golgi and retrograde Golgi-to-ER traffic;R-HS…	-	-	-	-	-	GO:0006810:transport;GO:0006888:ER to Golgi vesicle-mediated transport;GO:0006890:retrograde vesicle-mediated transport, Golgi to ER;GO:0008104:protein localization;GO:0015031:protein transport;GO:0016192:vesicle-mediated transport;GO:0033036:macromolecule localization;GO:0045184:establishment of protein localization;GO:0046907:intracellular transport;GO:0048193:Golgi vesicle transport;GO:0051179…	-	GO:0000139:Golgi membrane;GO:0005576:extracellular region;GO:0005622:intracellular;GO:0005623:cell;GO:0005737:cytoplasm;GO:0005783:endoplasmic reticulum;GO:0005789:endoplasmic reticulum membrane;GO:0005793:endoplasmic reticulum-Golgi intermediate compartment;GO:0005794:Golgi apparatus;GO:0005798:Golgi-associated vesicle;GO:0012505:endomembrane system;GO:0012506:vesicle membrane;GO:0012507:ER to G…
NORAD	2.56489e-25	-0.268532	0.602	0.895	6.23909e-21	0.846787	1.22461	NA	NA	NA	ENSG00000260032	ENSG00000260032	lncRNA	GRCh38.98	chr20	-	36045618	36051018	5401	hsa:647979:NORAD, LINC00657	647979	non-coding RNA activated by DNA damage [Source:HGNC Symbol;Acc:HGNC:44311]	-	-	-	-	-	-	-	-	-	-
FAM171B	1.00051e-28	-0.268598	0.294	0.632	2.43375e-24	0.351845	0.628482	NA	NA	NA	ENSG00000144369	ENSG00000144369	protein_coding	GRCh38.98	chr2	+	186694060	186765959	71900	hsa:165215:FAM171B, KIAA1946	165215	family with sequence similarity 171 member B [Source:HGNC Symbol;Acc:HGNC:29412]	-	-	-	-	-	-	-	-	-	GO:0016020:membrane;GO:0016021:integral component of membrane;GO:0031224:intrinsic component of membrane;GO:0044425:membrane part
SEM1	3.38017e-29	-0.268655	0.275	0.624	8.22225e-25	0.319065	0.589056	NA	NA	NA	ENSG00000127922	ENSG00000127922	protein_coding	GRCh38.98	chr7	-	96481626	96709891	228266	-	-	SEM1 26S proteasome complex subunit [Source:HGNC Symbol;Acc:HGNC:10845]	-	-	-	-	-	-	-	-	-	-
RHOQ	5.3031e-31	-0.268833	0.191	0.507	1.28998e-26	0.215463	0.464429	NA	NA	NA	ENSG00000119729	ENSG00000119729	protein_coding	GRCh38.98	chr2	+	46541806	46584688	42883	hsa:23433:RHOQ, ARHQ, HEL-S-42, RASL7A, TC10, TC10A	23433	ras homolog family member Q [Source:HGNC Symbol;Acc:HGNC:17736]	hsa04910:Insulin signaling pathway	R-HSA-194840:Rho GTPase cycle;R-HSA-194315:Signaling by Rho GTPases;R-HSA-5653656:Vesicle-mediated transport;R-HSA-195258:RHO GTPase Effectors;R-HSA-1445148:Translocation of GLUT4 to the plasma membrane;R-HSA-162582:Signal Transduction;R-HSA-5627083:RHO GTPases regulate CFTR trafficking;R-HSA-199991:Membrane Trafficking	-	P00029:Huntington disease	-	-	-	GO:0000902:cell morphogenesis;GO:0006139:nucleobase-containing compound metabolic process;GO:0006163:purine nucleotide metabolic process;GO:0006351:transcription, DNA-templated;GO:0006355:regulation of transcription, DNA-templated;GO:0006357:regulation of transcription from RNA polymerase II promoter;GO:0006366:transcription from RNA polymerase II promoter;GO:0006725:cellular aromatic compound me…	GO:0000166:nucleotide binding;GO:0001882:nucleoside binding;GO:0001883:purine nucleoside binding;GO:0003824:catalytic activity;GO:0003924:GTPase activity;GO:0005488:binding;GO:0005515:protein binding;GO:0005522:profilin binding;GO:0005525:GTP binding;GO:0016462:pyrophosphatase activity;GO:0016787:hydrolase activity;GO:0016817:hydrolase activity, acting on acid anhydrides;GO:0016818:hydrolase acti…	GO:0005576:extracellular region;GO:0005622:intracellular;GO:0005623:cell;GO:0005737:cytoplasm;GO:0005794:Golgi apparatus;GO:0005798:Golgi-associated vesicle;GO:0005829:cytosol;GO:0005856:cytoskeleton;GO:0005884:actin filament;GO:0005886:plasma membrane;GO:0012505:endomembrane system;GO:0015629:actin cytoskeleton;GO:0016020:membrane;GO:0016023:cytoplasmic, membrane-bounded vesicle;GO:0030660:Golgi…
ITM2B	2.54641e-77	-0.268852	0.872	0.979	6.19415e-73	1.6538	2.19743	NA	NA	NA	ENSG00000136156	ENSG00000136156	protein_coding	GRCh38.98	chr13	+	48232612	48270357	37746	hsa:9445:ITM2B, ABRI, BRI, BRI2, BRICD2B, E25B, E3-16, FBD, RDGCA, imBRI2	9445	integral membrane protein 2B [Source:HGNC Symbol;Acc:HGNC:6174]	-	R-HSA-977225:Amyloid fiber formation;R-HSA-392499:Metabolism of proteins	-	-	176500:Dementia, familial British;616079:Retinal dystrophy with inner retinal dysfunction and ganglion cell abnormalities;117300:Dementia, familial Danish	Nervous system diseases;Neurodegenerative diseases;H01184:Familial dementia	-	GO:0007275:multicellular organism development;GO:0007399:nervous system development;GO:0008152:metabolic process;GO:0009058:biosynthetic process;GO:0009059:macromolecule biosynthetic process;GO:0009100:glycoprotein metabolic process;GO:0009101:glycoprotein biosynthetic process;GO:0009889:regulation of biosynthetic process;GO:0009890:negative regulation of biosynthetic process;GO:0009892:negative …	GO:0000166:nucleotide binding;GO:0001540:beta-amyloid binding;GO:0001882:nucleoside binding;GO:0001883:purine nucleoside binding;GO:0005488:binding;GO:0005515:protein binding;GO:0005524:ATP binding;GO:0017076:purine nucleotide binding;GO:0030554:adenyl nucleotide binding;GO:0032549:ribonucleoside binding;GO:0032550:purine ribonucleoside binding;GO:0032553:ribonucleotide binding;GO:0032555:purine …	GO:0005576:extracellular region;GO:0005615:extracellular space;GO:0005622:intracellular;GO:0005623:cell;GO:0005737:cytoplasm;GO:0005768:endosome;GO:0005773:vacuole;GO:0005774:vacuolar membrane;GO:0005794:Golgi apparatus;GO:0005798:Golgi-associated vesicle;GO:0005886:plasma membrane;GO:0010008:endosome membrane;GO:0012505:endomembrane system;GO:0016020:membrane;GO:0016021:integral component of mem…
SSNA1	1.44195e-25	-0.269237	0.429	0.769	3.50753e-21	0.549635	0.867575	NA	NA	NA	ENSG00000176101	ENSG00000176101	protein_coding	GRCh38.98	chr9	+	137188660	137190370	1711	hsa:8636:SSNA1, N14, NA-14, NA14	8636	SS nuclear autoantigen 1 [Source:HGNC Symbol;Acc:HGNC:11321]	-	R-HSA-380287:Centrosome maturation;R-HSA-8854518:AURKA Activation by TPX2;R-HSA-2565942:Regulation of PLK1 Activity at G2/M Transition;R-HSA-380270:Recruitment of mitotic centrosome proteins and complexes;R-HSA-5617833:Assembly of the primary cilium;R-HSA-1852241:Organelle biogenesis and maintenance;R-HSA-380284:Loss of proteins required for interphase microtubule organization from the centrosome…	-	-	-	-	-	GO:0000086:G2/M transition of mitotic cell cycle;GO:0000278:mitotic cell cycle;GO:0006810:transport;GO:0006886:intracellular protein transport;GO:0006928:movement of cell or subcellular component;GO:0006996:organelle organization;GO:0007017:microtubule-based process;GO:0007018:microtubule-based movement;GO:0007049:cell cycle;GO:0007154:cell communication;GO:0007165:signal transduction;GO:0007166:…	GO:0005488:binding;GO:0005515:protein binding;GO:0042802:identical protein binding	GO:0005622:intracellular;GO:0005623:cell;GO:0005634:nucleus;GO:0005737:cytoplasm;GO:0005813:centrosome;GO:0005815:microtubule organizing center;GO:0005829:cytosol;GO:0005856:cytoskeleton;GO:0005886:plasma membrane;GO:0005929:cilium;GO:0015630:microtubule cytoskeleton;GO:0016020:membrane;GO:0036064:ciliary basal body;GO:0042995:cell projection;GO:0043226:organelle;GO:0043227:membrane-bounded organ…
LRP4	1.42321e-32	-0.269365	0.186	0.513	3.46197e-28	0.237448	0.491468	NA	NA	NA	ENSG00000134569	ENSG00000134569	protein_coding	GRCh38.98	chr11	-	46856717	46918642	61926	hsa:4038:LRP4, CLSS, CMS17, LRP-4, LRP10, MEGF7, SOST2	4038	LDL receptor related protein 4 [Source:HGNC Symbol;Acc:HGNC:6696]	-	R-HSA-1474244:Extracellular matrix organization;R-HSA-3000178:ECM proteoglycans	-	P00004:Alzheimer disease-presenilin pathway	212780:Cenani-Lenz syndactyly syndrome;614305:Sclerosteosis 2;616304:Myasthenic syndrome, congenital, 17	Musculoskeletal diseases;Skeletal diseases;H00853:Cenani-Lenz syndactyly syndrome	HDL cholesterol;Bone mineral density (hip);D-dimer levels	GO:0000902:cell morphogenesis;GO:0000904:cell morphogenesis involved in differentiation;GO:0001503:ossification;GO:0001655:urogenital system development;GO:0001822:kidney development;GO:0001932:regulation of protein phosphorylation;GO:0001934:positive regulation of protein phosphorylation;GO:0001941:postsynaptic membrane organization;GO:0001942:hair follicle development;GO:0003002:regionalization…	GO:0005102:receptor binding;GO:0005488:binding;GO:0005509:calcium ion binding;GO:0005515:protein binding;GO:0019899:enzyme binding;GO:0019900:kinase binding;GO:0019901:protein kinase binding;GO:0030971:receptor tyrosine kinase binding;GO:0034185:apolipoprotein binding;GO:0042802:identical protein binding;GO:0042803:protein homodimerization activity;GO:0043167:ion binding;GO:0043169:cation binding…	GO:0005622:intracellular;GO:0005623:cell;GO:0005886:plasma membrane;GO:0005901:caveola;GO:0009986:cell surface;GO:0014069:postsynaptic density;GO:0016020:membrane;GO:0016021:integral component of membrane;GO:0016600:flotillin complex;GO:0030425:dendrite;GO:0031224:intrinsic component of membrane;GO:0031594:neuromuscular junction;GO:0032991:macromolecular complex;GO:0036477:somatodendritic compart…
ATP5MG	1.29503e-24	-0.269373	0.468	0.816	3.15017e-20	0.624134	0.957543	NA	NA	NA	ENSG00000167283	ENSG00000167283	protein_coding	GRCh38.98	chr11	+	118401606	118431496	29891	hsa:10632:ATP5L, ATP5JG	10632	ATP synthase membrane subunit g [Source:HGNC Symbol;Acc:HGNC:14247]	hsa01100:Metabolic pathways;hsa00190:Oxidative phosphorylation	R-HSA-1430728:Metabolism;R-HSA-1428517:The citric acid (TCA) cycle and respiratory electron transport;R-HSA-163210:Formation of ATP by chemiosmotic coupling;R-HSA-163200:Respiratory electron transport, ATP synthesis by chemiosmotic coupling, and heat production by uncoupling proteins.	PWY-841:purine nucleotides de novo biosynthesis;PWY-7219:adenosine ribonucleotides de novo biosynthesis;PWY66-409:superpathway of purine nucleotide salvage	-	-	-	-	GO:0006139:nucleobase-containing compound metabolic process;GO:0006163:purine nucleotide metabolic process;GO:0006164:purine nucleotide biosynthetic process;GO:0006725:cellular aromatic compound metabolic process;GO:0006753:nucleoside phosphate metabolic process;GO:0006754:ATP biosynthetic process;GO:0006793:phosphorus metabolic process;GO:0006796:phosphate-containing compound metabolic process;G…	GO:0003824:catalytic activity;GO:0005215:transporter activity;GO:0008324:cation transmembrane transporter activity;GO:0015075:ion transmembrane transporter activity;GO:0015077:monovalent inorganic cation transmembrane transporter activity;GO:0015078:hydrogen ion transmembrane transporter activity;GO:0016462:pyrophosphatase activity;GO:0016787:hydrolase activity;GO:0016817:hydrolase activity, acti…	GO:0000276:mitochondrial proton-transporting ATP synthase complex, coupling factor F(o);GO:0005576:extracellular region;GO:0005622:intracellular;GO:0005623:cell;GO:0005737:cytoplasm;GO:0005739:mitochondrion;GO:0005740:mitochondrial envelope;GO:0005743:mitochondrial inner membrane;GO:0005753:mitochondrial proton-transporting ATP synthase complex;GO:0016020:membrane;GO:0016469:proton-transporting t…
GNAI2	3.85245e-25	-0.269402	0.553	0.86	9.37108e-21	0.763386	1.12542	NA	NA	NA	ENSG00000114353	ENSG00000114353	protein_coding	GRCh38.98	chr3	+	50226292	50259362	33071	hsa:2771:GNAI2, GIP, GNAI2B, H_LUCA15.1, H_LUCA16.1	2771	G protein subunit alpha i2 [Source:HGNC Symbol;Acc:HGNC:4385]	hsa04024:cAMP signaling pathway;hsa04971:Gastric acid secretion;hsa04530:Tight junction;hsa04670:Leukocyte transendothelial migration;hsa04916:Melanogenesis;hsa05200:Pathways in cancer;hsa04022:cGMP-PKG signaling pathway;hsa04923:Regulation of lipolysis in adipocytes;hsa04015:Rap1 signaling pathway;hsa04062:Chemokine signaling pathway;hsa04071:Sphingolipid signaling pathway;hsa04914:Progesterone-…	R-HSA-422356:Regulation of insulin secretion;R-HSA-997269:Inhibition of adenylate cyclase pathway;R-HSA-400042:Adrenaline,noradrenaline inhibits insulin secretion;R-HSA-392518:Signal amplification;R-HSA-6814122:Cooperation of PDCL (PhLP1) and TRiC/CCT in G-protein beta folding;R-HSA-112316:Neuronal System;R-HSA-111885:Opioid Signalling;R-HSA-372790:Signaling by GPCR;R-HSA-977443:GABA receptor act…	-	P00043:Muscarinic acetylcholine receptor 2 and 4 signaling pathway;P00031:Inflammation mediated by chemokine and cytokine signaling pathway;P05916:Opioid prodynorphin pathway;P05917:Opioid proopiomelanocortin pathway;P05915:Opioid proenkephalin pathway;P00039:Metabotropic glutamate receptor group III pathway;P04373:5HT1 type receptor mediated signaling pathway;P00026:Heterotrimeric G-protein sign…	192605:Ventricular tachycardia, idiopathic	Cancers;Cancers of endocrine organs;H00033:Adrenal carcinoma;Cardiovascular diseases;Cardiac diseases;H01019:Catecholaminergic polymorphic ventricular tachycardia	-	GO:0000165:MAPK cascade;GO:0000186:activation of MAPKK activity;GO:0001932:regulation of protein phosphorylation;GO:0001934:positive regulation of protein phosphorylation;GO:0001973:adenosine receptor signaling pathway;GO:0006139:nucleobase-containing compound metabolic process;GO:0006140:regulation of nucleotide metabolic process;GO:0006163:purine nucleotide metabolic process;GO:0006164:purine n…	GO:0000166:nucleotide binding;GO:0001664:G-protein coupled receptor binding;GO:0001882:nucleoside binding;GO:0001883:purine nucleoside binding;GO:0003824:catalytic activity;GO:0003924:GTPase activity;GO:0004871:signal transducer activity;GO:0005102:receptor binding;GO:0005488:binding;GO:0005515:protein binding;GO:0005525:GTP binding;GO:0016462:pyrophosphatase activity;GO:0016787:hydrolase activit…	GO:0005576:extracellular region;GO:0005622:intracellular;GO:0005623:cell;GO:0005634:nucleus;GO:0005654:nucleoplasm;GO:0005737:cytoplasm;GO:0005813:centrosome;GO:0005815:microtubule organizing center;GO:0005829:cytosol;GO:0005834:heterotrimeric G-protein complex;GO:0005856:cytoskeleton;GO:0005886:plasma membrane;GO:0009898:cytoplasmic side of plasma membrane;GO:0015630:microtubule cytoskeleton;GO:…
SOX8	4.07275e-25	-0.270229	0.618	0.898	9.90697e-21	0.928233	1.32545	NA	NA	NA	ENSG00000005513	ENSG00000005513	protein_coding	GRCh38.98	chr16	+	981770	986979	5210	hsa:30812:SOX8	30812	SRY-box transcription factor 8 [Source:HGNC Symbol;Acc:HGNC:11203]	-	-	-	-	-	-	Multiple sclerosis;Polycystic ovary syndrome	GO:0000003:reproduction;GO:0001503:ossification;GO:0001649:osteoblast differentiation;GO:0001654:eye development;GO:0001655:urogenital system development;GO:0001656:metanephros development;GO:0001657:ureteric bud development;GO:0001658:branching involved in ureteric bud morphogenesis;GO:0001667:ameboidal-type cell migration;GO:0001701:in utero embryonic development;GO:0001754:eye photoreceptor ce…	GO:0000975:regulatory region DNA binding;GO:0000976:transcription regulatory region sequence-specific DNA binding;GO:0000977:RNA polymerase II regulatory region sequence-specific DNA binding;GO:0000979:RNA polymerase II core promoter sequence-specific DNA binding;GO:0000981:RNA polymerase II transcription factor activity, sequence-specific DNA binding;GO:0001012:RNA polymerase II regulatory regio…	GO:0005622:intracellular;GO:0005623:cell;GO:0005634:nucleus;GO:0005667:transcription factor complex;GO:0005737:cytoplasm;GO:0032991:macromolecular complex;GO:0043226:organelle;GO:0043227:membrane-bounded organelle;GO:0043229:intracellular organelle;GO:0043231:intracellular membrane-bounded organelle;GO:0043234:protein complex;GO:0044422:organelle part;GO:0044424:intracellular part;GO:0044428:nucl…
NDUFB7	1.16859e-25	-0.270276	0.537	0.864	2.8426e-21	0.727218	1.08309	NA	NA	NA	ENSG00000099795	ENSG00000099795	protein_coding	GRCh38.98	chr19	-	14566078	14572066	5989	hsa:4713:NDUFB7, B18, CI-B18	4713	NADH:ubiquinone oxidoreductase subunit B7 [Source:HGNC Symbol;Acc:HGNC:7702]	hsa01100:Metabolic pathways;hsa04932:Non-alcoholic fatty liver disease (NAFLD);hsa05010:Alzheimer's disease;hsa05012:Parkinson's disease;hsa05016:Huntington's disease;hsa00190:Oxidative phosphorylation	R-HSA-1430728:Metabolism;R-HSA-1428517:The citric acid (TCA) cycle and respiratory electron transport;R-HSA-6799198:Complex I biogenesis;R-HSA-611105:Respiratory electron transport;R-HSA-163200:Respiratory electron transport, ATP synthesis by chemiosmotic coupling, and heat production by uncoupling proteins.	-	-	-	-	-	GO:0006091:generation of precursor metabolites and energy;GO:0006119:oxidative phosphorylation;GO:0006120:mitochondrial electron transport, NADH to ubiquinone;GO:0006139:nucleobase-containing compound metabolic process;GO:0006163:purine nucleotide metabolic process;GO:0006461:protein complex assembly;GO:0006725:cellular aromatic compound metabolic process;GO:0006753:nucleoside phosphate metabolic…	GO:0003824:catalytic activity;GO:0003954:NADH dehydrogenase activity;GO:0008137:NADH dehydrogenase (ubiquinone) activity;GO:0016491:oxidoreductase activity;GO:0016651:oxidoreductase activity, acting on NAD(P)H;GO:0016655:oxidoreductase activity, acting on NAD(P)H, quinone or similar compound as acceptor;GO:0050136:NADH dehydrogenase (quinone) activity	GO:0005622:intracellular;GO:0005623:cell;GO:0005737:cytoplasm;GO:0005739:mitochondrion;GO:0005740:mitochondrial envelope;GO:0005743:mitochondrial inner membrane;GO:0005746:mitochondrial respiratory chain;GO:0005747:mitochondrial respiratory chain complex I;GO:0005758:mitochondrial intermembrane space;GO:0016020:membrane;GO:0019866:organelle inner membrane;GO:0030964:NADH dehydrogenase complex;GO:…
BLOC1S1	2.7707e-25	-0.270378	0.503	0.816	6.73972e-21	0.646424	0.98579	NA	NA	NA	ENSG00000135441	ENSG00000135441	protein_coding	GRCh38.98	chr12	+	55716037	55720087	4051	hsa:2647:BLOC1S1, BLOS1, BORCS1, GCN5L1, MICoA, RT14	2647	biogenesis of lysosomal organelles complex 1 subunit 1 [Source:HGNC Symbol;Acc:HGNC:4200]	-	R-HSA-432722:Golgi Associated Vesicle Biogenesis;R-HSA-5653656:Vesicle-mediated transport;R-HSA-432720:Lysosome Vesicle Biogenesis;R-HSA-421837:Clathrin derived vesicle budding;R-HSA-199992:trans-Golgi Network Vesicle Budding;R-HSA-199991:Membrane Trafficking	-	-	-	-	-	GO:0000422:mitophagy;GO:0000423:macromitophagy;GO:0006091:generation of precursor metabolites and energy;GO:0006464:cellular protein modification process;GO:0006473:protein acetylation;GO:0006810:transport;GO:0006914:autophagy;GO:0006928:movement of cell or subcellular component;GO:0006950:response to stress;GO:0006996:organelle organization;GO:0007005:mitochondrion organization;GO:0007017:microt…	GO:0005488:binding;GO:0005515:protein binding	GO:0000323:lytic vacuole;GO:0005576:extracellular region;GO:0005615:extracellular space;GO:0005622:intracellular;GO:0005623:cell;GO:0005737:cytoplasm;GO:0005739:mitochondrion;GO:0005740:mitochondrial envelope;GO:0005758:mitochondrial intermembrane space;GO:0005759:mitochondrial matrix;GO:0005764:lysosome;GO:0005765:lysosomal membrane;GO:0005773:vacuole;GO:0005774:vacuolar membrane;GO:0005829:cyto…
TMEM121	6.94864e-45	-0.270546	0.018	0.295	1.69026e-40	0.0203179	0.230773	NA	NA	NA	ENSG00000184986	ENSG00000184986	protein_coding	GRCh38.98	chr14	+	105526583	105530202	3620	hsa:80757:TMEM121, hole	80757	transmembrane protein 121 [Source:HGNC Symbol;Acc:HGNC:20511]	-	-	-	-	-	-	-	-	-	GO:0016020:membrane;GO:0016021:integral component of membrane;GO:0031224:intrinsic component of membrane;GO:0044425:membrane part
PAXBP1	1.41882e-32	-0.270811	0.197	0.528	3.45127e-28	0.225254	0.478253	NA	NA	NA	ENSG00000159086	ENSG00000159086	protein_coding	GRCh38.98	chr21	-	32733899	32771792	37894	hsa:94104:PAXBP1, BM020, C21orf66, FSAP105, GCFC, GCFC1	94104	PAX3 and PAX7 binding protein 1 [Source:HGNC Symbol;Acc:HGNC:13579]	-	-	-	-	-	-	-	GO:0006139:nucleobase-containing compound metabolic process;GO:0006325:chromatin organization;GO:0006351:transcription, DNA-templated;GO:0006355:regulation of transcription, DNA-templated;GO:0006357:regulation of transcription from RNA polymerase II promoter;GO:0006366:transcription from RNA polymerase II promoter;GO:0006464:cellular protein modification process;GO:0006479:protein methylation;GO:…	GO:0000975:regulatory region DNA binding;GO:0000976:transcription regulatory region sequence-specific DNA binding;GO:0000977:RNA polymerase II regulatory region sequence-specific DNA binding;GO:0000978:RNA polymerase II core promoter proximal region sequence-specific DNA binding;GO:0000987:core promoter proximal region sequence-specific DNA binding;GO:0001012:RNA polymerase II regulatory region D…	GO:0005622:intracellular;GO:0005623:cell;GO:0005634:nucleus;GO:0005737:cytoplasm;GO:0005829:cytosol;GO:0043226:organelle;GO:0043227:membrane-bounded organelle;GO:0043229:intracellular organelle;GO:0043231:intracellular membrane-bounded organelle;GO:0044424:intracellular part;GO:0044444:cytoplasmic part;GO:0044464:cell part
SEMA6D	3.11946e-24	-0.27098	0.375	0.691	7.58809e-20	0.484784	0.79158	NA	NA	NA	ENSG00000137872	ENSG00000137872	protein_coding	GRCh38.98	chr15	+	47184101	47774223	590123	hsa:80031:SEMA6D	80031	semaphorin 6D [Source:HGNC Symbol;Acc:HGNC:16770]	hsa04360:Axon guidance	R-HSA-373755:Semaphorin interactions;R-HSA-1266738:Developmental Biology;R-HSA-422475:Axon guidance;R-HSA-416700:Other semaphorin interactions	-	-	-	-	Coronary artery calcification;Body mass index;Eating disorders;Response to radiotherapy in cancer (late toxicity);Carotid plaque burden (smoking interaction);Diisocyanate-induced asthma	GO:0000902:cell morphogenesis;GO:0000904:cell morphogenesis involved in differentiation;GO:0001558:regulation of cell growth;GO:0001667:ameboidal-type cell migration;GO:0001755:neural crest cell migration;GO:0006928:movement of cell or subcellular component;GO:0006935:chemotaxis;GO:0007154:cell communication;GO:0007165:signal transduction;GO:0007166:cell surface receptor signaling pathway;GO:0007…	GO:0005102:receptor binding;GO:0005488:binding;GO:0005515:protein binding;GO:0030215:semaphorin receptor binding;GO:0045499:chemorepellent activity	GO:0005622:intracellular;GO:0005623:cell;GO:0005737:cytoplasm;GO:0005886:plasma membrane;GO:0005887:integral component of plasma membrane;GO:0016020:membrane;GO:0016021:integral component of membrane;GO:0031224:intrinsic component of membrane;GO:0031226:intrinsic component of plasma membrane;GO:0044424:intracellular part;GO:0044425:membrane part;GO:0044459:plasma membrane part;GO:0044464:cell par…
DDX3X	2.19713e-23	-0.271309	0.516	0.829	5.34451e-19	0.72802	1.08555	NA	NA	NA	ENSG00000215301	ENSG00000215301	protein_coding	GRCh38.98	chrX	+	41333284	41364472	31189	hsa:1654:DDX3X, CAP-Rf, DBX, DDX14, DDX3, HLP2, MRX102	1654	DEAD-box helicase 3 X-linked [Source:HGNC Symbol;Acc:HGNC:2745]	hsa04622:RIG-I-like receptor signaling pathway;hsa05161:Hepatitis B;hsa05203:Viral carcinogenesis	-	-	-	300958:Mental retardation, X-linked 102	-	-	GO:0000082:G1/S transition of mitotic cell cycle;GO:0000278:mitotic cell cycle;GO:0001558:regulation of cell growth;GO:0001816:cytokine production;GO:0001817:regulation of cytokine production;GO:0001819:positive regulation of cytokine production;GO:0002376:immune system process;GO:0006139:nucleobase-containing compound metabolic process;GO:0006351:transcription, DNA-templated;GO:0006355:regulatio…	GO:0000166:nucleotide binding;GO:0001882:nucleoside binding;GO:0001883:purine nucleoside binding;GO:0003676:nucleic acid binding;GO:0003677:DNA binding;GO:0003678:DNA helicase activity;GO:0003723:RNA binding;GO:0003724:RNA helicase activity;GO:0003727:single-stranded RNA binding;GO:0003729:mRNA binding;GO:0003824:catalytic activity;GO:0003924:GTPase activity;GO:0004003:ATP-dependent DNA helicase …	GO:0005576:extracellular region;GO:0005622:intracellular;GO:0005623:cell;GO:0005634:nucleus;GO:0005654:nucleoplasm;GO:0005737:cytoplasm;GO:0005739:mitochondrion;GO:0005740:mitochondrial envelope;GO:0005741:mitochondrial outer membrane;GO:0005829:cytosol;GO:0005840:ribosome;GO:0005852:eukaryotic translation initiation factor 3 complex;GO:0010494:cytoplasmic stress granule;GO:0015935:small ribosoma…
SDHAF1	1.13253e-43	-0.271382	0.052	0.355	2.75487e-39	0.0574554	0.27631	NA	NA	NA	ENSG00000205138	ENSG00000205138	protein_coding	GRCh38.98	chr19	+	35995199	35996315	1117	hsa:644096:SDHAF1, LYRM8	644096	succinate dehydrogenase complex assembly factor 1 [Source:HGNC Symbol;Acc:HGNC:33867]	-	-	-	-	252011:Mitochondrial complex II deficiency	Congenital disorders of metabolism;Mitochondrial diseases;H00473:Mitochondrial respiratory chain deficiencies (MRCD)	-	GO:0006461:protein complex assembly;GO:0006996:organelle organization;GO:0007005:mitochondrion organization;GO:0009987:cellular process;GO:0016043:cellular component organization;GO:0022607:cellular component assembly;GO:0033108:mitochondrial respiratory chain complex assembly;GO:0034552:respiratory chain complex II assembly;GO:0034553:mitochondrial respiratory chain complex II assembly;GO:003462…	-	GO:0005622:intracellular;GO:0005623:cell;GO:0005737:cytoplasm;GO:0005739:mitochondrion;GO:0005759:mitochondrial matrix;GO:0031974:membrane-enclosed lumen;GO:0043226:organelle;GO:0043227:membrane-bounded organelle;GO:0043229:intracellular organelle;GO:0043231:intracellular membrane-bounded organelle;GO:0043233:organelle lumen;GO:0044422:organelle part;GO:0044424:intracellular part;GO:0044429:mitoc…
TMEM151A	1.61528e-24	-0.272056	0.442	0.779	3.92918e-20	0.600022	0.932069	NA	NA	NA	ENSG00000179292	ENSG00000179292	protein_coding	GRCh38.98	chr11	+	66291894	66296664	4771	hsa:256472:TMEM151A, TMEM151	256472	transmembrane protein 151A [Source:HGNC Symbol;Acc:HGNC:28497]	-	-	-	-	-	-	Bipolar disorder	-	-	GO:0016020:membrane;GO:0016021:integral component of membrane;GO:0031224:intrinsic component of membrane;GO:0044425:membrane part
RHOB	1.10128e-37	-0.272448	0.765	0.953	2.67886e-33	1.27751	1.7509	NA	NA	NA	ENSG00000143878	ENSG00000143878	protein_coding	GRCh38.98	chr2	+	20447074	20449440	2367	hsa:388:RHOB, ARH6, ARHB, MST081, MSTP081, RHOH6	388	ras homolog family member B [Source:HGNC Symbol;Acc:HGNC:668]	-	R-HSA-194840:Rho GTPase cycle;R-HSA-114604:GPVI-mediated activation cascade;R-HSA-5627117:RHO GTPases Activate ROCKs;R-HSA-400685:Sema4D in semaphorin signaling;R-HSA-373755:Semaphorin interactions;R-HSA-194315:Signaling by Rho GTPases;R-HSA-1266738:Developmental Biology;R-HSA-372790:Signaling by GPCR;R-HSA-416482:G alpha (12/13) signalling events;R-HSA-422475:Axon guidance;R-HSA-195258:RHO GTPas…	-	P00034:Integrin signalling pathway;P04393:Ras Pathway;P00005:Angiogenesis	-	-	Systemic sclerosis	GO:0000302:response to reactive oxygen species;GO:0000910:cytokinesis;GO:0001525:angiogenesis;GO:0001568:blood vessel development;GO:0001667:ameboidal-type cell migration;GO:0001775:cell activation;GO:0001944:vasculature development;GO:0002009:morphogenesis of an epithelium;GO:0003158:endothelium development;GO:0003159:morphogenesis of an endothelium;GO:0006810:transport;GO:0006886:intracellular …	GO:0000166:nucleotide binding;GO:0001882:nucleoside binding;GO:0001883:purine nucleoside binding;GO:0003824:catalytic activity;GO:0003924:GTPase activity;GO:0005488:binding;GO:0005515:protein binding;GO:0005525:GTP binding;GO:0016462:pyrophosphatase activity;GO:0016787:hydrolase activity;GO:0016817:hydrolase activity, acting on acid anhydrides;GO:0016818:hydrolase activity, acting on acid anhydri…	GO:0005576:extracellular region;GO:0005622:intracellular;GO:0005623:cell;GO:0005634:nucleus;GO:0005737:cytoplasm;GO:0005768:endosome;GO:0005769:early endosome;GO:0005770:late endosome;GO:0005773:vacuole;GO:0005774:vacuolar membrane;GO:0005829:cytosol;GO:0005886:plasma membrane;GO:0005912:adherens junction;GO:0005924:cell-substrate adherens junction;GO:0005925:focal adhesion;GO:0009986:cell surfac…
NDUFB1	7.71624e-26	-0.272539	0.429	0.776	1.87698e-21	0.539032	0.859045	NA	NA	NA	ENSG00000183648	ENSG00000183648	protein_coding	GRCh38.98	chr14	-	92116122	92121917	5796	hsa:4707:NDUFB1, CI-MNLL, CI-SGDH, MNLL	4707	NADH:ubiquinone oxidoreductase subunit B1 [Source:HGNC Symbol;Acc:HGNC:7695]	hsa01100:Metabolic pathways;hsa04932:Non-alcoholic fatty liver disease (NAFLD);hsa05010:Alzheimer's disease;hsa05012:Parkinson's disease;hsa05016:Huntington's disease;hsa00190:Oxidative phosphorylation	R-HSA-1430728:Metabolism;R-HSA-1428517:The citric acid (TCA) cycle and respiratory electron transport;R-HSA-6799198:Complex I biogenesis;R-HSA-611105:Respiratory electron transport;R-HSA-163200:Respiratory electron transport, ATP synthesis by chemiosmotic coupling, and heat production by uncoupling proteins.	-	-	-	-	-	GO:0006091:generation of precursor metabolites and energy;GO:0006119:oxidative phosphorylation;GO:0006120:mitochondrial electron transport, NADH to ubiquinone;GO:0006139:nucleobase-containing compound metabolic process;GO:0006163:purine nucleotide metabolic process;GO:0006461:protein complex assembly;GO:0006725:cellular aromatic compound metabolic process;GO:0006753:nucleoside phosphate metabolic…	GO:0003824:catalytic activity;GO:0003954:NADH dehydrogenase activity;GO:0008137:NADH dehydrogenase (ubiquinone) activity;GO:0016491:oxidoreductase activity;GO:0016651:oxidoreductase activity, acting on NAD(P)H;GO:0016655:oxidoreductase activity, acting on NAD(P)H, quinone or similar compound as acceptor;GO:0050136:NADH dehydrogenase (quinone) activity	GO:0005576:extracellular region;GO:0005622:intracellular;GO:0005623:cell;GO:0005737:cytoplasm;GO:0005739:mitochondrion;GO:0005740:mitochondrial envelope;GO:0005743:mitochondrial inner membrane;GO:0005746:mitochondrial respiratory chain;GO:0005747:mitochondrial respiratory chain complex I;GO:0016020:membrane;GO:0016021:integral component of membrane;GO:0019866:organelle inner membrane;GO:0030964:N…
RPL22	1.97138e-27	-0.273261	0.608	0.9	4.79539e-23	0.868124	1.2577	NA	NA	NA	ENSG00000116251	ENSG00000116251	protein_coding	GRCh38.98	chr1	-	6185020	6209389	24370	hsa:6146:RPL22, EAP, HBP15, HBP15/L22, L22	6146	ribosomal protein L22 [Source:HGNC Symbol;Acc:HGNC:10315]	hsa03010:Ribosome	R-HSA-72706:GTP hydrolysis and joining of the 60S ribosomal subunit;R-HSA-72689:Formation of a pool of free 40S subunits;R-HSA-72737:Cap-dependent Translation Initiation;R-HSA-156827:L13a-mediated translational silencing of Ceruloplasmin expression;R-HSA-72764:Eukaryotic Translation Termination;R-HSA-2408522:Selenoamino acid metabolism;R-HSA-72312:rRNA processing;R-HSA-927802:Nonsense-Mediated De…	-	-	-	-	-	GO:0000184:nuclear-transcribed mRNA catabolic process, nonsense-mediated decay;GO:0000956:nuclear-transcribed mRNA catabolic process;GO:0001775:cell activation;GO:0002181:cytoplasmic translation;GO:0002376:immune system process;GO:0002520:immune system development;GO:0002521:leukocyte differentiation;GO:0006139:nucleobase-containing compound metabolic process;GO:0006364:rRNA processing;GO:0006396…	GO:0003676:nucleic acid binding;GO:0003723:RNA binding;GO:0003735:structural constituent of ribosome;GO:0005198:structural molecule activity;GO:0005488:binding;GO:0005515:protein binding;GO:0005539:glycosaminoglycan binding;GO:0008201:heparin binding;GO:0044822:poly(A) RNA binding;GO:0097159:organic cyclic compound binding;GO:0097367:carbohydrate derivative binding;GO:1901363:heterocyclic compoun…	GO:0005576:extracellular region;GO:0005622:intracellular;GO:0005623:cell;GO:0005634:nucleus;GO:0005737:cytoplasm;GO:0005829:cytosol;GO:0005840:ribosome;GO:0005912:adherens junction;GO:0005924:cell-substrate adherens junction;GO:0005925:focal adhesion;GO:0015934:large ribosomal subunit;GO:0022625:cytosolic large ribosomal subunit;GO:0022626:cytosolic ribosome;GO:0030054:cell junction;GO:0030055:ce…
INTS6	6.12528e-28	-0.273632	0.23	0.532	1.48998e-23	0.27966	0.546913	NA	NA	NA	ENSG00000102786	ENSG00000102786	protein_coding	GRCh38.98	chr13	-	51354077	51454264	100188	hsa:26512:INTS6, DBI-1, DDX26, DDX26A, DICE1, HDB, INT6, Notchl2	26512	integrator complex subunit 6 [Source:HGNC Symbol;Acc:HGNC:14879]	-	R-HSA-6807505:RNA polymerase II transcribes snRNA genes;R-HSA-74160:Gene Expression	-	-	-	-	Amyotrophic lateral sclerosis (sporadic)	GO:0006139:nucleobase-containing compound metabolic process;GO:0006351:transcription, DNA-templated;GO:0006366:transcription from RNA polymerase II promoter;GO:0006396:RNA processing;GO:0006725:cellular aromatic compound metabolic process;GO:0006807:nitrogen compound metabolic process;GO:0007154:cell communication;GO:0007165:signal transduction;GO:0008152:metabolic process;GO:0009058:biosynthetic…	GO:0004871:signal transducer activity;GO:0004872:receptor activity;GO:0004888:transmembrane signaling receptor activity;GO:0005488:binding;GO:0005515:protein binding;GO:0038023:signaling receptor activity;GO:0060089:molecular transducer activity	GO:0000428:DNA-directed RNA polymerase complex;GO:0005622:intracellular;GO:0005623:cell;GO:0005634:nucleus;GO:0005654:nucleoplasm;GO:0005856:cytoskeleton;GO:0015629:actin cytoskeleton;GO:0016591:DNA-directed RNA polymerase II, holoenzyme;GO:0030880:RNA polymerase complex;GO:0031974:membrane-enclosed lumen;GO:0031981:nuclear lumen;GO:0032039:integrator complex;GO:0032991:macromolecular complex;GO:…
COX5A	2.25407e-29	-0.273691	0.301	0.666	5.48302e-25	0.355144	0.638229	NA	NA	NA	ENSG00000178741	ENSG00000178741	protein_coding	GRCh38.98	chr15	-	74919791	74938083	18293	hsa:9377:COX5A, COX, COX-VA, VA	9377	cytochrome c oxidase subunit 5A [Source:HGNC Symbol;Acc:HGNC:2267]	hsa01100:Metabolic pathways;hsa04932:Non-alcoholic fatty liver disease (NAFLD);hsa05010:Alzheimer's disease;hsa05012:Parkinson's disease;hsa05016:Huntington's disease;hsa00190:Oxidative phosphorylation;hsa04260:Cardiac muscle contraction	R-HSA-3700989:Transcriptional Regulation by TP53;R-HSA-1430728:Metabolism;R-HSA-1428517:The citric acid (TCA) cycle and respiratory electron transport;R-HSA-212436:Generic Transcription Pathway;R-HSA-74160:Gene Expression;R-HSA-5628897:TP53 Regulates Metabolic Genes;R-HSA-611105:Respiratory electron transport;R-HSA-163200:Respiratory electron transport, ATP synthesis by chemiosmotic coupling, and…	-	-	-	-	Caffeine consumption	GO:0006091:generation of precursor metabolites and energy;GO:0006119:oxidative phosphorylation;GO:0006123:mitochondrial electron transport, cytochrome c to oxygen;GO:0006139:nucleobase-containing compound metabolic process;GO:0006163:purine nucleotide metabolic process;GO:0006725:cellular aromatic compound metabolic process;GO:0006753:nucleoside phosphate metabolic process;GO:0006793:phosphorus m…	GO:0003824:catalytic activity;GO:0004129:cytochrome-c oxidase activity;GO:0005215:transporter activity;GO:0005488:binding;GO:0005515:protein binding;GO:0008324:cation transmembrane transporter activity;GO:0009055:electron carrier activity;GO:0015002:heme-copper terminal oxidase activity;GO:0015075:ion transmembrane transporter activity;GO:0015077:monovalent inorganic cation transmembrane transpor…	GO:0005576:extracellular region;GO:0005622:intracellular;GO:0005623:cell;GO:0005737:cytoplasm;GO:0005739:mitochondrion;GO:0005740:mitochondrial envelope;GO:0005743:mitochondrial inner membrane;GO:0005746:mitochondrial respiratory chain;GO:0005751:mitochondrial respiratory chain complex IV;GO:0016020:membrane;GO:0019866:organelle inner membrane;GO:0031090:organelle membrane;GO:0031966:mitochondria…
ELOVL5	1.21275e-25	-0.27396	0.513	0.844	2.95003e-21	0.694162	1.04845	NA	NA	NA	ENSG00000012660	ENSG00000012660	protein_coding	GRCh38.98	chr6	-	53267398	53349179	81782	hsa:60481:ELOVL5, HELO1, SCA38, dJ483K16.1	60481	ELOVL fatty acid elongase 5 [Source:HGNC Symbol;Acc:HGNC:21308]	hsa01212:Fatty acid metabolism;hsa01040:Biosynthesis of unsaturated fatty acids;hsa00062:Fatty acid elongation	R-HSA-75105:Fatty Acyl-CoA Biosynthesis;R-HSA-2046104:alpha-linolenic (omega3) and linoleic (omega6) acid metabolism;R-HSA-535734:Fatty acid, triacylglycerol, and ketone body metabolism;R-HSA-75109:Triglyceride Biosynthesis;R-HSA-2046105:Linoleic acid (LA) metabolism;R-HSA-1430728:Metabolism;R-HSA-556833:Metabolism of lipids and lipoproteins;R-HSA-2046106:alpha-linolenic acid (ALA) metabolism;R-H…	PWY-7592:arachidonate biosynthesis III (metazoa);PWY-7606:docosahexaenoate biosynthesis III (mammals);PWY-7049:icosapentaenoate biosynthesis II (metazoa)	-	615957:Spinocerebellar ataxia 38	-	Glaucoma	GO:0000038:very long-chain fatty acid metabolic process;GO:0001676:long-chain fatty acid metabolic process;GO:0006082:organic acid metabolic process;GO:0006629:lipid metabolic process;GO:0006631:fatty acid metabolic process;GO:0006633:fatty acid biosynthetic process;GO:0006636:unsaturated fatty acid biosynthetic process;GO:0006637:acyl-CoA metabolic process;GO:0006732:coenzyme metabolic process;G…	GO:0003824:catalytic activity;GO:0004312:fatty acid synthase activity;GO:0005488:binding;GO:0005515:protein binding;GO:0009922:fatty acid elongase activity;GO:0016740:transferase activity;GO:0016746:transferase activity, transferring acyl groups;GO:0016747:transferase activity, transferring acyl groups other than amino-acyl groups	GO:0005622:intracellular;GO:0005623:cell;GO:0005737:cytoplasm;GO:0005783:endoplasmic reticulum;GO:0005789:endoplasmic reticulum membrane;GO:0012505:endomembrane system;GO:0016020:membrane;GO:0016021:integral component of membrane;GO:0030425:dendrite;GO:0031224:intrinsic component of membrane;GO:0036477:somatodendritic compartment;GO:0042175:nuclear outer membrane-endoplasmic reticulum membrane ne…
RALBP1	3.187e-30	-0.273961	0.235	0.57	7.75238e-26	0.278054	0.545324	NA	NA	NA	ENSG00000017797	ENSG00000017797	protein_coding	GRCh38.98	chr18	+	9475009	9538114	63106	hsa:10928:RALBP1, RIP1, RLIP1, RLIP76	10928	ralA binding protein 1 [Source:HGNC Symbol;Acc:HGNC:9841]	hsa05200:Pathways in cancer;hsa04014:Ras signaling pathway;hsa05212:Pancreatic cancer	R-HSA-194840:Rho GTPase cycle;R-HSA-194315:Signaling by Rho GTPases;R-HSA-162582:Signal Transduction	-	-	-	-	-	GO:0006810:transport;GO:0006897:endocytosis;GO:0006935:chemotaxis;GO:0007154:cell communication;GO:0007165:signal transduction;GO:0007264:small GTPase mediated signal transduction;GO:0009605:response to external stimulus;GO:0009966:regulation of signal transduction;GO:0009987:cellular process;GO:0010646:regulation of cell communication;GO:0016192:vesicle-mediated transport;GO:0023051:regulation o…	GO:0003824:catalytic activity;GO:0005096:GTPase activator activity;GO:0005215:transporter activity;GO:0005488:binding;GO:0005515:protein binding;GO:0008047:enzyme activator activity;GO:0016462:pyrophosphatase activity;GO:0016787:hydrolase activity;GO:0016817:hydrolase activity, acting on acid anhydrides;GO:0016818:hydrolase activity, acting on acid anhydrides, in phosphorus-containing anhydrides;…	GO:0005622:intracellular;GO:0005623:cell;GO:0005737:cytoplasm;GO:0005829:cytosol;GO:0016020:membrane;GO:0044424:intracellular part;GO:0044444:cytoplasmic part;GO:0044464:cell part
NDUFA2	1.47418e-29	-0.274136	0.296	0.649	3.58595e-25	0.348075	0.630187	NA	NA	NA	ENSG00000131495	ENSG00000131495	protein_coding	GRCh38.98	chr5	-	140638740	140647785	9046	hsa:4695:NDUFA2, B8, CD14, CIB8	4695	NADH:ubiquinone oxidoreductase subunit A2 [Source:HGNC Symbol;Acc:HGNC:7685]	hsa01100:Metabolic pathways;hsa04932:Non-alcoholic fatty liver disease (NAFLD);hsa05010:Alzheimer's disease;hsa05012:Parkinson's disease;hsa05016:Huntington's disease;hsa00190:Oxidative phosphorylation	R-HSA-1430728:Metabolism;R-HSA-1428517:The citric acid (TCA) cycle and respiratory electron transport;R-HSA-6799198:Complex I biogenesis;R-HSA-611105:Respiratory electron transport;R-HSA-163200:Respiratory electron transport, ATP synthesis by chemiosmotic coupling, and heat production by uncoupling proteins.	-	-	256000:Leigh syndrome	Congenital disorders of metabolism;Mitochondrial diseases;H01354:Leigh syndrome	-	GO:0006091:generation of precursor metabolites and energy;GO:0006119:oxidative phosphorylation;GO:0006120:mitochondrial electron transport, NADH to ubiquinone;GO:0006139:nucleobase-containing compound metabolic process;GO:0006163:purine nucleotide metabolic process;GO:0006461:protein complex assembly;GO:0006725:cellular aromatic compound metabolic process;GO:0006753:nucleoside phosphate metabolic…	GO:0003824:catalytic activity;GO:0003954:NADH dehydrogenase activity;GO:0008137:NADH dehydrogenase (ubiquinone) activity;GO:0016491:oxidoreductase activity;GO:0016651:oxidoreductase activity, acting on NAD(P)H;GO:0016655:oxidoreductase activity, acting on NAD(P)H, quinone or similar compound as acceptor;GO:0050136:NADH dehydrogenase (quinone) activity	GO:0005622:intracellular;GO:0005623:cell;GO:0005737:cytoplasm;GO:0005739:mitochondrion;GO:0005740:mitochondrial envelope;GO:0005743:mitochondrial inner membrane;GO:0005746:mitochondrial respiratory chain;GO:0005747:mitochondrial respiratory chain complex I;GO:0016020:membrane;GO:0019866:organelle inner membrane;GO:0030964:NADH dehydrogenase complex;GO:0031090:organelle membrane;GO:0031966:mitocho…
TMEM165	2.42866e-41	-0.274577	0.759	0.952	5.90771e-37	1.31701	1.80275	NA	NA	NA	ENSG00000134851	ENSG00000134851	protein_coding	GRCh38.98	chr4	+	55395957	55453397	57441	hsa:55858:TMEM165, CDG2K, FT27, GDT1, TMPT27, TPARL	55858	transmembrane protein 165 [Source:HGNC Symbol;Acc:HGNC:30760]	-	-	-	-	614727:Congenital disorder of glycosylation, type IIk	Congenital disorders of metabolism;Congenital disorders of glycan/glycoprotein metabolism;H00119:Congenital disorders of glycosylation (CDG) type II	-	GO:0005975:carbohydrate metabolic process;GO:0006464:cellular protein modification process;GO:0006486:protein glycosylation;GO:0006487:protein N-linked glycosylation;GO:0006810:transport;GO:0006811:ion transport;GO:0006812:cation transport;GO:0006816:calcium ion transport;GO:0006873:cellular ion homeostasis;GO:0006874:cellular calcium ion homeostasis;GO:0006875:cellular metal ion homeostasis;GO:0…	-	GO:0000139:Golgi membrane;GO:0000323:lytic vacuole;GO:0005622:intracellular;GO:0005623:cell;GO:0005737:cytoplasm;GO:0005764:lysosome;GO:0005765:lysosomal membrane;GO:0005768:endosome;GO:0005769:early endosome;GO:0005770:late endosome;GO:0005773:vacuole;GO:0005774:vacuolar membrane;GO:0005794:Golgi apparatus;GO:0005802:trans-Golgi network;GO:0010008:endosome membrane;GO:0012505:endomembrane system…
NOVA1	4.95392e-26	-0.274779	0.536	0.858	1.20504e-21	0.760649	1.13005	NA	NA	NA	ENSG00000139910	ENSG00000139910	protein_coding	GRCh38.98	chr14	-	26443090	26598033	154944	hsa:4857:NOVA1, Nova-1	4857	NOVA alternative splicing regulator 1 [Source:HGNC Symbol;Acc:HGNC:7886]	-	-	-	-	-	-	Eosinophilic esophagitis;Overweight status;Zinc levels	GO:0000375:RNA splicing, via transesterification reactions;GO:0000377:RNA splicing, via transesterification reactions with bulged adenosine as nucleophile;GO:0000398:mRNA splicing, via spliceosome;GO:0006139:nucleobase-containing compound metabolic process;GO:0006396:RNA processing;GO:0006397:mRNA processing;GO:0006725:cellular aromatic compound metabolic process;GO:0006807:nitrogen compound meta…	GO:0003676:nucleic acid binding;GO:0003723:RNA binding;GO:0003729:mRNA binding;GO:0005488:binding;GO:0044822:poly(A) RNA binding;GO:0097159:organic cyclic compound binding;GO:1901363:heterocyclic compound binding	GO:0005622:intracellular;GO:0005623:cell;GO:0005634:nucleus;GO:0005730:nucleolus;GO:0031974:membrane-enclosed lumen;GO:0031981:nuclear lumen;GO:0043226:organelle;GO:0043227:membrane-bounded organelle;GO:0043228:non-membrane-bounded organelle;GO:0043229:intracellular organelle;GO:0043231:intracellular membrane-bounded organelle;GO:0043232:intracellular non-membrane-bounded organelle;GO:0043233:org…
SGCD	1.00288e-33	-0.274924	0.149	0.458	2.43951e-29	0.180439	0.428249	NA	NA	NA	ENSG00000170624	ENSG00000170624	protein_coding	GRCh38.98	chr5	+	155870344	156767788	897445	hsa:6444:SGCD, 35DAG, CMD1L, DAGD, SG-delta, SGCDP, SGD	6444	sarcoglycan delta [Source:HGNC Symbol;Acc:HGNC:10807]	hsa05416:Viral myocarditis;hsa05414:Dilated cardiomyopathy;hsa05410:Hypertrophic cardiomyopathy (HCM);hsa05412:Arrhythmogenic right ventricular cardiomyopathy (ARVC)	-	-	-	606685:Cardiomyopathy, dilated, 1L;601287:Muscular dystrophy, limb-girdle, type 2F	Cardiovascular diseases;Cardiac diseases;H00294:Dilated cardiomyopathy (DCM);Musculoskeletal diseases;Muscular diseases;H00565:Sarcoglycanopathies;H00593:Limb-girdle muscular dystrophy (LGMD)	Obesity-related traits;Multiple sclerosis (age of onset);Anthropometric traits;HIV-1 viral setpoint;Airway responsiveness in chronic obstructive pulmonary disease;Egg allergy	GO:0003008:system process;GO:0003013:circulatory system process;GO:0003015:heart process;GO:0007275:multicellular organism development;GO:0007507:heart development;GO:0007517:muscle organ development;GO:0008015:blood circulation;GO:0009888:tissue development;GO:0009987:cellular process;GO:0014706:striated muscle tissue development;GO:0016043:cellular component organization;GO:0030154:cell differe…	-	GO:0005622:intracellular;GO:0005623:cell;GO:0005737:cytoplasm;GO:0005856:cytoskeleton;GO:0005886:plasma membrane;GO:0016010:dystrophin-associated glycoprotein complex;GO:0016011:dystroglycan complex;GO:0016012:sarcoglycan complex;GO:0016020:membrane;GO:0016021:integral component of membrane;GO:0031224:intrinsic component of membrane;GO:0032991:macromolecular complex;GO:0042383:sarcolemma;GO:00432…
BRD9	6.49598e-41	-0.275258	0.073	0.376	1.58015e-36	0.0783901	0.305079	NA	NA	NA	ENSG00000028310	ENSG00000028310	protein_coding	GRCh38.98	chr5	-	850291	892801	42511	hsa:65980:BRD9, LAVS3040, PRO9856	65980	bromodomain containing 9 [Source:HGNC Symbol;Acc:HGNC:25818]	-	-	-	-	-	-	Pancreatic cancer	GO:0006139:nucleobase-containing compound metabolic process;GO:0006325:chromatin organization;GO:0006351:transcription, DNA-templated;GO:0006355:regulation of transcription, DNA-templated;GO:0006725:cellular aromatic compound metabolic process;GO:0006807:nitrogen compound metabolic process;GO:0006996:organelle organization;GO:0008152:metabolic process;GO:0009058:biosynthetic process;GO:0009059:ma…	GO:0003676:nucleic acid binding;GO:0005488:binding;GO:0005515:protein binding;GO:0042393:histone binding;GO:0070577:lysine-acetylated histone binding;GO:0097159:organic cyclic compound binding;GO:1901363:heterocyclic compound binding	-
HSPH1	1.77133e-21	-0.275368	0.348	0.621	4.30877e-17	0.431968	0.733115	NA	NA	NA	ENSG00000120694	ENSG00000120694	protein_coding	GRCh38.98	chr13	-	31134973	31162388	27416	hsa:10808:HSPH1, HSP105, HSP105A, HSP105B, NY-CO-25	10808	heat shock protein family H (Hsp110) member 1 [Source:HGNC Symbol;Acc:HGNC:16969]	hsa04141:Protein processing in endoplasmic reticulum	R-HSA-5653656:Vesicle-mediated transport;R-HSA-3371453:Regulation of HSF1-mediated heat shock response;R-HSA-2173782:Binding and Uptake of Ligands by Scavenger Receptors;R-HSA-2262752:Cellular responses to stress;R-HSA-3000484:Scavenging by Class F Receptors;R-HSA-3371556:Cellular response to heat stress	-	-	-	-	-	GO:0000165:MAPK cascade;GO:0000302:response to reactive oxygen species;GO:0001775:cell activation;GO:0001932:regulation of protein phosphorylation;GO:0001933:negative regulation of protein phosphorylation;GO:0001934:positive regulation of protein phosphorylation;GO:0002376:immune system process;GO:0002682:regulation of immune system process;GO:0002684:positive regulation of immune system process;…	GO:0000166:nucleotide binding;GO:0000774:adenyl-nucleotide exchange factor activity;GO:0001882:nucleoside binding;GO:0001883:purine nucleoside binding;GO:0005488:binding;GO:0005515:protein binding;GO:0005524:ATP binding;GO:0008092:cytoskeletal protein binding;GO:0015631:tubulin binding;GO:0017076:purine nucleotide binding;GO:0030234:enzyme regulator activity;GO:0030554:adenyl nucleotide binding;G…	GO:0005576:extracellular region;GO:0005622:intracellular;GO:0005623:cell;GO:0005634:nucleus;GO:0005654:nucleoplasm;GO:0005737:cytoplasm;GO:0005829:cytosol;GO:0005856:cytoskeleton;GO:0005874:microtubule;GO:0015630:microtubule cytoskeleton;GO:0016023:cytoplasmic, membrane-bounded vesicle;GO:0030139:endocytic vesicle;GO:0031410:cytoplasmic vesicle;GO:0031974:membrane-enclosed lumen;GO:0031981:nuclea…
FAM222A	8.09543e-28	-0.276027	0.338	0.693	1.96921e-23	0.419026	0.718236	NA	NA	NA	ENSG00000139438	ENSG00000139438	protein_coding	GRCh38.98	chr12	+	109714228	109770507	56280	hsa:84915:FAM222A, C12orf34	84915	family with sequence similarity 222 member A [Source:HGNC Symbol;Acc:HGNC:25915]	-	-	-	-	-	-	-	-	-	-
CADM2	1.62074e-28	-0.276612	0.689	0.912	3.94246e-24	1.15318	1.60825	NA	NA	NA	ENSG00000175161	ENSG00000175161	protein_coding	GRCh38.98	chr3	+	84958981	86074429	1115449	hsa:253559:CADM2, IGSF4D, NECL3, Necl-3, SynCAM_2, synCAM2	253559	cell adhesion molecule 2 [Source:HGNC Symbol;Acc:HGNC:29849]	-	R-HSA-418990:Adherens junctions interactions;R-HSA-446728:Cell junction organization;R-HSA-421270:Cell-cell junction organization;R-HSA-1500931:Cell-Cell communication	-	-	-	-	Body mass index;Information processing speed;Obesity;Cognitive function;Temperament;Subcutaneous adipose tissue;Visceral fat;Longevity (90 years and older);Lead levels in blood;Alzheimer's disease in APOE e4+ carriers;Manganese levels	GO:0007155:cell adhesion;GO:0007156:homophilic cell adhesion via plasma membrane adhesion molecules;GO:0007157:heterophilic cell-cell adhesion via plasma membrane cell adhesion molecules;GO:0008037:cell recognition;GO:0009987:cellular process;GO:0016043:cellular component organization;GO:0022610:biological adhesion;GO:0034330:cell junction organization;GO:0034332:adherens junction organization;GO…	GO:0004872:receptor activity;GO:0005102:receptor binding;GO:0005488:binding;GO:0005515:protein binding;GO:0042802:identical protein binding;GO:0042803:protein homodimerization activity;GO:0046983:protein dimerization activity;GO:0050839:cell adhesion molecule binding;GO:0060089:molecular transducer activity	GO:0005623:cell;GO:0005886:plasma membrane;GO:0005887:integral component of plasma membrane;GO:0005911:cell-cell junction;GO:0005912:adherens junction;GO:0005913:cell-cell adherens junction;GO:0016020:membrane;GO:0016021:integral component of membrane;GO:0030054:cell junction;GO:0030424:axon;GO:0031224:intrinsic component of membrane;GO:0031226:intrinsic component of plasma membrane;GO:0042995:ce…
RILPL1	5.35538e-35	-0.276649	0.184	0.527	1.3027e-30	0.204529	0.459139	NA	NA	NA	ENSG00000188026	ENSG00000188026	protein_coding	GRCh38.98	chr12	-	123470054	123533719	63666	hsa:353116:RILPL1, GOSPEL, RLP1	353116	Rab interacting lysosomal protein like 1 [Source:HGNC Symbol;Acc:HGNC:26814]	-	-	-	-	-	-	Educational attainment	GO:0000902:cell morphogenesis;GO:0000904:cell morphogenesis involved in differentiation;GO:0002064:epithelial cell development;GO:0003382:epithelial cell morphogenesis;GO:0006810:transport;GO:0006886:intracellular protein transport;GO:0007009:plasma membrane organization;GO:0008104:protein localization;GO:0008219:cell death;GO:0009653:anatomical structure morphogenesis;GO:0009888:tissue developme…	-	GO:0005622:intracellular;GO:0005623:cell;GO:0005634:nucleus;GO:0005654:nucleoplasm;GO:0005737:cytoplasm;GO:0005813:centrosome;GO:0005815:microtubule organizing center;GO:0005829:cytosol;GO:0005856:cytoskeleton;GO:0005886:plasma membrane;GO:0005929:cilium;GO:0015630:microtubule cytoskeleton;GO:0016020:membrane;GO:0031974:membrane-enclosed lumen;GO:0031981:nuclear lumen;GO:0042995:cell projection;G…
LINC00463	3.27636e-32	-0.276847	0.015	0.221	7.96974e-28	0.0154521	0.230266	NA	NA	NA	ENSG00000234056	ENSG00000234056	lncRNA	GRCh38.98	chr13	-	25172828	25180079	7252	hsa:101928922:LINC00463, AMER2-AS1	101928922	long intergenic non-protein coding RNA 463 [Source:HGNC Symbol;Acc:HGNC:42813]	-	-	-	-	-	-	-	-	-	-
BRD2	2.01177e-25	-0.276898	0.434	0.762	4.89364e-21	0.563234	0.893994	NA	NA	NA	ENSG00000204256	ENSG00000204256	protein_coding	GRCh38.98	chr6	+	32968594	32981505	12912	hsa:6046:BRD2, D6S113E, FSH, FSRG1, NAT, O27.1.1, RING3, RNF3	6046	bromodomain containing 2 [Source:HGNC Symbol;Acc:HGNC:1103]	-	-	-	-	-	-	-	GO:0000003:reproduction;GO:0006139:nucleobase-containing compound metabolic process;GO:0006323:DNA packaging;GO:0006325:chromatin organization;GO:0006333:chromatin assembly or disassembly;GO:0006334:nucleosome assembly;GO:0006351:transcription, DNA-templated;GO:0006355:regulation of transcription, DNA-templated;GO:0006357:regulation of transcription from RNA polymerase II promoter;GO:0006366:tran…	GO:0003682:chromatin binding;GO:0005488:binding;GO:0005515:protein binding;GO:0042393:histone binding;GO:0044877:macromolecular complex binding;GO:0070577:lysine-acetylated histone binding	GO:0005622:intracellular;GO:0005623:cell;GO:0005634:nucleus;GO:0005737:cytoplasm;GO:0043226:organelle;GO:0043227:membrane-bounded organelle;GO:0043229:intracellular organelle;GO:0043231:intracellular membrane-bounded organelle;GO:0044424:intracellular part;GO:0044464:cell part
PEA15	1.6128e-25	-0.277384	0.479	0.797	3.92314e-21	0.631458	0.977319	NA	NA	NA	ENSG00000162734	ENSG00000162734	protein_coding	GRCh38.98	chr1	+	160205337	160215376	10040	hsa:8682:PEA15, HMAT1, HUMMAT1H, MAT1, MAT1H, PEA-15, PED	8682	proliferation and apoptosis adaptor protein 15 [Source:HGNC Symbol;Acc:HGNC:8822]	-	R-HSA-2424491:DAP12 signaling;R-HSA-375165:NCAM signaling for neurite out-growth;R-HSA-5654741:Signaling by FGFR3;R-HSA-187037:NGF signalling via TRKA from the plasma membrane;R-HSA-190236:Signaling by FGFR;R-HSA-5673001:RAF/MAP kinase cascade;R-HSA-112399:IRS-mediated signalling;R-HSA-1266738:Developmental Biology;R-HSA-74752:Signaling by Insulin receptor;R-HSA-1433557:Signaling by SCF-KIT;R-HSA…	-	-	-	-	-	GO:0000075:cell cycle checkpoint;GO:0000077:DNA damage checkpoint;GO:0000165:MAPK cascade;GO:0000187:activation of MAPK activity;GO:0001932:regulation of protein phosphorylation;GO:0001934:positive regulation of protein phosphorylation;GO:0006464:cellular protein modification process;GO:0006468:protein phosphorylation;GO:0006793:phosphorus metabolic process;GO:0006796:phosphate-containing compoun…	GO:0005488:binding;GO:0005515:protein binding	GO:0005622:intracellular;GO:0005623:cell;GO:0005737:cytoplasm;GO:0005829:cytosol;GO:0005856:cytoskeleton;GO:0005875:microtubule associated complex;GO:0015630:microtubule cytoskeleton;GO:0032991:macromolecular complex;GO:0043226:organelle;GO:0043228:non-membrane-bounded organelle;GO:0043229:intracellular organelle;GO:0043232:intracellular non-membrane-bounded organelle;GO:0043234:protein complex;G…
CLCN4	1.91453e-25	-0.277435	0.469	0.801	4.65711e-21	0.624608	0.969086	NA	NA	NA	ENSG00000073464	ENSG00000073464	protein_coding	GRCh38.98	chrX	+	10156945	10237660	80716	hsa:1183:CLCN4, CLC4, ClC-4, ClC-4A	1183	chloride voltage-gated channel 4 [Source:HGNC Symbol;Acc:HGNC:2022]	-	R-HSA-382551:Transmembrane transport of small molecules;R-HSA-2672351:Stimuli-sensing channels;R-HSA-983712:Ion channel transport	-	-	300114:Mental retardation, X-linked 49/15	-	-	GO:0006810:transport;GO:0006811:ion transport;GO:0006820:anion transport;GO:0006821:chloride transport;GO:0015698:inorganic anion transport;GO:0032879:regulation of localization;GO:0034220:ion transmembrane transport;GO:0034762:regulation of transmembrane transport;GO:0034765:regulation of ion transmembrane transport;GO:0043269:regulation of ion transport;GO:0044070:regulation of anion transport;…	GO:0000166:nucleotide binding;GO:0001882:nucleoside binding;GO:0001883:purine nucleoside binding;GO:0005215:transporter activity;GO:0005216:ion channel activity;GO:0005244:voltage-gated ion channel activity;GO:0005247:voltage-gated chloride channel activity;GO:0005253:anion channel activity;GO:0005254:chloride channel activity;GO:0005488:binding;GO:0005524:ATP binding;GO:0008308:voltage-gated ani…	GO:0005622:intracellular;GO:0005623:cell;GO:0005737:cytoplasm;GO:0005768:endosome;GO:0005769:early endosome;GO:0005770:late endosome;GO:0005773:vacuole;GO:0005774:vacuolar membrane;GO:0010008:endosome membrane;GO:0012505:endomembrane system;GO:0016020:membrane;GO:0016021:integral component of membrane;GO:0031090:organelle membrane;GO:0031224:intrinsic component of membrane;GO:0031901:early endoso…
LRP2	1.89542e-29	-0.277808	0.227	0.536	4.61061e-25	0.292039	0.566405	NA	NA	NA	ENSG00000081479	ENSG00000081479	protein_coding	GRCh38.98	chr2	-	169127109	169362534	235426	hsa:4036:LRP2, DBS, GP330	4036	LDL receptor related protein 2 [Source:HGNC Symbol;Acc:HGNC:6694]	hsa04918:Thyroid hormone synthesis;hsa04340:Hedgehog signaling pathway	R-HSA-8856828:Clathrin-mediated endocytosis;R-HSA-196791:Vitamin D (calciferol) metabolism;R-HSA-5653656:Vesicle-mediated transport;R-HSA-8856825:Cargo recognition for clathrin-mediated endocytosis;R-HSA-975634:Retinoid metabolism and transport;R-HSA-1430728:Metabolism;R-HSA-162582:Signal Transduction;R-HSA-6806667:Metabolism of fat-soluble vitamins;R-HSA-196854:Metabolism of vitamins and cofacto…	-	P00004:Alzheimer disease-presenilin pathway	222448:Donnai-Barrow syndrome	Other congenital disorders;Congenital disorders of development;H00886:Donnai-Barrow syndrome	Urate levels;Anorexia nervosa;Blood pressure (smoking interaction)	GO:0001523:retinoid metabolic process;GO:0001568:blood vessel development;GO:0001944:vasculature development;GO:0003205:cardiac chamber development;GO:0003231:cardiac ventricle development;GO:0003279:cardiac septum development;GO:0003281:ventricular septum development;GO:0005975:carbohydrate metabolic process;GO:0006464:cellular protein modification process;GO:0006486:protein glycosylation;GO:000…	GO:0004872:receptor activity;GO:0005041:low-density lipoprotein receptor activity;GO:0005215:transporter activity;GO:0005488:binding;GO:0005509:calcium ion binding;GO:0005515:protein binding;GO:0017124:SH3 domain binding;GO:0019904:protein domain specific binding;GO:0030228:lipoprotein particle receptor activity;GO:0038024:cargo receptor activity;GO:0042954:lipoprotein transporter activity;GO:004…	GO:0000323:lytic vacuole;GO:0005576:extracellular region;GO:0005622:intracellular;GO:0005623:cell;GO:0005737:cytoplasm;GO:0005764:lysosome;GO:0005765:lysosomal membrane;GO:0005768:endosome;GO:0005773:vacuole;GO:0005774:vacuolar membrane;GO:0005783:endoplasmic reticulum;GO:0005794:Golgi apparatus;GO:0005886:plasma membrane;GO:0005903:brush border;GO:0005905:clathrin-coated pit;GO:0012505:endomembr…
MZT2A	9.87219e-42	-0.278933	0.073	0.381	2.40141e-37	0.0781947	0.30817	NA	NA	NA	ENSG00000173272	ENSG00000173272	protein_coding	GRCh38.98	chr2	-	131464900	131492743	27844	hsa:653784:MZT2A, FAM128A, MOZART2A	653784	mitotic spindle organizing protein 2A [Source:HGNC Symbol;Acc:HGNC:33187]	-	-	-	-	-	-	-	-	-	GO:0000930:gamma-tubulin complex;GO:0000931:gamma-tubulin large complex;GO:0005622:intracellular;GO:0005623:cell;GO:0005737:cytoplasm;GO:0005813:centrosome;GO:0005815:microtubule organizing center;GO:0005819:spindle;GO:0005856:cytoskeleton;GO:0008274:gamma-tubulin ring complex;GO:0015630:microtubule cytoskeleton;GO:0032991:macromolecular complex;GO:0043226:organelle;GO:0043228:non-membrane-bounde…
ZFAND5	5.13402e-27	-0.279381	0.481	0.801	1.24885e-22	0.629325	0.977469	NA	NA	NA	ENSG00000107372	ENSG00000107372	protein_coding	GRCh38.98	chr9	-	72351413	72365235	13823	hsa:7763:ZFAND5, ZA20D2, ZFAND5A, ZNF216	7763	zinc finger AN1-type containing 5 [Source:HGNC Symbol;Acc:HGNC:13008]	-	-	-	-	-	-	-	GO:0001501:skeletal system development;GO:0001667:ameboidal-type cell migration;GO:0001701:in utero embryonic development;GO:0001944:vasculature development;GO:0003008:system process;GO:0003016:respiratory system process;GO:0006928:movement of cell or subcellular component;GO:0007154:cell communication;GO:0007165:signal transduction;GO:0007166:cell surface receptor signaling pathway;GO:0007167:en…	GO:0003676:nucleic acid binding;GO:0003677:DNA binding;GO:0005488:binding;GO:0005515:protein binding;GO:0008270:zinc ion binding;GO:0043167:ion binding;GO:0043169:cation binding;GO:0046872:metal ion binding;GO:0046914:transition metal ion binding;GO:0097159:organic cyclic compound binding;GO:1901363:heterocyclic compound binding	GO:0005622:intracellular;GO:0005623:cell;GO:0005737:cytoplasm;GO:0044424:intracellular part;GO:0044464:cell part
MAP7D1	8.13055e-29	-0.279408	0.578	0.876	1.97776e-24	0.826636	1.21698	NA	NA	NA	ENSG00000116871	ENSG00000116871	protein_coding	GRCh38.98	chr1	+	36155579	36180849	25271	hsa:55700:MAP7D1, PARCC1, RPRC1	55700	MAP7 domain containing 1 [Source:HGNC Symbol;Acc:HGNC:25514]	-	-	-	-	-	-	-	GO:0000226:microtubule cytoskeleton organization;GO:0006996:organelle organization;GO:0007010:cytoskeleton organization;GO:0007017:microtubule-based process;GO:0009987:cellular process;GO:0016043:cellular component organization;GO:0044699:single-organism process;GO:0044763:single-organism cellular process;GO:0071840:cellular component organization or biogenesis;GO:1902589:single-organism organell…	GO:0005198:structural molecule activity	GO:0005622:intracellular;GO:0005623:cell;GO:0005737:cytoplasm;GO:0005819:spindle;GO:0005856:cytoskeleton;GO:0015630:microtubule cytoskeleton;GO:0043226:organelle;GO:0043228:non-membrane-bounded organelle;GO:0043229:intracellular organelle;GO:0043232:intracellular non-membrane-bounded organelle;GO:0044422:organelle part;GO:0044424:intracellular part;GO:0044430:cytoskeletal part;GO:0044446:intracel…
YWHAH	1.37013e-37	-0.27995	0.134	0.46	3.33283e-33	0.149164	0.395261	NA	NA	NA	ENSG00000128245	ENSG00000128245	protein_coding	GRCh38.98	chr22	+	31944522	31957603	13082	hsa:7533:YWHAH, YWHA1	7533	tyrosine 3-monooxygenase/tryptophan 5-monooxygenase activation protein eta [Source:HGNC Symbol;Acc:HGNC:12853]	hsa04110:Cell cycle;hsa04151:PI3K-Akt signaling pathway;hsa04390:Hippo signaling pathway;hsa04114:Oocyte meiosis;hsa05169:Epstein-Barr virus infection;hsa05203:Viral carcinogenesis	R-HSA-3700989:Transcriptional Regulation by TP53;R-HSA-69473:G2/M DNA damage checkpoint;R-HSA-69481:G2/M Checkpoints;R-HSA-69620:Cell Cycle Checkpoints;R-HSA-194315:Signaling by Rho GTPases;R-HSA-5653656:Vesicle-mediated transport;R-HSA-195258:RHO GTPase Effectors;R-HSA-1640170:Cell Cycle;R-HSA-1445148:Translocation of GLUT4 to the plasma membrane;R-HSA-162582:Signal Transduction;R-HSA-114452:Act…	-	P00049:Parkinson disease;P00018:EGF receptor signaling pathway	-	-	-	GO:0000902:cell morphogenesis;GO:0000904:cell morphogenesis involved in differentiation;GO:0001508:action potential;GO:0001844:protein insertion into mitochondrial membrane involved in apoptotic signaling pathway;GO:0002028:regulation of sodium ion transport;GO:0006139:nucleobase-containing compound metabolic process;GO:0006351:transcription, DNA-templated;GO:0006355:regulation of transcription, …	GO:0003779:actin binding;GO:0005102:receptor binding;GO:0005159:insulin-like growth factor receptor binding;GO:0005488:binding;GO:0005515:protein binding;GO:0008092:cytoskeletal protein binding;GO:0016247:channel regulator activity;GO:0017080:sodium channel regulator activity;GO:0019899:enzyme binding;GO:0019904:protein domain specific binding;GO:0035257:nuclear hormone receptor binding;GO:003525…	GO:0005576:extracellular region;GO:0005622:intracellular;GO:0005623:cell;GO:0005737:cytoplasm;GO:0005739:mitochondrion;GO:0005829:cytosol;GO:0005886:plasma membrane;GO:0005911:cell-cell junction;GO:0012506:vesicle membrane;GO:0014704:intercalated disc;GO:0016020:membrane;GO:0016023:cytoplasmic, membrane-bounded vesicle;GO:0030054:cell junction;GO:0030659:cytoplasmic vesicle membrane;GO:0031090:or…
TMIGD3	2.67079e-28	-0.280572	0.197	0.487	6.49671e-24	0.243696	0.510688	NA	NA	NA	ENSG00000121933	ENSG00000121933	protein_coding	GRCh38.98	chr1	-	111483348	111563962	80615	hsa:140:ADORA3, A3AR	140	transmembrane and immunoglobulin domain containing 3 [Source:HGNC Symbol;Acc:HGNC:51375]	hsa04080:Neuroactive ligand-receptor interaction;hsa04022:cGMP-PKG signaling pathway;hsa04071:Sphingolipid signaling pathway	R-HSA-373076:Class A/1 (Rhodopsin-like receptors);R-HSA-418038:Nucleotide-like (purinergic) receptors;R-HSA-372790:Signaling by GPCR;R-HSA-388396:GPCR downstream signaling;R-HSA-162582:Signal Transduction;R-HSA-418594:G alpha (i) signalling events;R-HSA-500792:GPCR ligand binding;R-HSA-417973:Adenosine P1 receptors	-	P00026:Heterotrimeric G-protein signaling pathway-Gi alpha and Gs alpha mediated pathway;P00027:Heterotrimeric G-protein signaling pathway-Gq alpha and Go alpha mediated pathway	-	-	Obesity-related traits	GO:0001973:adenosine receptor signaling pathway;GO:0007154:cell communication;GO:0007165:signal transduction;GO:0007166:cell surface receptor signaling pathway;GO:0007186:G-protein coupled receptor signaling pathway;GO:0009987:cellular process;GO:0023052:signaling;GO:0035587:purinergic receptor signaling pathway;GO:0035588:G-protein coupled purinergic receptor signaling pathway;GO:0044699:single-…	GO:0001609:G-protein coupled adenosine receptor activity;GO:0004871:signal transducer activity;GO:0004872:receptor activity;GO:0004888:transmembrane signaling receptor activity;GO:0004930:G-protein coupled receptor activity;GO:0035586:purinergic receptor activity;GO:0038023:signaling receptor activity;GO:0060089:molecular transducer activity	GO:0005623:cell;GO:0005886:plasma membrane;GO:0016020:membrane;GO:0016021:integral component of membrane;GO:0031224:intrinsic component of membrane;GO:0044425:membrane part;GO:0044464:cell part;GO:0071944:cell periphery
BRD7	3.28266e-29	-0.280595	0.311	0.671	7.98506e-25	0.374546	0.669655	NA	NA	NA	ENSG00000166164	ENSG00000166164	protein_coding	GRCh38.98	chr16	-	50313487	50368934	55448	hsa:29117:BRD7, BP75, CELTIX1, NAG4	29117	bromodomain containing 7 [Source:HGNC Symbol;Acc:HGNC:14310]	-	R-HSA-3700989:Transcriptional Regulation by TP53;R-HSA-6804758:Regulation of TP53 Activity through Acetylation;R-HSA-212436:Generic Transcription Pathway;R-HSA-74160:Gene Expression;R-HSA-5633007:Regulation of TP53 Activity	-	-	-	-	Liver enzyme levels (alanine transaminase)	GO:0000082:G1/S transition of mitotic cell cycle;GO:0000278:mitotic cell cycle;GO:0006139:nucleobase-containing compound metabolic process;GO:0006325:chromatin organization;GO:0006351:transcription, DNA-templated;GO:0006355:regulation of transcription, DNA-templated;GO:0006357:regulation of transcription from RNA polymerase II promoter;GO:0006366:transcription from RNA polymerase II promoter;GO:0…	GO:0000975:regulatory region DNA binding;GO:0000988:transcription factor activity, protein binding;GO:0000989:transcription factor activity, transcription factor binding;GO:0001067:regulatory region nucleic acid binding;GO:0002039:p53 binding;GO:0003676:nucleic acid binding;GO:0003677:DNA binding;GO:0003712:transcription cofactor activity;GO:0003713:transcription coactivator activity;GO:0003714:t…	GO:0005622:intracellular;GO:0005623:cell;GO:0005634:nucleus;GO:0005654:nucleoplasm;GO:0005737:cytoplasm;GO:0031974:membrane-enclosed lumen;GO:0031981:nuclear lumen;GO:0032991:macromolecular complex;GO:0043226:organelle;GO:0043227:membrane-bounded organelle;GO:0043229:intracellular organelle;GO:0043231:intracellular membrane-bounded organelle;GO:0043233:organelle lumen;GO:0043234:protein complex;G…
PFN1	1.09132e-26	-0.280616	0.511	0.849	2.65464e-22	0.687026	1.04925	NA	NA	NA	ENSG00000108518	ENSG00000108518	protein_coding	GRCh38.98	chr17	-	4945652	4949061	3410	hsa:5216:PFN1, ALS18	5216	profilin 1 [Source:HGNC Symbol;Acc:HGNC:8881]	hsa04015:Rap1 signaling pathway;hsa04810:Regulation of actin cytoskeleton;hsa05132:Salmonella infection;hsa05131:Shigellosis	R-HSA-194315:Signaling by Rho GTPases;R-HSA-1266738:Developmental Biology;R-HSA-422475:Axon guidance;R-HSA-376176:Signaling by Robo receptor;R-HSA-195258:RHO GTPase Effectors;R-HSA-162582:Signal Transduction;R-HSA-109582:Hemostasis;R-HSA-4086400:PCP/CE pathway;R-HSA-76005:Response to elevated platelet cytosolic Ca2+;R-HSA-3858494:Beta-catenin independent WNT signaling;R-HSA-76002:Platelet activat…	-	P00016:Cytoskeletal regulation by Rho GTPase	614808:Amyotrophic lateral sclerosis 18	-	-	GO:0001667:ameboidal-type cell migration;GO:0001736:establishment of planar polarity;GO:0001738:morphogenesis of a polarized epithelium;GO:0001838:embryonic epithelial tube formation;GO:0001841:neural tube formation;GO:0001843:neural tube closure;GO:0002009:morphogenesis of an epithelium;GO:0006139:nucleobase-containing compound metabolic process;GO:0006259:DNA metabolic process;GO:0006351:transc…	GO:0000166:nucleotide binding;GO:0000774:adenyl-nucleotide exchange factor activity;GO:0003676:nucleic acid binding;GO:0003723:RNA binding;GO:0003779:actin binding;GO:0003785:actin monomer binding;GO:0005102:receptor binding;GO:0005488:binding;GO:0005515:protein binding;GO:0005543:phospholipid binding;GO:0005546:phosphatidylinositol-4,5-bisphosphate binding;GO:0008092:cytoskeletal protein binding…	GO:0005576:extracellular region;GO:0005615:extracellular space;GO:0005622:intracellular;GO:0005623:cell;GO:0005634:nucleus;GO:0005737:cytoplasm;GO:0005829:cytosol;GO:0005856:cytoskeleton;GO:0005912:adherens junction;GO:0005924:cell-substrate adherens junction;GO:0005925:focal adhesion;GO:0005938:cell cortex;GO:0016020:membrane;GO:0030054:cell junction;GO:0030055:cell-substrate junction;GO:0031982…
PLCL1	3.22943e-26	-0.281069	0.523	0.845	7.8556e-22	0.734324	1.10737	NA	NA	NA	ENSG00000115896	ENSG00000115896	protein_coding	GRCh38.98	chr2	+	197804593	198572581	767989	hsa:5334:PLCL1, PLCE, PLCL, PLDL1, PPP1R127, PRIP	5334	phospholipase C like 1 (inactive) [Source:HGNC Symbol;Acc:HGNC:9063]	hsa04727:GABAergic synapse	-	-	P00031:Inflammation mediated by chemokine and cytokine signaling pathway;P04374:5HT2 type receptor mediated signaling pathway;P04385:Histamine H1 receptor mediated signaling pathway;P04394:Thyrotropin-releasing hormone receptor signaling pathway;P04391:Oxytocin receptor mediated signaling pathway	-	-	Schizophrenia;Crohn's disease;Hip bone size;Ulcerative colitis;Intracranial aneurysm;Menarche (age at onset);Alcohol consumption;Neutrophil count;Prostate cancer (gene x gene interaction);Self-reported allergy;Brain cytoarchitecture;Dermatomyositis;Educational attainment	GO:0001932:regulation of protein phosphorylation;GO:0006464:cellular protein modification process;GO:0006468:protein phosphorylation;GO:0006629:lipid metabolic process;GO:0006793:phosphorus metabolic process;GO:0006796:phosphate-containing compound metabolic process;GO:0007154:cell communication;GO:0007165:signal transduction;GO:0007186:G-protein coupled receptor signaling pathway;GO:0007214:gamm…	GO:0003824:catalytic activity;GO:0004435:phosphatidylinositol phospholipase C activity;GO:0004620:phospholipase activity;GO:0004629:phospholipase C activity;GO:0004871:signal transducer activity;GO:0005102:receptor binding;GO:0005488:binding;GO:0005515:protein binding;GO:0008081:phosphoric diester hydrolase activity;GO:0016298:lipase activity;GO:0016787:hydrolase activity;GO:0016788:hydrolase act…	GO:0005622:intracellular;GO:0005623:cell;GO:0005737:cytoplasm;GO:0005886:plasma membrane;GO:0016020:membrane;GO:0044424:intracellular part;GO:0044464:cell part;GO:0071944:cell periphery
SNRPG	2.86715e-37	-0.281506	0.201	0.578	6.97435e-33	0.237946	0.504678	NA	NA	NA	ENSG00000143977	ENSG00000143977	protein_coding	GRCh38.98	chr2	-	70281362	70293740	12379	hsa:6637:SNRPG, SMG, Sm-G	6637	small nuclear ribonucleoprotein polypeptide G [Source:HGNC Symbol;Acc:HGNC:11163]	hsa03040:Spliceosome	R-HSA-77588:SLBP Dependent Processing of Replication-Dependent Histone Pre-mRNAs;R-HSA-191859:snRNP Assembly;R-HSA-75067:Processing of Capped Intronless Pre-mRNA;R-HSA-72163:mRNA Splicing - Major Pathway;R-HSA-72172:mRNA Splicing;R-HSA-72203:Processing of Capped Intron-Containing Pre-mRNA;R-HSA-72165:mRNA Splicing - Minor Pathway;R-HSA-194441:Metabolism of non-coding RNA;R-HSA-111367:SLBP indepen…	-	-	-	-	Acne (severe)	GO:0000245:spliceosomal complex assembly;GO:0000375:RNA splicing, via transesterification reactions;GO:0000377:RNA splicing, via transesterification reactions with bulged adenosine as nucleophile;GO:0000387:spliceosomal snRNP assembly;GO:0000398:mRNA splicing, via spliceosome;GO:0006139:nucleobase-containing compound metabolic process;GO:0006351:transcription, DNA-templated;GO:0006353:DNA-templat…	GO:0003676:nucleic acid binding;GO:0003723:RNA binding;GO:0005488:binding;GO:0005515:protein binding;GO:0044822:poly(A) RNA binding;GO:0097159:organic cyclic compound binding;GO:1901363:heterocyclic compound binding	GO:0005622:intracellular;GO:0005623:cell;GO:0005634:nucleus;GO:0005654:nucleoplasm;GO:0005681:spliceosomal complex;GO:0005682:U5 snRNP;GO:0005683:U7 snRNP;GO:0005684:U2-type spliceosomal complex;GO:0005685:U1 snRNP;GO:0005686:U2 snRNP;GO:0005687:U4 snRNP;GO:0005689:U12-type spliceosomal complex;GO:0005732:small nucleolar ribonucleoprotein complex;GO:0005737:cytoplasm;GO:0005829:cytosol;GO:0030529…
GNAS	9.30705e-32	-0.281826	0.647	0.914	2.26394e-27	0.956972	1.37916	NA	NA	NA	ENSG00000087460	ENSG00000087460	protein_coding	GRCh38.98	chr20	+	58839718	58911192	71475	hsa:2778:GNAS, AHO, C20orf45, GNAS1, GPSA, GSA, GSP, NESP, POH, SCG6, SgVI	2778	GNAS complex locus [Source:HGNC Symbol;Acc:HGNC:4392]	hsa04024:cAMP signaling pathway;hsa04020:Calcium signaling pathway;hsa04971:Gastric acid secretion;hsa04916:Melanogenesis;hsa05200:Pathways in cancer;hsa04911:Insulin secretion;hsa04923:Regulation of lipolysis in adipocytes;hsa04015:Rap1 signaling pathway;hsa04922:Glucagon signaling pathway;hsa04921:Oxytocin signaling pathway;hsa04072:Phospholipase D signaling pathway;hsa05146:Amoebiasis;hsa05414…	R-HSA-422356:Regulation of insulin secretion;R-HSA-418346:Platelet homeostasis;R-HSA-392851:Prostacyclin signalling through prostacyclin receptor;R-HSA-372790:Signaling by GPCR;R-HSA-163685:Integration of energy metabolism;R-HSA-382551:Transmembrane transport of small molecules;R-HSA-373080:Class B/2 (Secretin family receptors);R-HSA-1430728:Metabolism;R-HSA-163359:Glucagon signaling in metabolic…	-	-	612463:Pseudopseudohypoparathyroidism;612462:Pseudohypoparathyroidism Ic;174800:McCune-Albright syndrome, somatic;102200:Acromegaly, somatic;603233:Pseudohypoparathyroidism Ib;166350:Osseous heteroplasia, progressive;103580:Pseudohypoparathyroidism Ia;219080:ACTH-independent macronodular adrenal hyperplasia	Endocrine and metabolic diseases;Hypothalamus and pituitary gland diseases;H01483:Acromegaly;Parathyroid diseases;H00244:Pseudohypoparathyroidism;Adrenal gland diseases;H01431:Cushing's syndrome;Musculoskeletal diseases;Skeletal diseases;H00501:Fibrous dysplasia, polyostotic;H00441:Progressive osseous heteroplasia (POH)	Hypertension;Blood pressure;Systolic blood pressure;Diastolic blood pressure;Event-related brain oscillations;Renal function-related traits (BUN);Response to diuretic therapy in hypertension;DNA methylation (variation)	GO:0000003:reproduction;GO:0001501:skeletal system development;GO:0001775:cell activation;GO:0001942:hair follicle development;GO:0002790:peptide secretion;GO:0002791:regulation of peptide secretion;GO:0003008:system process;GO:0003014:renal system process;GO:0003091:renal water homeostasis;GO:0006139:nucleobase-containing compound metabolic process;GO:0006140:regulation of nucleotide metabolic p…	GO:0000166:nucleotide binding;GO:0001882:nucleoside binding;GO:0001883:purine nucleoside binding;GO:0003824:catalytic activity;GO:0003924:GTPase activity;GO:0004871:signal transducer activity;GO:0005488:binding;GO:0005515:protein binding;GO:0005525:GTP binding;GO:0016462:pyrophosphatase activity;GO:0016787:hydrolase activity;GO:0016817:hydrolase activity, acting on acid anhydrides;GO:0016818:hydr…	GO:0000139:Golgi membrane;GO:0005576:extracellular region;GO:0005622:intracellular;GO:0005623:cell;GO:0005634:nucleus;GO:0005737:cytoplasm;GO:0005794:Golgi apparatus;GO:0005802:trans-Golgi network;GO:0005829:cytosol;GO:0005834:heterotrimeric G-protein complex;GO:0005886:plasma membrane;GO:0009898:cytoplasmic side of plasma membrane;GO:0012505:endomembrane system;GO:0016020:membrane;GO:0016023:cyt…
SNHG9	2.14937e-33	-0.281849	0.218	0.564	5.22833e-29	0.266371	0.539593	NA	NA	NA	ENSG00000255198	ENSG00000255198	lncRNA	GRCh38.98	chr16	+	1964959	1965509	551	hsa:735301:SNHG9, NCRNA00062	735301	small nucleolar RNA host gene 9 [Source:HGNC Symbol;Acc:HGNC:33102]	-	-	-	-	-	-	-	-	-	-
TM9SF3	5.11927e-27	-0.282733	0.463	0.813	1.24526e-22	0.616915	0.966972	NA	NA	NA	ENSG00000077147	ENSG00000077147	protein_coding	GRCh38.98	chr10	-	96518110	96587452	69343	hsa:56889:TM9SF3, EP70-P-iso, SMBP	56889	transmembrane 9 superfamily member 3 [Source:HGNC Symbol;Acc:HGNC:21529]	-	-	-	-	-	-	-	-	-	GO:0016020:membrane;GO:0016021:integral component of membrane;GO:0031224:intrinsic component of membrane;GO:0044425:membrane part
NFE2L2	5.99695e-29	-0.283643	0.584	0.874	1.45876e-24	0.836202	1.23514	NA	NA	NA	ENSG00000116044	ENSG00000116044	protein_coding	GRCh38.98	chr2	-	177227595	177392697	165103	hsa:4780:NFE2L2, HEBP1, NRF2	4780	nuclear factor, erythroid 2 like 2 [Source:HGNC Symbol;Acc:HGNC:7782]	hsa04141:Protein processing in endoplasmic reticulum	-	-	-	-	-	-	GO:0000302:response to reactive oxygen species;GO:0000303:response to superoxide;GO:0000305:response to oxygen radical;GO:0002244:hematopoietic progenitor cell differentiation;GO:0002376:immune system process;GO:0002520:immune system development;GO:0002682:regulation of immune system process;GO:0002683:negative regulation of immune system process;GO:0006139:nucleobase-containing compound metaboli…	GO:0000975:regulatory region DNA binding;GO:0000976:transcription regulatory region sequence-specific DNA binding;GO:0000977:RNA polymerase II regulatory region sequence-specific DNA binding;GO:0000980:RNA polymerase II distal enhancer sequence-specific DNA binding;GO:0000981:RNA polymerase II transcription factor activity, sequence-specific DNA binding;GO:0001012:RNA polymerase II regulatory reg…	GO:0000785:chromatin;GO:0005622:intracellular;GO:0005623:cell;GO:0005634:nucleus;GO:0005694:chromosome;GO:0005737:cytoplasm;GO:0005813:centrosome;GO:0005815:microtubule organizing center;GO:0005829:cytosol;GO:0005856:cytoskeleton;GO:0005886:plasma membrane;GO:0015630:microtubule cytoskeleton;GO:0016020:membrane;GO:0032991:macromolecular complex;GO:0032993:protein-DNA complex;GO:0043226:organelle;…
CITED4	7.45078e-45	-0.284501	0.011	0.281	1.8124e-40	0.0112495	0.231691	NA	NA	NA	ENSG00000179862	ENSG00000179862	protein_coding	GRCh38.98	chr1	-	40861054	40862363	1310	hsa:163732:CITED4	163732	Cbp/p300 interacting transactivator with Glu/Asp rich carboxy-terminal domain 4 [Source:HGNC Symbol;Acc:HGNC:18696]	-	R-HSA-212436:Generic Transcription Pathway;R-HSA-8866907:Activation of the TFAP2 (AP-2) family of transcription factors;R-HSA-8864260:Transcriptional regulation by the AP-2 (TFAP2) family of transcription factors;R-HSA-74160:Gene Expression	-	-	-	-	-	GO:0006139:nucleobase-containing compound metabolic process;GO:0006351:transcription, DNA-templated;GO:0006355:regulation of transcription, DNA-templated;GO:0006357:regulation of transcription from RNA polymerase II promoter;GO:0006366:transcription from RNA polymerase II promoter;GO:0006725:cellular aromatic compound metabolic process;GO:0006807:nitrogen compound metabolic process;GO:0008152:met…	GO:0000988:transcription factor activity, protein binding;GO:0000989:transcription factor activity, transcription factor binding;GO:0001076:transcription factor activity, RNA polymerase II transcription factor binding;GO:0001104:RNA polymerase II transcription cofactor activity;GO:0001105:RNA polymerase II transcription coactivator activity;GO:0001190:transcriptional activator activity, RNA polym…	GO:0005622:intracellular;GO:0005623:cell;GO:0005634:nucleus;GO:0005737:cytoplasm;GO:0043226:organelle;GO:0043227:membrane-bounded organelle;GO:0043229:intracellular organelle;GO:0043231:intracellular membrane-bounded organelle;GO:0044424:intracellular part;GO:0044464:cell part
FAM107B	3.6239e-55	-0.284639	0.809	0.969	8.81514e-51	1.62176	2.19358	NA	NA	NA	ENSG00000065809	ENSG00000065809	protein_coding	GRCh38.98	chr10	-	14518557	14774897	256341	hsa:83641:FAM107B, C10orf45	83641	family with sequence similarity 107 member B [Source:HGNC Symbol;Acc:HGNC:23726]	-	-	-	-	-	-	Cotinine glucuronidation	GO:0003008:system process;GO:0007600:sensory perception;GO:0007605:sensory perception of sound;GO:0032501:multicellular organismal process;GO:0050877:neurological system process;GO:0050954:sensory perception of mechanical stimulus	-	-
YTHDC1	7.78993e-31	-0.284804	0.307	0.663	1.8949e-26	0.37482	0.674867	NA	NA	NA	ENSG00000083896	ENSG00000083896	protein_coding	GRCh38.98	chr4	-	68310387	68350089	39703	hsa:91746:YTHDC1, YT521, YT521-B	91746	YTH domain containing 1 [Source:HGNC Symbol;Acc:HGNC:30626]	-	-	-	-	-	-	Obesity-related traits	GO:0000245:spliceosomal complex assembly;GO:0000375:RNA splicing, via transesterification reactions;GO:0000377:RNA splicing, via transesterification reactions with bulged adenosine as nucleophile;GO:0000398:mRNA splicing, via spliceosome;GO:0006139:nucleobase-containing compound metabolic process;GO:0006376:mRNA splice site selection;GO:0006396:RNA processing;GO:0006397:mRNA processing;GO:0006725…	GO:0003676:nucleic acid binding;GO:0003723:RNA binding;GO:0005488:binding;GO:0005515:protein binding;GO:0044822:poly(A) RNA binding;GO:0097159:organic cyclic compound binding;GO:1901363:heterocyclic compound binding;GO:1990247:N6-methyladenosine-containing RNA binding	GO:0005622:intracellular;GO:0005623:cell;GO:0005634:nucleus;GO:0005654:nucleoplasm;GO:0016604:nuclear body;GO:0016607:nuclear speck;GO:0031974:membrane-enclosed lumen;GO:0031981:nuclear lumen;GO:0043226:organelle;GO:0043227:membrane-bounded organelle;GO:0043229:intracellular organelle;GO:0043231:intracellular membrane-bounded organelle;GO:0043233:organelle lumen;GO:0044422:organelle part;GO:00444…
PLEKHB1	2.88817e-44	-0.28498	0.772	0.961	7.02548e-40	1.32455	1.83222	NA	NA	NA	ENSG00000021300	ENSG00000021300	protein_coding	GRCh38.98	chr11	+	73646178	73662819	16642	hsa:58473:PLEKHB1, KPL1, PHR1, PHRET1	58473	pleckstrin homology domain containing B1 [Source:HGNC Symbol;Acc:HGNC:19079]	-	-	-	-	-	-	Glucose homeostasis traits	GO:0007154:cell communication;GO:0007165:signal transduction;GO:0007275:multicellular organism development;GO:0007602:phototransduction;GO:0009314:response to radiation;GO:0009416:response to light stimulus;GO:0009581:detection of external stimulus;GO:0009582:detection of abiotic stimulus;GO:0009583:detection of light stimulus;GO:0009605:response to external stimulus;GO:0009628:response to abioti…	GO:0004871:signal transducer activity;GO:0005488:binding;GO:0005515:protein binding;GO:0008022:protein C-terminus binding;GO:0042802:identical protein binding;GO:0042803:protein homodimerization activity;GO:0046983:protein dimerization activity	GO:0005622:intracellular;GO:0005623:cell;GO:0005737:cytoplasm;GO:0016020:membrane;GO:0016021:integral component of membrane;GO:0031224:intrinsic component of membrane;GO:0044424:intracellular part;GO:0044425:membrane part;GO:0044464:cell part
RPL21	1.33638e-60	-0.286207	0.816	0.976	3.25075e-56	1.47633	2.01971	NA	NA	NA	ENSG00000122026	ENSG00000122026	protein_coding	GRCh38.98	chr13	+	27251309	27256691	5383	hsa:6144:RPL21, HYPT12, L21	6144	ribosomal protein L21 [Source:HGNC Symbol;Acc:HGNC:10313]	hsa03010:Ribosome	R-HSA-72706:GTP hydrolysis and joining of the 60S ribosomal subunit;R-HSA-72689:Formation of a pool of free 40S subunits;R-HSA-72737:Cap-dependent Translation Initiation;R-HSA-156827:L13a-mediated translational silencing of Ceruloplasmin expression;R-HSA-72764:Eukaryotic Translation Termination;R-HSA-2408522:Selenoamino acid metabolism;R-HSA-72312:rRNA processing;R-HSA-927802:Nonsense-Mediated De…	-	-	615885:Hypotrichosis 12	-	Electrocardiographic traits	GO:0000184:nuclear-transcribed mRNA catabolic process, nonsense-mediated decay;GO:0000956:nuclear-transcribed mRNA catabolic process;GO:0006139:nucleobase-containing compound metabolic process;GO:0006364:rRNA processing;GO:0006396:RNA processing;GO:0006401:RNA catabolic process;GO:0006402:mRNA catabolic process;GO:0006412:translation;GO:0006413:translational initiation;GO:0006518:peptide metaboli…	GO:0003676:nucleic acid binding;GO:0003723:RNA binding;GO:0003735:structural constituent of ribosome;GO:0005198:structural molecule activity;GO:0005488:binding;GO:0005515:protein binding;GO:0044822:poly(A) RNA binding;GO:0097159:organic cyclic compound binding;GO:1901363:heterocyclic compound binding	GO:0005622:intracellular;GO:0005623:cell;GO:0005634:nucleus;GO:0005730:nucleolus;GO:0005737:cytoplasm;GO:0005829:cytosol;GO:0005840:ribosome;GO:0015934:large ribosomal subunit;GO:0016020:membrane;GO:0022625:cytosolic large ribosomal subunit;GO:0022626:cytosolic ribosome;GO:0030529:intracellular ribonucleoprotein complex;GO:0031974:membrane-enclosed lumen;GO:0031981:nuclear lumen;GO:0032991:macrom…
MEX3D	2.32937e-43	-0.28713	0.076	0.392	5.66618e-39	0.0809363	0.31897	NA	NA	NA	ENSG00000181588	ENSG00000181588	protein_coding	GRCh38.98	chr19	-	1554669	1568058	13390	hsa:399664:MEX3D, MEX-3D, MEX3, OK/SW-cl.4, RKHD1, RNF193, TINO	399664	mex-3 RNA binding family member D [Source:HGNC Symbol;Acc:HGNC:16734]	-	-	-	-	-	-	-	GO:0006403:RNA localization;GO:0006412:translation;GO:0006417:regulation of translation;GO:0006518:peptide metabolic process;GO:0006807:nitrogen compound metabolic process;GO:0008152:metabolic process;GO:0008298:intracellular mRNA localization;GO:0009058:biosynthetic process;GO:0009059:macromolecule biosynthetic process;GO:0009889:regulation of biosynthetic process;GO:0009890:negative regulation …	GO:0003676:nucleic acid binding;GO:0003723:RNA binding;GO:0005488:binding;GO:0008270:zinc ion binding;GO:0017091:AU-rich element binding;GO:0043167:ion binding;GO:0043169:cation binding;GO:0044822:poly(A) RNA binding;GO:0046872:metal ion binding;GO:0046914:transition metal ion binding;GO:0097159:organic cyclic compound binding;GO:1901363:heterocyclic compound binding	GO:0005622:intracellular;GO:0005623:cell;GO:0005634:nucleus;GO:0005737:cytoplasm;GO:0043226:organelle;GO:0043227:membrane-bounded organelle;GO:0043229:intracellular organelle;GO:0043231:intracellular membrane-bounded organelle;GO:0044424:intracellular part;GO:0044444:cytoplasmic part;GO:0044464:cell part;GO:0048471:perinuclear region of cytoplasm
RAB5IF	3.6597e-45	-0.287175	0.087	0.427	8.90223e-41	0.0996696	0.341871	NA	NA	NA	ENSG00000101084	ENSG00000101084	protein_coding	GRCh38.98	chr20	+	36605779	36612557	6779	hsa:55969:C20orf24, PNAS-11, RIP5	55969	RAB5 interacting factor [Source:HGNC Symbol;Acc:HGNC:15870]	-	-	-	-	-	-	-	-	-	-
RPS8	4.48719e-60	-0.287584	0.819	0.972	1.09151e-55	1.48127	2.02863	NA	NA	NA	ENSG00000142937	ENSG00000142937	protein_coding	GRCh38.98	chr1	+	44775251	44778779	3529	hsa:6202:RPS8, S8	6202	ribosomal protein S8 [Source:HGNC Symbol;Acc:HGNC:10441]	hsa03010:Ribosome	R-HSA-72706:GTP hydrolysis and joining of the 60S ribosomal subunit;R-HSA-72689:Formation of a pool of free 40S subunits;R-HSA-72737:Cap-dependent Translation Initiation;R-HSA-156827:L13a-mediated translational silencing of Ceruloplasmin expression;R-HSA-72764:Eukaryotic Translation Termination;R-HSA-72649:Translation initiation complex formation;R-HSA-2408522:Selenoamino acid metabolism;R-HSA-72…	-	-	-	-	-	GO:0000184:nuclear-transcribed mRNA catabolic process, nonsense-mediated decay;GO:0000462:maturation of SSU-rRNA from tricistronic rRNA transcript (SSU-rRNA, 5.8S rRNA, LSU-rRNA);GO:0000956:nuclear-transcribed mRNA catabolic process;GO:0006139:nucleobase-containing compound metabolic process;GO:0006364:rRNA processing;GO:0006396:RNA processing;GO:0006401:RNA catabolic process;GO:0006402:mRNA cata…	GO:0003676:nucleic acid binding;GO:0003723:RNA binding;GO:0003735:structural constituent of ribosome;GO:0005198:structural molecule activity;GO:0005488:binding;GO:0044822:poly(A) RNA binding;GO:0097159:organic cyclic compound binding;GO:1901363:heterocyclic compound binding	GO:0005576:extracellular region;GO:0005622:intracellular;GO:0005623:cell;GO:0005634:nucleus;GO:0005654:nucleoplasm;GO:0005737:cytoplasm;GO:0005829:cytosol;GO:0005840:ribosome;GO:0005912:adherens junction;GO:0005924:cell-substrate adherens junction;GO:0005925:focal adhesion;GO:0015935:small ribosomal subunit;GO:0016020:membrane;GO:0022626:cytosolic ribosome;GO:0022627:cytosolic small ribosomal sub…
FKBP5	4.18864e-35	-0.287696	0.172	0.498	1.01889e-30	0.20738	0.473836	NA	NA	NA	ENSG00000096060	ENSG00000096060	protein_coding	GRCh38.98	chr6	-	35573585	35728583	154999	hsa:2289:FKBP5, AIG6, FKBP51, FKBP54, P54, PPIase, Ptg-10	2289	FKBP prolyl isomerase 5 [Source:HGNC Symbol;Acc:HGNC:3721]	hsa04915:Estrogen signaling pathway	-	-	-	608516:Major depressive disorder 1	-	-	GO:0000413:protein peptidyl-prolyl isomerization;GO:0006457:protein folding;GO:0006464:cellular protein modification process;GO:0008152:metabolic process;GO:0009987:cellular process;GO:0018193:peptidyl-amino acid modification;GO:0018208:peptidyl-proline modification;GO:0019538:protein metabolic process;GO:0036211:protein modification process;GO:0043170:macromolecule metabolic process;GO:0043412:m…	GO:0003755:peptidyl-prolyl cis-trans isomerase activity;GO:0003824:catalytic activity;GO:0005488:binding;GO:0005515:protein binding;GO:0005527:macrolide binding;GO:0005528:FK506 binding;GO:0008144:drug binding;GO:0016853:isomerase activity;GO:0016859:cis-trans isomerase activity;GO:0031072:heat shock protein binding;GO:0097159:organic cyclic compound binding;GO:1901363:heterocyclic compound bindi…	GO:0005576:extracellular region;GO:0005622:intracellular;GO:0005623:cell;GO:0005634:nucleus;GO:0005654:nucleoplasm;GO:0005737:cytoplasm;GO:0005783:endoplasmic reticulum;GO:0005789:endoplasmic reticulum membrane;GO:0012505:endomembrane system;GO:0016020:membrane;GO:0031974:membrane-enclosed lumen;GO:0031981:nuclear lumen;GO:0031982:vesicle;GO:0031988:membrane-bounded vesicle;GO:0042175:nuclear out…
SHC2	1.30128e-44	-0.288164	0.065	0.381	3.16537e-40	0.0768043	0.31487	NA	NA	NA	ENSG00000129946	ENSG00000129946	protein_coding	GRCh38.98	chr19	-	416583	460996	44414	hsa:25759:SHC2, SCK, SHCB, SLI	25759	SHC adaptor protein 2 [Source:HGNC Symbol;Acc:HGNC:29869]	hsa04650:Natural killer cell mediated cytotoxicity;hsa04910:Insulin signaling pathway;hsa04014:Ras signaling pathway;hsa04062:Chemokine signaling pathway;hsa04722:Neurotrophin signaling pathway;hsa04072:Phospholipase D signaling pathway;hsa01522:Endocrine resistance;hsa04915:Estrogen signaling pathway;hsa04510:Focal adhesion;hsa05100:Bacterial invasion of epithelial cells;hsa04917:Prolactin signa…	R-HSA-2424491:DAP12 signaling;R-HSA-375165:NCAM signaling for neurite out-growth;R-HSA-5654741:Signaling by FGFR3;R-HSA-187037:NGF signalling via TRKA from the plasma membrane;R-HSA-190236:Signaling by FGFR;R-HSA-5673001:RAF/MAP kinase cascade;R-HSA-112399:IRS-mediated signalling;R-HSA-1266738:Developmental Biology;R-HSA-74752:Signaling by Insulin receptor;R-HSA-1433557:Signaling by SCF-KIT;R-HSA…	-	P00018:EGF receptor signaling pathway;P00056:VEGF signaling pathway;P00005:Angiogenesis;P00047:PDGF signaling pathway	-	-	-	GO:0000165:MAPK cascade;GO:0000187:activation of MAPK activity;GO:0001932:regulation of protein phosphorylation;GO:0001934:positive regulation of protein phosphorylation;GO:0006464:cellular protein modification process;GO:0006468:protein phosphorylation;GO:0006793:phosphorus metabolic process;GO:0006796:phosphate-containing compound metabolic process;GO:0007154:cell communication;GO:0007165:signa…	GO:0005085:guanyl-nucleotide exchange factor activity;GO:0005088:Ras guanyl-nucleotide exchange factor activity;GO:0005102:receptor binding;GO:0005488:binding;GO:0005515:protein binding;GO:0019899:enzyme binding;GO:0019900:kinase binding;GO:0019901:protein kinase binding;GO:0030971:receptor tyrosine kinase binding;GO:0098772:molecular function regulator	GO:0005622:intracellular;GO:0005623:cell;GO:0005737:cytoplasm;GO:0005829:cytosol;GO:0005886:plasma membrane;GO:0016020:membrane;GO:0044424:intracellular part;GO:0044444:cytoplasmic part;GO:0044464:cell part;GO:0071944:cell periphery
PURA	8.96994e-28	-0.288329	0.471	0.814	2.18194e-23	0.642193	1.00549	NA	NA	NA	ENSG00000185129	ENSG00000185129	protein_coding	GRCh38.98	chr5	+	140107777	140125619	17843	hsa:5813:PURA, MRD31, PUR-ALPHA, PUR1, PURALPHA	5813	purine rich element binding protein A [Source:HGNC Symbol;Acc:HGNC:9701]	-	-	-	-	616158:Mental retardation, autosomal dominant 31	-	-	GO:0006139:nucleobase-containing compound metabolic process;GO:0006259:DNA metabolic process;GO:0006260:DNA replication;GO:0006261:DNA-dependent DNA replication;GO:0006268:DNA unwinding involved in DNA replication;GO:0006270:DNA replication initiation;GO:0006351:transcription, DNA-templated;GO:0006355:regulation of transcription, DNA-templated;GO:0006357:regulation of transcription from RNA polym…	GO:0000900:translation repressor activity, nucleic acid binding;GO:0000975:regulatory region DNA binding;GO:0000981:RNA polymerase II transcription factor activity, sequence-specific DNA binding;GO:0001067:regulatory region nucleic acid binding;GO:0001071:nucleic acid binding transcription factor activity;GO:0003676:nucleic acid binding;GO:0003677:DNA binding;GO:0003690:double-stranded DNA bindin…	GO:0000228:nuclear chromosome;GO:0000781:chromosome, telomeric region;GO:0000784:nuclear chromosome, telomeric region;GO:0005622:intracellular;GO:0005623:cell;GO:0005634:nucleus;GO:0005657:replication fork;GO:0005662:DNA replication factor A complex;GO:0005694:chromosome;GO:0005737:cytoplasm;GO:0030425:dendrite;GO:0030894:replisome;GO:0031974:membrane-enclosed lumen;GO:0031981:nuclear lumen;GO:00…
SORT1	2.08683e-51	-0.288556	0.791	0.97	5.07622e-47	1.45245	1.99546	NA	NA	NA	ENSG00000134243	ENSG00000134243	protein_coding	GRCh38.98	chr1	-	109309568	109397918	88351	hsa:6272:SORT1, Gp95, LDLCQ6, NT3, NTR3	6272	sortilin 1 [Source:HGNC Symbol;Acc:HGNC:11186]	hsa04722:Neurotrophin signaling pathway;hsa04142:Lysosome	R-HSA-432722:Golgi Associated Vesicle Biogenesis;R-HSA-5653656:Vesicle-mediated transport;R-HSA-421837:Clathrin derived vesicle budding;R-HSA-199992:trans-Golgi Network Vesicle Budding;R-HSA-199991:Membrane Trafficking	-	-	613589:Low density lipoprotein cholesterol level QTL6	-	LDL cholesterol;HDL cholesterol;Coronary heart disease;Response to statin therapy;Cholesterol, total;Metabolite levels;Myocardial infarction (early onset);Progranulin levels;Coronary artery disease;Lipoprotein-associated phospholipase A2 activity and mass;Chronic kidney disease;Coronary artery disease or ischemic stroke;Coronary artery disease or large artery stroke	GO:0001503:ossification;GO:0006810:transport;GO:0006892:post-Golgi vesicle-mediated transport;GO:0006895:Golgi to endosome transport;GO:0006896:Golgi to vacuole transport;GO:0006897:endocytosis;GO:0006915:apoptotic process;GO:0006996:organelle organization;GO:0007034:vacuolar transport;GO:0007041:lysosomal transport;GO:0007154:cell communication;GO:0007165:signal transduction;GO:0007166:cell surf…	GO:0004871:signal transducer activity;GO:0004872:receptor activity;GO:0004888:transmembrane signaling receptor activity;GO:0005030:neurotrophin receptor activity;GO:0005488:binding;GO:0005515:protein binding;GO:0010465:nerve growth factor receptor activity;GO:0019838:growth factor binding;GO:0019899:enzyme binding;GO:0030379:neurotensin receptor activity, non-G-protein coupled;GO:0038023:signalin…	GO:0000139:Golgi membrane;GO:0000323:lytic vacuole;GO:0005622:intracellular;GO:0005623:cell;GO:0005634:nucleus;GO:0005635:nuclear envelope;GO:0005737:cytoplasm;GO:0005764:lysosome;GO:0005765:lysosomal membrane;GO:0005768:endosome;GO:0005769:early endosome;GO:0005773:vacuole;GO:0005774:vacuolar membrane;GO:0005783:endoplasmic reticulum;GO:0005789:endoplasmic reticulum membrane;GO:0005794:Golgi app…
STAT3	5.2608e-30	-0.289664	0.338	0.694	1.27969e-25	0.426846	0.744113	NA	NA	NA	ENSG00000168610	ENSG00000168610	protein_coding	GRCh38.98	chr17	-	42313324	42388568	75245	hsa:6774:STAT3, ADMIO, APRF, HIES	6774	signal transducer and activator of transcription 3 [Source:HGNC Symbol;Acc:HGNC:11364]	hsa04550:Signaling pathways regulating pluripotency of stem cells;hsa05160:Hepatitis C;hsa04630:Jak-STAT signaling pathway;hsa05161:Hepatitis B;hsa05162:Measles;hsa05200:Pathways in cancer;hsa05205:Proteoglycans in cancer;hsa04068:FoxO signaling pathway;hsa04920:Adipocytokine signaling pathway;hsa04062:Chemokine signaling pathway;hsa04066:HIF-1 signaling pathway;hsa05169:Epstein-Barr virus infect…	R-HSA-187037:NGF signalling via TRKA from the plasma membrane;R-HSA-1266738:Developmental Biology;R-HSA-452723:Transcriptional regulation of pluripotent stem cells;R-HSA-1433557:Signaling by SCF-KIT;R-HSA-1839117:Signaling by cytosolic FGFR1 fusion mutants;R-HSA-168256:Immune System;R-HSA-186797:Signaling by PDGF;R-HSA-390471:Association of TriC/CCT with target proteins during biosynthesis;R-HSA-…	-	P00031:Inflammation mediated by chemokine and cytokine signaling pathway;P00018:EGF receptor signaling pathway;P04393:Ras Pathway;P00036:Interleukin signaling pathway;P00005:Angiogenesis;P00047:PDGF signaling pathway;P06959:CCKR signaling map;P00038:JAK/STAT signaling pathway	615952:Autoimmune disease, multisystem, infantile-onset, 1;147060:Hyper-IgE recurrent infection syndrome	Cancers;Head and neck cancers;H00016:Oral cancer;Immune system diseases;Primary immunodeficiency;H00107:Other well-defined immunodeficiency syndromes	Psoriasis;Crohn's disease;Multiple sclerosis;Inflammatory bowel disease	GO:0000003:reproduction;GO:0000122:negative regulation of transcription from RNA polymerase II promoter;GO:0001654:eye development;GO:0001659:temperature homeostasis;GO:0001754:eye photoreceptor cell differentiation;GO:0001764:neuron migration;GO:0001932:regulation of protein phosphorylation;GO:0001934:positive regulation of protein phosphorylation;GO:0002526:acute inflammatory response;GO:000597…	GO:0000975:regulatory region DNA binding;GO:0000976:transcription regulatory region sequence-specific DNA binding;GO:0000977:RNA polymerase II regulatory region sequence-specific DNA binding;GO:0000978:RNA polymerase II core promoter proximal region sequence-specific DNA binding;GO:0000981:RNA polymerase II transcription factor activity, sequence-specific DNA binding;GO:0000982:transcription fact…	GO:0000228:nuclear chromosome;GO:0000785:chromatin;GO:0000790:nuclear chromatin;GO:0005622:intracellular;GO:0005623:cell;GO:0005634:nucleus;GO:0005654:nucleoplasm;GO:0005667:transcription factor complex;GO:0005694:chromosome;GO:0005737:cytoplasm;GO:0005739:mitochondrion;GO:0005740:mitochondrial envelope;GO:0005743:mitochondrial inner membrane;GO:0005829:cytosol;GO:0005886:plasma membrane;GO:00160…
KLF3	6.54333e-32	-0.289959	0.288	0.643	1.59167e-27	0.337442	0.635163	NA	NA	NA	ENSG00000109787	ENSG00000109787	protein_coding	GRCh38.98	chr4	+	38664197	38701517	37321	hsa:51274:KLF3, BKLF	51274	Kruppel like factor 3 [Source:HGNC Symbol;Acc:HGNC:16516]	hsa05202:Transcriptional misregulation in cancer	-	-	-	-	-	Crohn's disease;Helicobacter pylori serologic status	GO:0006139:nucleobase-containing compound metabolic process;GO:0006351:transcription, DNA-templated;GO:0006355:regulation of transcription, DNA-templated;GO:0006725:cellular aromatic compound metabolic process;GO:0006807:nitrogen compound metabolic process;GO:0007275:multicellular organism development;GO:0008152:metabolic process;GO:0009058:biosynthetic process;GO:0009059:macromolecule biosynthet…	GO:0001071:nucleic acid binding transcription factor activity;GO:0003676:nucleic acid binding;GO:0003677:DNA binding;GO:0003700:transcription factor activity, sequence-specific DNA binding;GO:0005488:binding;GO:0005515:protein binding;GO:0043167:ion binding;GO:0043169:cation binding;GO:0046872:metal ion binding;GO:0097159:organic cyclic compound binding;GO:1901363:heterocyclic compound binding	GO:0005622:intracellular;GO:0005623:cell;GO:0005634:nucleus;GO:0043226:organelle;GO:0043227:membrane-bounded organelle;GO:0043229:intracellular organelle;GO:0043231:intracellular membrane-bounded organelle;GO:0044424:intracellular part;GO:0044464:cell part
CENPV	3.43106e-42	-0.290307	0.097	0.424	8.34606e-38	0.107445	0.354295	NA	NA	NA	ENSG00000166582	ENSG00000166582	protein_coding	GRCh38.98	chr17	-	16342534	16353656	11123	hsa:201161:CENPV, 3110013H01Rik, CENP-V, PRR6, p30	201161	centromere protein V [Source:HGNC Symbol;Acc:HGNC:29920]	-	-	-	-	-	-	Amyotrophic lateral sclerosis	GO:0000278:mitotic cell cycle;GO:0000280:nuclear division;GO:0000910:cytokinesis;GO:0001667:ameboidal-type cell migration;GO:0006323:DNA packaging;GO:0006325:chromatin organization;GO:0006333:chromatin assembly or disassembly;GO:0006338:chromatin remodeling;GO:0006928:movement of cell or subcellular component;GO:0006996:organelle organization;GO:0007049:cell cycle;GO:0007067:mitotic nuclear divis…	GO:0003824:catalytic activity;GO:0016829:lyase activity;GO:0016846:carbon-sulfur lyase activity	GO:0000775:chromosome, centromeric region;GO:0000776:kinetochore;GO:0000777:condensed chromosome kinetochore;GO:0000779:condensed chromosome, centromeric region;GO:0000793:condensed chromosome;GO:0005622:intracellular;GO:0005623:cell;GO:0005634:nucleus;GO:0005654:nucleoplasm;GO:0005694:chromosome;GO:0005737:cytoplasm;GO:0005819:spindle;GO:0005856:cytoskeleton;GO:0015630:microtubule cytoskeleton;G…
SREBF1	4.23084e-28	-0.291506	0.481	0.813	1.02915e-23	0.656158	1.027	NA	NA	NA	ENSG00000072310	ENSG00000072310	protein_coding	GRCh38.98	chr17	-	17810399	17837011	26613	hsa:6720:SREBF1, SREBP-1c, SREBP1, SREBP1a, bHLHd1	6720	sterol regulatory element binding transcription factor 1 [Source:HGNC Symbol;Acc:HGNC:11289]	hsa04152:AMPK signaling pathway;hsa04910:Insulin signaling pathway;hsa04932:Non-alcoholic fatty liver disease (NAFLD);hsa04931:Insulin resistance	R-HSA-400253:Circadian Clock;R-HSA-1368082:RORA activates gene expression	-	-	-	-	Schizophrenia;Parkinson's disease	GO:0000122:negative regulation of transcription from RNA polymerase II promoter;GO:0000422:mitophagy;GO:0001101:response to acid chemical;GO:0002027:regulation of heart rate;GO:0002790:peptide secretion;GO:0002791:regulation of peptide secretion;GO:0002792:negative regulation of peptide secretion;GO:0003008:system process;GO:0003013:circulatory system process;GO:0003015:heart process;GO:0003062:r…	GO:0000975:regulatory region DNA binding;GO:0000976:transcription regulatory region sequence-specific DNA binding;GO:0000977:RNA polymerase II regulatory region sequence-specific DNA binding;GO:0000978:RNA polymerase II core promoter proximal region sequence-specific DNA binding;GO:0000981:RNA polymerase II transcription factor activity, sequence-specific DNA binding;GO:0000982:transcription fact…	GO:0000139:Golgi membrane;GO:0005622:intracellular;GO:0005623:cell;GO:0005634:nucleus;GO:0005635:nuclear envelope;GO:0005654:nucleoplasm;GO:0005737:cytoplasm;GO:0005783:endoplasmic reticulum;GO:0005789:endoplasmic reticulum membrane;GO:0005794:Golgi apparatus;GO:0005829:cytosol;GO:0012505:endomembrane system;GO:0012506:vesicle membrane;GO:0012507:ER to Golgi transport vesicle membrane;GO:0016020:…
LHPP	3.24849e-30	-0.291716	0.631	0.901	7.90196e-26	0.998711	1.44661	NA	NA	NA	ENSG00000107902	ENSG00000107902	protein_coding	GRCh38.98	chr10	+	124461823	124617888	156066	hsa:64077:LHPP, HDHD2B	64077	phospholysine phosphohistidine inorganic pyrophosphate phosphatase [Source:HGNC Symbol;Acc:HGNC:30042]	hsa00190:Oxidative phosphorylation	R-HSA-15869:Metabolism of nucleotides;R-HSA-73817:Purine ribonucleoside monophosphate biosynthesis;R-HSA-1430728:Metabolism;R-HSA-73847:Purine metabolism	-	-	-	-	Hemostatic factors and hematological phenotypes;Obesity-related traits;Subcutaneous adipose tissue;Adverse response to chemotherapy (neutropenia/leucopenia) (epirubicin)	GO:0006139:nucleobase-containing compound metabolic process;GO:0006464:cellular protein modification process;GO:0006470:protein dephosphorylation;GO:0006725:cellular aromatic compound metabolic process;GO:0006753:nucleoside phosphate metabolic process;GO:0006793:phosphorus metabolic process;GO:0006796:phosphate-containing compound metabolic process;GO:0006807:nitrogen compound metabolic process;G…	GO:0000287:magnesium ion binding;GO:0003824:catalytic activity;GO:0004427:inorganic diphosphatase activity;GO:0005488:binding;GO:0005515:protein binding;GO:0008969:phosphohistidine phosphatase activity;GO:0016462:pyrophosphatase activity;GO:0016787:hydrolase activity;GO:0016788:hydrolase activity, acting on ester bonds;GO:0016791:phosphatase activity;GO:0016817:hydrolase activity, acting on acid …	GO:0005622:intracellular;GO:0005623:cell;GO:0005634:nucleus;GO:0005654:nucleoplasm;GO:0005737:cytoplasm;GO:0005829:cytosol;GO:0031974:membrane-enclosed lumen;GO:0031981:nuclear lumen;GO:0043226:organelle;GO:0043227:membrane-bounded organelle;GO:0043229:intracellular organelle;GO:0043231:intracellular membrane-bounded organelle;GO:0043233:organelle lumen;GO:0044422:organelle part;GO:0044424:intrac…
SNCA	1.52804e-32	-0.291824	0.265	0.633	3.71697e-28	0.32993	0.628082	NA	NA	NA	ENSG00000145335	ENSG00000145335	protein_coding	GRCh38.98	chr4	-	89724099	89838315	114217	hsa:6622:SNCA, NACP, PARK1, PARK4, PD1	6622	synuclein alpha [Source:HGNC Symbol;Acc:HGNC:11138]	hsa05010:Alzheimer's disease;hsa05012:Parkinson's disease	R-HSA-977225:Amyloid fiber formation;R-HSA-392499:Metabolism of proteins	-	P00049:Parkinson disease	127750:Dementia, Lewy body;605543:Parkinson disease 4;168601:Parkinson disease 1	Nervous system diseases;Neurodegenerative diseases;H00066:Lewy body dementia;H00057:Parkinson's disease;H01600:Parkinsonian syndrome	Parkinson's disease	GO:0000122:negative regulation of transcription from RNA polymerase II promoter;GO:0000226:microtubule cytoskeleton organization;GO:0001504:neurotransmitter uptake;GO:0001505:regulation of neurotransmitter levels;GO:0001774:microglial cell activation;GO:0001775:cell activation;GO:0001881:receptor recycling;GO:0001919:regulation of receptor recycling;GO:0001921:positive regulation of receptor recy…	GO:0000287:magnesium ion binding;GO:0000975:regulatory region DNA binding;GO:0001067:regulatory region nucleic acid binding;GO:0003676:nucleic acid binding;GO:0003677:DNA binding;GO:0003824:catalytic activity;GO:0004857:enzyme inhibitor activity;GO:0004866:endopeptidase inhibitor activity;GO:0004869:cysteine-type endopeptidase inhibitor activity;GO:0005488:binding;GO:0005506:iron ion binding;GO:0…	GO:0000323:lytic vacuole;GO:0005576:extracellular region;GO:0005578:proteinaceous extracellular matrix;GO:0005615:extracellular space;GO:0005622:intracellular;GO:0005623:cell;GO:0005634:nucleus;GO:0005635:nuclear envelope;GO:0005640:nuclear outer membrane;GO:0005737:cytoplasm;GO:0005739:mitochondrion;GO:0005740:mitochondrial envelope;GO:0005743:mitochondrial inner membrane;GO:0005746:mitochondria…
TMSB10	1.01942e-28	-0.292261	0.285	0.611	2.47974e-24	0.358302	0.663319	NA	NA	NA	ENSG00000034510	ENSG00000034510	protein_coding	GRCh38.98	chr2	+	84905656	84906671	1016	hsa:9168:TMSB10, MIG12, TB10	9168	thymosin beta 10 [Source:HGNC Symbol;Acc:HGNC:11879]	-	-	-	-	-	-	-	GO:0006996:organelle organization;GO:0007010:cytoskeleton organization;GO:0007015:actin filament organization;GO:0009987:cellular process;GO:0016043:cellular component organization;GO:0030029:actin filament-based process;GO:0030036:actin cytoskeleton organization;GO:0044699:single-organism process;GO:0044763:single-organism cellular process;GO:0071840:cellular component organization or biogenesis…	GO:0003779:actin binding;GO:0003785:actin monomer binding;GO:0005488:binding;GO:0005515:protein binding;GO:0008092:cytoskeletal protein binding	GO:0005622:intracellular;GO:0005623:cell;GO:0005737:cytoplasm;GO:0005856:cytoskeleton;GO:0043226:organelle;GO:0043228:non-membrane-bounded organelle;GO:0043229:intracellular organelle;GO:0043232:intracellular non-membrane-bounded organelle;GO:0044424:intracellular part;GO:0044464:cell part
KTN1	1.4485e-39	-0.293586	0.72	0.949	3.52346e-35	1.20922	1.7078	NA	NA	NA	ENSG00000126777	ENSG00000126777	protein_coding	GRCh38.98	chr14	+	55559072	55701526	142455	hsa:3895:KTN1, CG1, KNT, MU-RMS-40.19	3895	kinectin 1 [Source:HGNC Symbol;Acc:HGNC:6467]	-	R-HSA-194315:Signaling by Rho GTPases;R-HSA-195258:RHO GTPase Effectors;R-HSA-162582:Signal Transduction;R-HSA-5625970:RHO GTPases activate KTN1	-	-	-	-	Subcortical brain region volumes	GO:0006928:movement of cell or subcellular component;GO:0007017:microtubule-based process;GO:0007018:microtubule-based movement;GO:0009987:cellular process;GO:0044699:single-organism process;GO:0044763:single-organism cellular process	GO:0003676:nucleic acid binding;GO:0003723:RNA binding;GO:0005488:binding;GO:0005515:protein binding;GO:0008092:cytoskeletal protein binding;GO:0019894:kinesin binding;GO:0044822:poly(A) RNA binding;GO:0097159:organic cyclic compound binding;GO:1901363:heterocyclic compound binding	GO:0005622:intracellular;GO:0005623:cell;GO:0005737:cytoplasm;GO:0005783:endoplasmic reticulum;GO:0005789:endoplasmic reticulum membrane;GO:0005886:plasma membrane;GO:0005887:integral component of plasma membrane;GO:0012505:endomembrane system;GO:0016020:membrane;GO:0016021:integral component of membrane;GO:0031224:intrinsic component of membrane;GO:0031226:intrinsic component of plasma membrane;…
RPL26	1.17267e-46	-0.294003	0.739	0.955	2.85251e-42	1.13822	1.62154	NA	NA	NA	ENSG00000161970	ENSG00000161970	protein_coding	GRCh38.98	chr17	-	8377516	8383213	5698	hsa:6154:RPL26, DBA11, L26	6154	ribosomal protein L26 [Source:HGNC Symbol;Acc:HGNC:10327]	hsa03010:Ribosome	R-HSA-72706:GTP hydrolysis and joining of the 60S ribosomal subunit;R-HSA-72689:Formation of a pool of free 40S subunits;R-HSA-72737:Cap-dependent Translation Initiation;R-HSA-156827:L13a-mediated translational silencing of Ceruloplasmin expression;R-HSA-72764:Eukaryotic Translation Termination;R-HSA-2408522:Selenoamino acid metabolism;R-HSA-72312:rRNA processing;R-HSA-927802:Nonsense-Mediated De…	-	-	614900:Diamond-Blackfan anemia 11	-	-	GO:0000184:nuclear-transcribed mRNA catabolic process, nonsense-mediated decay;GO:0000956:nuclear-transcribed mRNA catabolic process;GO:0002181:cytoplasmic translation;GO:0006139:nucleobase-containing compound metabolic process;GO:0006364:rRNA processing;GO:0006396:RNA processing;GO:0006401:RNA catabolic process;GO:0006402:mRNA catabolic process;GO:0006412:translation;GO:0006413:translational ini…	GO:0003676:nucleic acid binding;GO:0003723:RNA binding;GO:0003735:structural constituent of ribosome;GO:0005198:structural molecule activity;GO:0005488:binding;GO:0005515:protein binding;GO:0044822:poly(A) RNA binding;GO:0097159:organic cyclic compound binding;GO:1901363:heterocyclic compound binding	GO:0005576:extracellular region;GO:0005622:intracellular;GO:0005623:cell;GO:0005737:cytoplasm;GO:0005829:cytosol;GO:0005840:ribosome;GO:0015934:large ribosomal subunit;GO:0016020:membrane;GO:0022625:cytosolic large ribosomal subunit;GO:0022626:cytosolic ribosome;GO:0030529:intracellular ribonucleoprotein complex;GO:0031982:vesicle;GO:0031988:membrane-bounded vesicle;GO:0032991:macromolecular comp…
CUEDC1	9.67589e-35	-0.294041	0.243	0.61	2.35366e-30	0.287006	0.577958	NA	NA	NA	ENSG00000180891	ENSG00000180891	protein_coding	GRCh38.98	chr17	-	57861243	57955412	94170	hsa:404093:CUEDC1	404093	CUE domain containing 1 [Source:HGNC Symbol;Acc:HGNC:31350]	-	-	-	-	-	-	Multiple sclerosis--Brain Glutamate Levels	-	-	-
SORCS2	1.75088e-45	-0.294127	0.066	0.387	4.25902e-41	0.0732869	0.316003	NA	NA	NA	ENSG00000184985	ENSG00000184985	protein_coding	GRCh38.98	chr4	+	7192538	7742836	550299	hsa:57537:SORCS2	57537	sortilin related VPS10 domain containing receptor 2 [Source:HGNC Symbol;Acc:HGNC:16698]	-	-	-	-	-	-	Coronary artery calcification;Obesity-related traits;Insulin-like growth factors;Hippocampal sclerosis;Attention function in attention deficit hyperactive disorder	GO:0007154:cell communication;GO:0007165:signal transduction;GO:0007186:G-protein coupled receptor signaling pathway;GO:0007218:neuropeptide signaling pathway;GO:0009987:cellular process;GO:0023052:signaling;GO:0044699:single-organism process;GO:0044700:single organism signaling;GO:0044763:single-organism cellular process;GO:0050789:regulation of biological process;GO:0050794:regulation of cellul…	GO:0001653:peptide receptor activity;GO:0004871:signal transducer activity;GO:0004872:receptor activity;GO:0004888:transmembrane signaling receptor activity;GO:0004930:G-protein coupled receptor activity;GO:0008188:neuropeptide receptor activity;GO:0008528:G-protein coupled peptide receptor activity;GO:0038023:signaling receptor activity;GO:0060089:molecular transducer activity	GO:0016020:membrane;GO:0016021:integral component of membrane;GO:0031224:intrinsic component of membrane;GO:0044425:membrane part
CREG1	2.83791e-41	-0.294703	0.142	0.49	6.90322e-37	0.155996	0.417982	NA	NA	NA	ENSG00000143162	ENSG00000143162	protein_coding	GRCh38.98	chr1	-	167529117	167553805	24689	hsa:8804:CREG1, CREG	8804	cellular repressor of E1A stimulated genes 1 [Source:HGNC Symbol;Acc:HGNC:2351]	-	-	-	-	-	-	-	GO:0006139:nucleobase-containing compound metabolic process;GO:0006351:transcription, DNA-templated;GO:0006355:regulation of transcription, DNA-templated;GO:0006357:regulation of transcription from RNA polymerase II promoter;GO:0006366:transcription from RNA polymerase II promoter;GO:0006725:cellular aromatic compound metabolic process;GO:0006807:nitrogen compound metabolic process;GO:0007275:mul…	GO:0000166:nucleotide binding;GO:0000988:transcription factor activity, protein binding;GO:0000989:transcription factor activity, transcription factor binding;GO:0003712:transcription cofactor activity;GO:0003714:transcription corepressor activity;GO:0003824:catalytic activity;GO:0005488:binding;GO:0005515:protein binding;GO:0008134:transcription factor binding;GO:0010181:FMN binding;GO:0016491:o…	GO:0005576:extracellular region;GO:0005615:extracellular space;GO:0005622:intracellular;GO:0005623:cell;GO:0005667:transcription factor complex;GO:0031982:vesicle;GO:0031988:membrane-bounded vesicle;GO:0032991:macromolecular complex;GO:0043226:organelle;GO:0043227:membrane-bounded organelle;GO:0043230:extracellular organelle;GO:0043234:protein complex;GO:0044421:extracellular region part;GO:00444…
ATP9A	2.84096e-29	-0.294836	0.419	0.786	6.91065e-25	0.547512	0.898403	NA	NA	NA	ENSG00000054793	ENSG00000054793	protein_coding	GRCh38.98	chr20	-	51596514	51768390	171877	hsa:10079:ATP9A, ATPIIA	10079	ATPase phospholipid transporting 9A (putative) [Source:HGNC Symbol;Acc:HGNC:13540]	-	R-HSA-382551:Transmembrane transport of small molecules;R-HSA-983712:Ion channel transport;R-HSA-936837:Ion transport by P-type ATPases	-	-	-	-	Tourette's syndrome or obsessive-compulsive disorder	GO:0006810:transport;GO:0006869:lipid transport;GO:0006890:retrograde vesicle-mediated transport, Golgi to ER;GO:0006897:endocytosis;GO:0009987:cellular process;GO:0010876:lipid localization;GO:0015748:organophosphate ester transport;GO:0015914:phospholipid transport;GO:0016043:cellular component organization;GO:0016192:vesicle-mediated transport;GO:0033036:macromolecule localization;GO:0034204:l…	GO:0000166:nucleotide binding;GO:0000287:magnesium ion binding;GO:0001882:nucleoside binding;GO:0001883:purine nucleoside binding;GO:0003824:catalytic activity;GO:0004012:phospholipid-translocating ATPase activity;GO:0005215:transporter activity;GO:0005319:lipid transporter activity;GO:0005488:binding;GO:0005524:ATP binding;GO:0005548:phospholipid transporter activity;GO:0016462:pyrophosphatase a…	GO:0005622:intracellular;GO:0005623:cell;GO:0005737:cytoplasm;GO:0005768:endosome;GO:0005769:early endosome;GO:0005773:vacuole;GO:0005774:vacuolar membrane;GO:0005794:Golgi apparatus;GO:0005802:trans-Golgi network;GO:0005886:plasma membrane;GO:0010008:endosome membrane;GO:0012505:endomembrane system;GO:0016020:membrane;GO:0016021:integral component of membrane;GO:0031090:organelle membrane;GO:003…
S100A13	2.88211e-31	-0.295896	0.303	0.648	7.01073e-27	0.369844	0.681685	NA	NA	NA	ENSG00000189171	ENSG00000189171	protein_coding	GRCh38.98	chr1	-	153618787	153631360	12574	hsa:6284:S100A13	6284	S100 calcium binding protein A13 [Source:HGNC Symbol;Acc:HGNC:10490]	-	-	-	-	-	-	-	GO:0000902:cell morphogenesis;GO:0001775:cell activation;GO:0001816:cytokine production;GO:0002252:immune effector process;GO:0002263:cell activation involved in immune response;GO:0002274:myeloid leukocyte activation;GO:0002275:myeloid cell activation involved in immune response;GO:0002279:mast cell activation involved in immune response;GO:0002366:leukocyte activation involved in immune respons…	GO:0005102:receptor binding;GO:0005488:binding;GO:0005507:copper ion binding;GO:0005509:calcium ion binding;GO:0005515:protein binding;GO:0008270:zinc ion binding;GO:0008289:lipid binding;GO:0017134:fibroblast growth factor binding;GO:0019838:growth factor binding;GO:0042802:identical protein binding;GO:0042803:protein homodimerization activity;GO:0043167:ion binding;GO:0043169:cation binding;GO:…	GO:0000323:lytic vacuole;GO:0005576:extracellular region;GO:0005615:extracellular space;GO:0005622:intracellular;GO:0005623:cell;GO:0005634:nucleus;GO:0005737:cytoplasm;GO:0005764:lysosome;GO:0005773:vacuole;GO:0005829:cytosol;GO:0031982:vesicle;GO:0031988:membrane-bounded vesicle;GO:0042629:mast cell granule;GO:0043226:organelle;GO:0043227:membrane-bounded organelle;GO:0043229:intracellular orga…
DBI	2.12936e-42	-0.296015	0.748	0.964	5.17967e-38	1.27835	1.79725	NA	NA	NA	ENSG00000155368	ENSG00000155368	protein_coding	GRCh38.98	chr2	+	119366921	119372560	5640	hsa:1622:DBI, ACBD1, ACBP, CCK-RP, EP	1622	diazepam binding inhibitor, acyl-CoA binding protein [Source:HGNC Symbol;Acc:HGNC:2690]	hsa03320:PPAR signaling pathway	R-HSA-75105:Fatty Acyl-CoA Biosynthesis;R-HSA-535734:Fatty acid, triacylglycerol, and ketone body metabolism;R-HSA-75109:Triglyceride Biosynthesis;R-HSA-1430728:Metabolism;R-HSA-556833:Metabolism of lipids and lipoproteins	-	-	-	-	Obesity-related traits	GO:0006807:nitrogen compound metabolic process;GO:0006810:transport;GO:0008152:metabolic process;GO:0036151:phosphatidylcholine acyl-chain remodeling;GO:0046470:phosphatidylcholine metabolic process;GO:0051179:localization;GO:0051234:establishment of localization;GO:0097164:ammonium ion metabolic process	GO:0000062:fatty-acyl-CoA binding;GO:0005102:receptor binding;GO:0005488:binding;GO:0005515:protein binding;GO:0008289:lipid binding;GO:0030156:benzodiazepine receptor binding;GO:0036042:long-chain fatty acyl-CoA binding;GO:0046983:protein dimerization activity;GO:0048037:cofactor binding;GO:0050662:coenzyme binding;GO:1901681:sulfur compound binding	GO:0005576:extracellular region;GO:0005622:intracellular;GO:0005623:cell;GO:0005737:cytoplasm;GO:0005783:endoplasmic reticulum;GO:0005794:Golgi apparatus;GO:0012505:endomembrane system;GO:0031982:vesicle;GO:0031988:membrane-bounded vesicle;GO:0043226:organelle;GO:0043227:membrane-bounded organelle;GO:0043229:intracellular organelle;GO:0043230:extracellular organelle;GO:0043231:intracellular membr…
MIF	3.45419e-44	-0.296353	0.727	0.951	8.40231e-40	1.22128	1.72782	NA	NA	NA	ENSG00000240972	ENSG00000240972	protein_coding	GRCh38.98	chr22	+	23894383	23895227	845	hsa:4282:MIF, GIF, GLIF, MMIF	4282	macrophage migration inhibitory factor [Source:HGNC Symbol;Acc:HGNC:7097]	hsa00350:Tyrosine metabolism;hsa00360:Phenylalanine metabolism	R-HSA-109582:Hemostasis;R-HSA-202733:Cell surface interactions at the vascular wall	-	-	604302:Rheumatoid arthritis, systemic juvenile	-	Liver enzyme levels (gamma-glutamyl transferase)	GO:0000165:MAPK cascade;GO:0001516:prostaglandin biosynthetic process;GO:0001775:cell activation;GO:0001776:leukocyte homeostasis;GO:0001782:B cell homeostasis;GO:0001783:B cell apoptotic process;GO:0001816:cytokine production;GO:0001817:regulation of cytokine production;GO:0001819:positive regulation of cytokine production;GO:0001932:regulation of protein phosphorylation;GO:0001934:positive regu…	GO:0003824:catalytic activity;GO:0004167:dopachrome isomerase activity;GO:0005102:receptor binding;GO:0005125:cytokine activity;GO:0005126:cytokine receptor binding;GO:0005488:binding;GO:0005515:protein binding;GO:0016853:isomerase activity;GO:0016860:intramolecular oxidoreductase activity;GO:0016862:intramolecular oxidoreductase activity, interconverting keto- and enol-groups;GO:0016863:intramol…	GO:0005576:extracellular region;GO:0005615:extracellular space;GO:0005622:intracellular;GO:0005623:cell;GO:0005634:nucleus;GO:0005654:nucleoplasm;GO:0005737:cytoplasm;GO:0009986:cell surface;GO:0031974:membrane-enclosed lumen;GO:0031981:nuclear lumen;GO:0031982:vesicle;GO:0031988:membrane-bounded vesicle;GO:0043209:myelin sheath;GO:0043226:organelle;GO:0043227:membrane-bounded organelle;GO:004322…
APOE	9.05874e-37	-0.296486	0.063	0.331	2.20354e-32	0.0650058	0.307986	NA	NA	NA	ENSG00000130203	ENSG00000130203	protein_coding	GRCh38.98	chr19	+	44905791	44909393	3603	hsa:348:APOE, AD2, APO-E, LDLCQ5, LPG	348	apolipoprotein E [Source:HGNC Symbol;Acc:HGNC:613]	hsa05010:Alzheimer's disease	R-HSA-194223:HDL-mediated lipid transport;R-HSA-3000480:Scavenging by Class A Receptors;R-HSA-5653656:Vesicle-mediated transport;R-HSA-975634:Retinoid metabolism and transport;R-HSA-1430728:Metabolism;R-HSA-162582:Signal Transduction;R-HSA-2173782:Binding and Uptake of Ligands by Scavenger Receptors;R-HSA-212436:Generic Transcription Pathway;R-HSA-556833:Metabolism of lipids and lipoproteins;R-HS…	-	-	611771:Lipoprotein glomerulopathy;104310:Alzheimer disease-2;603075:Macular degeneration, age-related;269600:Sea-blue histiocyte disease	Nervous system diseases;Neurodegenerative diseases;H00056:Alzheimer's disease;Congenital disorders of metabolism;Congenital disorders of lipid/glycolipid metabolism;H00156:Hyperlipoproteinemia, type III;H01637:Hypertriglyceridemia;H00887:Lipoprotein glomerulopathy;Other congenital disorders of metabolism;H01168:Sea-blue histiocyte disease	LDL cholesterol;HDL cholesterol;Triglycerides;Age-related macular degeneration;C-reactive protein;Alzheimer's disease (late onset);Alzheimer's disease;Cholesterol, total;Metabolite levels;Quantitative traits;Hippocampal atrophy;Metabolic syndrome;Cardiovascular disease risk factors;Alzheimer's disease biomarkers;Longevity;Lipoprotein-associated phospholipase A2 activity and mass;Lipid traits;Cogn…	GO:0000165:MAPK cascade;GO:0000302:response to reactive oxygen species;GO:0000902:cell morphogenesis;GO:0000904:cell morphogenesis involved in differentiation;GO:0001523:retinoid metabolic process;GO:0001558:regulation of cell growth;GO:0001568:blood vessel development;GO:0001667:ameboidal-type cell migration;GO:0001775:cell activation;GO:0001932:regulation of protein phosphorylation;GO:0001933:n…	GO:0001540:beta-amyloid binding;GO:0005102:receptor binding;GO:0005215:transporter activity;GO:0005319:lipid transporter activity;GO:0005488:binding;GO:0005496:steroid binding;GO:0005515:protein binding;GO:0005539:glycosaminoglycan binding;GO:0005543:phospholipid binding;GO:0008047:enzyme activator activity;GO:0008092:cytoskeletal protein binding;GO:0008201:heparin binding;GO:0008289:lipid bindin…	GO:0005576:extracellular region;GO:0005615:extracellular space;GO:0005622:intracellular;GO:0005623:cell;GO:0005634:nucleus;GO:0005737:cytoplasm;GO:0005768:endosome;GO:0005769:early endosome;GO:0005773:vacuole;GO:0005783:endoplasmic reticulum;GO:0005794:Golgi apparatus;GO:0005886:plasma membrane;GO:0012505:endomembrane system;GO:0016020:membrane;GO:0016023:cytoplasmic, membrane-bounded vesicle;GO:…
SERTAD2	2.24794e-37	-0.297008	0.141	0.462	5.46811e-33	0.163014	0.428872	NA	NA	NA	ENSG00000179833	ENSG00000179833	protein_coding	GRCh38.98	chr2	-	64631621	64751005	119385	hsa:9792:SERTAD2, Sei-2, TRIP-Br2	9792	SERTA domain containing 2 [Source:HGNC Symbol;Acc:HGNC:30784]	-	-	-	-	-	-	Visceral fat	GO:0001558:regulation of cell growth;GO:0006139:nucleobase-containing compound metabolic process;GO:0006351:transcription, DNA-templated;GO:0006355:regulation of transcription, DNA-templated;GO:0006725:cellular aromatic compound metabolic process;GO:0006807:nitrogen compound metabolic process;GO:0008152:metabolic process;GO:0009058:biosynthetic process;GO:0009059:macromolecule biosynthetic proces…	GO:0000988:transcription factor activity, protein binding;GO:0000989:transcription factor activity, transcription factor binding;GO:0003712:transcription cofactor activity;GO:0003713:transcription coactivator activity	GO:0005622:intracellular;GO:0005623:cell;GO:0005634:nucleus;GO:0005737:cytoplasm;GO:0043226:organelle;GO:0043227:membrane-bounded organelle;GO:0043229:intracellular organelle;GO:0043231:intracellular membrane-bounded organelle;GO:0044424:intracellular part;GO:0044464:cell part
RAB21	1.94282e-30	-0.297084	0.421	0.774	4.7259e-26	0.53339	0.884012	NA	NA	NA	ENSG00000080371	ENSG00000080371	protein_coding	GRCh38.98	chr12	+	71754863	71800286	45424	hsa:23011:RAB21	23011	RAB21, member RAS oncogene family [Source:HGNC Symbol;Acc:HGNC:18263]	-	-	-	-	-	-	-	GO:0000902:cell morphogenesis;GO:0000904:cell morphogenesis involved in differentiation;GO:0001558:regulation of cell growth;GO:0006810:transport;GO:0006887:exocytosis;GO:0006897:endocytosis;GO:0006898:receptor-mediated endocytosis;GO:0006928:movement of cell or subcellular component;GO:0007017:microtubule-based process;GO:0007018:microtubule-based movement;GO:0007034:vacuolar transport;GO:000715…	GO:0000166:nucleotide binding;GO:0001882:nucleoside binding;GO:0001883:purine nucleoside binding;GO:0003824:catalytic activity;GO:0003924:GTPase activity;GO:0005488:binding;GO:0005515:protein binding;GO:0005525:GTP binding;GO:0016462:pyrophosphatase activity;GO:0016787:hydrolase activity;GO:0016817:hydrolase activity, acting on acid anhydrides;GO:0016818:hydrolase activity, acting on acid anhydri…	GO:0000139:Golgi membrane;GO:0005576:extracellular region;GO:0005622:intracellular;GO:0005623:cell;GO:0005737:cytoplasm;GO:0005768:endosome;GO:0005769:early endosome;GO:0005773:vacuole;GO:0005774:vacuolar membrane;GO:0005783:endoplasmic reticulum;GO:0005789:endoplasmic reticulum membrane;GO:0005794:Golgi apparatus;GO:0005795:Golgi stack;GO:0005802:trans-Golgi network;GO:0005886:plasma membrane;GO…
GALNT6	2.00177e-35	-0.297167	0.199	0.538	4.8693e-31	0.238511	0.521795	NA	NA	NA	ENSG00000139629	ENSG00000139629	protein_coding	GRCh38.98	chr12	-	51351247	51392867	41621	hsa:11226:GALNT6, GALNAC-T6, GalNAcT6	11226	polypeptide N-acetylgalactosaminyltransferase 6 [Source:HGNC Symbol;Acc:HGNC:4128]	hsa01100:Metabolic pathways;hsa00512:Mucin type O-Glycan biosynthesis	R-HSA-5173105:O-linked glycosylation;R-HSA-392499:Metabolism of proteins;R-HSA-597592:Post-translational protein modification;R-HSA-913709:O-linked glycosylation of mucins	PWY-7433:mucin core 1 and core 2 O-glycosylation	-	-	-	-	GO:0005975:carbohydrate metabolic process;GO:0006464:cellular protein modification process;GO:0006486:protein glycosylation;GO:0006493:protein O-linked glycosylation;GO:0008152:metabolic process;GO:0009058:biosynthetic process;GO:0009059:macromolecule biosynthetic process;GO:0009100:glycoprotein metabolic process;GO:0009101:glycoprotein biosynthetic process;GO:0009987:cellular process;GO:0016266:…	GO:0003824:catalytic activity;GO:0004653:polypeptide N-acetylgalactosaminyltransferase activity;GO:0005488:binding;GO:0008194:UDP-glycosyltransferase activity;GO:0008376:acetylgalactosaminyltransferase activity;GO:0016740:transferase activity;GO:0016757:transferase activity, transferring glycosyl groups;GO:0016758:transferase activity, transferring hexosyl groups;GO:0030246:carbohydrate binding;G…	GO:0000139:Golgi membrane;GO:0005622:intracellular;GO:0005623:cell;GO:0005737:cytoplasm;GO:0005794:Golgi apparatus;GO:0012505:endomembrane system;GO:0016020:membrane;GO:0016021:integral component of membrane;GO:0031090:organelle membrane;GO:0031224:intrinsic component of membrane;GO:0043226:organelle;GO:0043227:membrane-bounded organelle;GO:0043229:intracellular organelle;GO:0043231:intracellular…
RBBP6	5.17958e-33	-0.297224	0.265	0.619	1.25993e-28	0.336264	0.641972	NA	NA	NA	ENSG00000122257	ENSG00000122257	protein_coding	GRCh38.98	chr16	+	24537693	24572863	35171	hsa:5930:RBBP6, MY038, P2P-R, PACT, RBQ-1, SNAMA	5930	RB binding protein 6, ubiquitin ligase [Source:HGNC Symbol;Acc:HGNC:9889]	-	R-HSA-168256:Immune System;R-HSA-1280218:Adaptive Immune System;R-HSA-983169:Class I MHC mediated antigen processing & presentation;R-HSA-983168:Antigen processing: Ubiquitination & Proteasome degradation	-	-	-	-	Obesity-related traits;Brain structure	GO:0000209:protein polyubiquitination;GO:0001701:in utero embryonic development;GO:0006139:nucleobase-containing compound metabolic process;GO:0006259:DNA metabolic process;GO:0006260:DNA replication;GO:0006275:regulation of DNA replication;GO:0006464:cellular protein modification process;GO:0006508:proteolysis;GO:0006511:ubiquitin-dependent protein catabolic process;GO:0006725:cellular aromatic …	GO:0003676:nucleic acid binding;GO:0003723:RNA binding;GO:0003824:catalytic activity;GO:0004842:ubiquitin-protein transferase activity;GO:0005488:binding;GO:0005515:protein binding;GO:0008270:zinc ion binding;GO:0016740:transferase activity;GO:0016874:ligase activity;GO:0019787:ubiquitin-like protein transferase activity;GO:0043167:ion binding;GO:0043169:cation binding;GO:0044822:poly(A) RNA bind…	GO:0005622:intracellular;GO:0005623:cell;GO:0005634:nucleus;GO:0005654:nucleoplasm;GO:0005694:chromosome;GO:0005730:nucleolus;GO:0005737:cytoplasm;GO:0005815:microtubule organizing center;GO:0005829:cytosol;GO:0005856:cytoskeleton;GO:0015630:microtubule cytoskeleton;GO:0031974:membrane-enclosed lumen;GO:0031981:nuclear lumen;GO:0043226:organelle;GO:0043227:membrane-bounded organelle;GO:0043228:no…
NDUFA3	1.23167e-29	-0.297882	0.409	0.754	2.99603e-25	0.498438	0.842088	NA	NA	NA	ENSG00000170906	ENSG00000170906	protein_coding	GRCh38.98	chr19	+	54102728	54109257	6530	hsa:4696:NDUFA3, B9, CI-B9	4696	NADH:ubiquinone oxidoreductase subunit A3 [Source:HGNC Symbol;Acc:HGNC:7686]	hsa01100:Metabolic pathways;hsa04932:Non-alcoholic fatty liver disease (NAFLD);hsa05010:Alzheimer's disease;hsa05012:Parkinson's disease;hsa05016:Huntington's disease;hsa00190:Oxidative phosphorylation	R-HSA-1430728:Metabolism;R-HSA-1428517:The citric acid (TCA) cycle and respiratory electron transport;R-HSA-6799198:Complex I biogenesis;R-HSA-611105:Respiratory electron transport;R-HSA-163200:Respiratory electron transport, ATP synthesis by chemiosmotic coupling, and heat production by uncoupling proteins.	-	-	-	-	-	GO:0006091:generation of precursor metabolites and energy;GO:0006119:oxidative phosphorylation;GO:0006120:mitochondrial electron transport, NADH to ubiquinone;GO:0006139:nucleobase-containing compound metabolic process;GO:0006163:purine nucleotide metabolic process;GO:0006461:protein complex assembly;GO:0006725:cellular aromatic compound metabolic process;GO:0006753:nucleoside phosphate metabolic…	GO:0003824:catalytic activity;GO:0003954:NADH dehydrogenase activity;GO:0008137:NADH dehydrogenase (ubiquinone) activity;GO:0016491:oxidoreductase activity;GO:0016651:oxidoreductase activity, acting on NAD(P)H;GO:0016655:oxidoreductase activity, acting on NAD(P)H, quinone or similar compound as acceptor;GO:0050136:NADH dehydrogenase (quinone) activity	GO:0005622:intracellular;GO:0005623:cell;GO:0005737:cytoplasm;GO:0005739:mitochondrion;GO:0005740:mitochondrial envelope;GO:0005743:mitochondrial inner membrane;GO:0005746:mitochondrial respiratory chain;GO:0005747:mitochondrial respiratory chain complex I;GO:0016020:membrane;GO:0016021:integral component of membrane;GO:0019866:organelle inner membrane;GO:0030964:NADH dehydrogenase complex;GO:003…
TTC32	4.82267e-41	-0.29931	0.165	0.53	1.17311e-36	0.187314	0.461055	NA	NA	NA	ENSG00000183891	ENSG00000183891	protein_coding	GRCh38.98	chr2	-	19896631	19901983	5353	hsa:130502:TTC32	130502	tetratricopeptide repeat domain 32 [Source:HGNC Symbol;Acc:HGNC:32954]	-	-	-	-	-	-	Coronary heart disease	-	GO:0005488:binding;GO:0005515:protein binding	-
H2AFX	2.63093e-41	-0.299882	0.12	0.453	6.39974e-37	0.133325	0.395173	NA	NA	NA	ENSG00000188486	ENSG00000188486	protein_coding	GRCh38.98	chr11	-	119093854	119095467	1614	hsa:3014:H2AFX, H2A.X, H2A/X, H2AX	3014	H2A histone family member X [Source:HGNC Symbol;Acc:HGNC:4739]	hsa05322:Systemic lupus erythematosus;hsa05034:Alcoholism	R-HSA-427389:ERCC6 (CSB) and EHMT2 (G9a) positively regulate rRNA expression;R-HSA-5625886:Activated PKN1 stimulates transcription of AR (androgen receptor) regulated genes KLK2 and KLK3;R-HSA-69473:G2/M DNA damage checkpoint;R-HSA-912446:Meiotic recombination;R-HSA-69481:G2/M Checkpoints;R-HSA-5693606:DNA Double Strand Break Response;R-HSA-212300:PRC2 methylates histones and DNA;R-HSA-69620:Cell…	-	-	-	-	-	GO:0000003:reproduction;GO:0000075:cell cycle checkpoint;GO:0000077:DNA damage checkpoint;GO:0000724:double-strand break repair via homologous recombination;GO:0000725:recombinational repair;GO:0000726:non-recombinational repair;GO:0006139:nucleobase-containing compound metabolic process;GO:0006259:DNA metabolic process;GO:0006281:DNA repair;GO:0006282:regulation of DNA repair;GO:0006302:double-s…	GO:0003676:nucleic acid binding;GO:0003677:DNA binding;GO:0003684:damaged DNA binding;GO:0005488:binding;GO:0005515:protein binding;GO:0019899:enzyme binding;GO:0042393:histone binding;GO:0046982:protein heterodimerization activity;GO:0046983:protein dimerization activity;GO:0097159:organic cyclic compound binding;GO:1901363:heterocyclic compound binding	GO:0000228:nuclear chromosome;GO:0000781:chromosome, telomeric region;GO:0000785:chromatin;GO:0000786:nucleosome;GO:0000790:nuclear chromatin;GO:0000793:condensed chromosome;GO:0000794:condensed nuclear chromosome;GO:0000803:sex chromosome;GO:0001673:male germ cell nucleus;GO:0001741:XY body;GO:0005576:extracellular region;GO:0005622:intracellular;GO:0005623:cell;GO:0005634:nucleus;GO:0005654:nuc…
ECI1	9.58131e-49	-0.300619	0.063	0.4	2.33065e-44	0.0701048	0.318019	NA	NA	NA	ENSG00000167969	ENSG00000167969	protein_coding	GRCh38.98	chr16	-	2239402	2252300	12899	hsa:1632:ECI1, DCI	1632	enoyl-CoA delta isomerase 1 [Source:HGNC Symbol;Acc:HGNC:2703]	hsa00071:Fatty acid degradation	R-HSA-535734:Fatty acid, triacylglycerol, and ketone body metabolism;R-HSA-77289:Mitochondrial Fatty Acid Beta-Oxidation;R-HSA-77288:mitochondrial fatty acid beta-oxidation of unsaturated fatty acids;R-HSA-1430728:Metabolism;R-HSA-556833:Metabolism of lipids and lipoproteins	PWY-5137:fatty acid beta-oxidation (unsaturated, odd number);FAO-PWY:fatty acid beta-oxidation	-	-	-	-	GO:0006082:organic acid metabolic process;GO:0006629:lipid metabolic process;GO:0006631:fatty acid metabolic process;GO:0006635:fatty acid beta-oxidation;GO:0008152:metabolic process;GO:0009056:catabolic process;GO:0009062:fatty acid catabolic process;GO:0009987:cellular process;GO:0016042:lipid catabolic process;GO:0016054:organic acid catabolic process;GO:0019395:fatty acid oxidation;GO:0019752…	GO:0003824:catalytic activity;GO:0004165:dodecenoyl-CoA delta-isomerase activity;GO:0005488:binding;GO:0005515:protein binding;GO:0016853:isomerase activity;GO:0016860:intramolecular oxidoreductase activity;GO:0016863:intramolecular oxidoreductase activity, transposing C=C bonds;GO:0042802:identical protein binding	GO:0005576:extracellular region;GO:0005622:intracellular;GO:0005623:cell;GO:0005737:cytoplasm;GO:0005739:mitochondrion;GO:0005740:mitochondrial envelope;GO:0005743:mitochondrial inner membrane;GO:0005759:mitochondrial matrix;GO:0016020:membrane;GO:0019866:organelle inner membrane;GO:0031090:organelle membrane;GO:0031966:mitochondrial membrane;GO:0031967:organelle envelope;GO:0031974:membrane-encl…
RYBP	7.59242e-31	-0.300678	0.55	0.871	1.84686e-26	0.786999	1.20109	NA	NA	NA	ENSG00000163602	ENSG00000163602	protein_coding	GRCh38.98	chr3	-	72371825	72446621	74797	-	-	RING1 and YY1 binding protein [Source:HGNC Symbol;Acc:HGNC:10480]	-	-	-	-	-	-	-	-	-	-
RPS14	5.31118e-50	-0.300997	0.754	0.969	1.29194e-45	1.26095	1.78548	NA	NA	NA	ENSG00000164587	ENSG00000164587	protein_coding	GRCh38.98	chr5	-	150442635	150449739	7105	hsa:6208:RPS14, EMTB, S14	6208	ribosomal protein S14 [Source:HGNC Symbol;Acc:HGNC:10387]	hsa03010:Ribosome	R-HSA-72706:GTP hydrolysis and joining of the 60S ribosomal subunit;R-HSA-72689:Formation of a pool of free 40S subunits;R-HSA-72737:Cap-dependent Translation Initiation;R-HSA-156827:L13a-mediated translational silencing of Ceruloplasmin expression;R-HSA-72764:Eukaryotic Translation Termination;R-HSA-72649:Translation initiation complex formation;R-HSA-2408522:Selenoamino acid metabolism;R-HSA-72…	-	-	153550:Macrocytic anemia, refractory, due to 5q deletion, somatic	Cardiovascular diseases;Hematologic diseases;H01484:5q- syndrome	Visceral adipose tissue/subcutaneous adipose tissue ratio	GO:0000028:ribosomal small subunit assembly;GO:0000122:negative regulation of transcription from RNA polymerase II promoter;GO:0000184:nuclear-transcribed mRNA catabolic process, nonsense-mediated decay;GO:0000462:maturation of SSU-rRNA from tricistronic rRNA transcript (SSU-rRNA, 5.8S rRNA, LSU-rRNA);GO:0000956:nuclear-transcribed mRNA catabolic process;GO:0002262:myeloid cell homeostasis;GO:000…	GO:0003676:nucleic acid binding;GO:0003723:RNA binding;GO:0003729:mRNA binding;GO:0003735:structural constituent of ribosome;GO:0005198:structural molecule activity;GO:0005488:binding;GO:0005515:protein binding;GO:0019843:rRNA binding;GO:0044822:poly(A) RNA binding;GO:0045182:translation regulator activity;GO:0048027:mRNA 5'-UTR binding;GO:0070181:small ribosomal subunit rRNA binding;GO:0097159:o…	GO:0005576:extracellular region;GO:0005622:intracellular;GO:0005623:cell;GO:0005634:nucleus;GO:0005654:nucleoplasm;GO:0005730:nucleolus;GO:0005737:cytoplasm;GO:0005739:mitochondrion;GO:0005829:cytosol;GO:0005840:ribosome;GO:0005912:adherens junction;GO:0005924:cell-substrate adherens junction;GO:0005925:focal adhesion;GO:0015935:small ribosomal subunit;GO:0016020:membrane;GO:0022626:cytosolic rib…
AP005901.5	3.25751e-45	-0.301602	0.063	0.38	7.92389e-41	0.0742547	0.324032	NA	NA	NA	ENSG00000286293	ENSG00000286293	lncRNA	GRCh38.98	chr18	-	15184016	15189760	5745	-	-	novel transcript	-	-	-	-	-	-	-	-	-	-
SQLE	4.51088e-30	-0.301681	0.35	0.708	1.09727e-25	0.443971	0.779809	NA	NA	NA	ENSG00000104549	ENSG00000104549	protein_coding	GRCh38.98	chr8	+	124998497	125022283	23787	hsa:6713:SQLE	6713	squalene epoxidase [Source:HGNC Symbol;Acc:HGNC:11279]	hsa01100:Metabolic pathways;hsa00100:Steroid biosynthesis	R-HSA-2426168:Activation of gene expression by SREBF (SREBP);R-HSA-1430728:Metabolism;R-HSA-1655829:Regulation of cholesterol biosynthesis by SREBP (SREBF);R-HSA-556833:Metabolism of lipids and lipoproteins;R-HSA-191273:Cholesterol biosynthesis	PWY-5670:epoxysqualene biosynthesis;PWY66-3:cholesterol biosynthesis II (via 24,25-dihydrolanosterol);PWY66-341:cholesterol biosynthesis I;PWY66-4:cholesterol biosynthesis III (via desmosterol);PWY66-5:superpathway of cholesterol biosynthesis	P00014:Cholesterol biosynthesis	-	-	Amyotrophic lateral sclerosis;Amyotrophic lateral sclerosis or frontotemporal dementia	GO:0006066:alcohol metabolic process;GO:0006629:lipid metabolic process;GO:0006694:steroid biosynthetic process;GO:0006695:cholesterol biosynthetic process;GO:0006725:cellular aromatic compound metabolic process;GO:0008152:metabolic process;GO:0008202:steroid metabolic process;GO:0008203:cholesterol metabolic process;GO:0008610:lipid biosynthetic process;GO:0009058:biosynthetic process;GO:0009987…	GO:0000166:nucleotide binding;GO:0003824:catalytic activity;GO:0004497:monooxygenase activity;GO:0004506:squalene monooxygenase activity;GO:0005488:binding;GO:0016491:oxidoreductase activity;GO:0016705:oxidoreductase activity, acting on paired donors, with incorporation or reduction of molecular oxygen;GO:0016709:oxidoreductase activity, acting on paired donors, with incorporation or reduction of…	GO:0005622:intracellular;GO:0005623:cell;GO:0005737:cytoplasm;GO:0005783:endoplasmic reticulum;GO:0005789:endoplasmic reticulum membrane;GO:0012505:endomembrane system;GO:0016020:membrane;GO:0016021:integral component of membrane;GO:0031224:intrinsic component of membrane;GO:0042175:nuclear outer membrane-endoplasmic reticulum membrane network;GO:0043226:organelle;GO:0043227:membrane-bounded orga…
MAFF	2.80385e-38	-0.30185	0.013	0.249	6.82037e-34	0.0129203	0.248651	NA	NA	NA	ENSG00000185022	ENSG00000185022	protein_coding	GRCh38.98	chr22	+	38200767	38216507	15741	hsa:23764:MAFF, U-MAF, hMafF	23764	MAF bZIP transcription factor F [Source:HGNC Symbol;Acc:HGNC:6780]	-	R-HSA-983231:Factors involved in megakaryocyte development and platelet production;R-HSA-109582:Hemostasis	-	-	-	-	-	GO:0000003:reproduction;GO:0001701:in utero embryonic development;GO:0006139:nucleobase-containing compound metabolic process;GO:0006351:transcription, DNA-templated;GO:0006355:regulation of transcription, DNA-templated;GO:0006357:regulation of transcription from RNA polymerase II promoter;GO:0006366:transcription from RNA polymerase II promoter;GO:0006725:cellular aromatic compound metabolic pro…	GO:0000981:RNA polymerase II transcription factor activity, sequence-specific DNA binding;GO:0001071:nucleic acid binding transcription factor activity;GO:0001228:transcriptional activator activity, RNA polymerase II transcription regulatory region sequence-specific binding;GO:0003676:nucleic acid binding;GO:0003677:DNA binding;GO:0003700:transcription factor activity, sequence-specific DNA bindi…	GO:0005622:intracellular;GO:0005623:cell;GO:0005634:nucleus;GO:0005654:nucleoplasm;GO:0005737:cytoplasm;GO:0005739:mitochondrion;GO:0031974:membrane-enclosed lumen;GO:0031981:nuclear lumen;GO:0043226:organelle;GO:0043227:membrane-bounded organelle;GO:0043229:intracellular organelle;GO:0043231:intracellular membrane-bounded organelle;GO:0043233:organelle lumen;GO:0044422:organelle part;GO:0044424:…
LAGE3	4.8742e-48	-0.303086	0.06	0.387	1.18565e-43	0.0628096	0.311274	NA	NA	NA	ENSG00000196976	ENSG00000196976	protein_coding	GRCh38.98	chrX	-	154477769	154479257	1489	hsa:8270:LAGE3, CVG5, DXS9879E, DXS9951E, ESO3, ITBA2	8270	L antigen family member 3 [Source:HGNC Symbol;Acc:HGNC:26058]	-	R-HSA-6782315:tRNA modification in the nucleus and cytosol;R-HSA-72306:tRNA processing;R-HSA-74160:Gene Expression	-	-	-	-	-	GO:0006139:nucleobase-containing compound metabolic process;GO:0006396:RNA processing;GO:0006399:tRNA metabolic process;GO:0006725:cellular aromatic compound metabolic process;GO:0006807:nitrogen compound metabolic process;GO:0008033:tRNA processing;GO:0008152:metabolic process;GO:0009987:cellular process;GO:0010467:gene expression;GO:0016070:RNA metabolic process;GO:0034470:ncRNA processing;GO:0…	GO:0005488:binding;GO:0005515:protein binding	GO:0005622:intracellular;GO:0005623:cell;GO:0005634:nucleus;GO:0043226:organelle;GO:0043227:membrane-bounded organelle;GO:0043229:intracellular organelle;GO:0043231:intracellular membrane-bounded organelle;GO:0044424:intracellular part;GO:0044464:cell part
SNHG7	2.43e-43	-0.303143	0.125	0.472	5.91097e-39	0.138633	0.404879	NA	NA	NA	ENSG00000233016	ENSG00000233016	lncRNA	GRCh38.98	chr9	-	136721366	136728184	6819	hsa:84973:SNHG7, NCRNA00061	84973	small nucleolar RNA host gene 7 [Source:HGNC Symbol;Acc:HGNC:28254]	-	-	-	-	-	-	-	-	-	-
NDUFS5	1.33282e-30	-0.30433	0.409	0.786	3.24209e-26	0.529883	0.889168	NA	NA	NA	ENSG00000168653	ENSG00000168653	protein_coding	GRCh38.98	chr1	+	39026318	39034636	8319	hsa:4725:NDUFS5, CI-15k, CI15K	4725	NADH:ubiquinone oxidoreductase subunit S5 [Source:HGNC Symbol;Acc:HGNC:7712]	hsa01100:Metabolic pathways;hsa04932:Non-alcoholic fatty liver disease (NAFLD);hsa05010:Alzheimer's disease;hsa05012:Parkinson's disease;hsa05016:Huntington's disease;hsa00190:Oxidative phosphorylation	R-HSA-1430728:Metabolism;R-HSA-1428517:The citric acid (TCA) cycle and respiratory electron transport;R-HSA-6799198:Complex I biogenesis;R-HSA-611105:Respiratory electron transport;R-HSA-163200:Respiratory electron transport, ATP synthesis by chemiosmotic coupling, and heat production by uncoupling proteins.	-	-	-	-	-	GO:0006091:generation of precursor metabolites and energy;GO:0006119:oxidative phosphorylation;GO:0006120:mitochondrial electron transport, NADH to ubiquinone;GO:0006139:nucleobase-containing compound metabolic process;GO:0006163:purine nucleotide metabolic process;GO:0006461:protein complex assembly;GO:0006725:cellular aromatic compound metabolic process;GO:0006753:nucleoside phosphate metabolic…	GO:0003824:catalytic activity;GO:0003954:NADH dehydrogenase activity;GO:0008137:NADH dehydrogenase (ubiquinone) activity;GO:0016491:oxidoreductase activity;GO:0016651:oxidoreductase activity, acting on NAD(P)H;GO:0016655:oxidoreductase activity, acting on NAD(P)H, quinone or similar compound as acceptor;GO:0050136:NADH dehydrogenase (quinone) activity	GO:0005622:intracellular;GO:0005623:cell;GO:0005737:cytoplasm;GO:0005739:mitochondrion;GO:0005740:mitochondrial envelope;GO:0005743:mitochondrial inner membrane;GO:0005746:mitochondrial respiratory chain;GO:0005747:mitochondrial respiratory chain complex I;GO:0005758:mitochondrial intermembrane space;GO:0016020:membrane;GO:0019866:organelle inner membrane;GO:0030964:NADH dehydrogenase complex;GO:…
PITHD1	4.97818e-34	-0.304367	0.351	0.75	1.21094e-29	0.446541	0.7863	NA	NA	NA	ENSG00000057757	ENSG00000057757	protein_coding	GRCh38.98	chr1	+	23778418	23788232	9815	hsa:57095:PITHD1, C1orf128, HT014, TXNL1CL	57095	PITH domain containing 1 [Source:HGNC Symbol;Acc:HGNC:25022]	-	-	-	-	-	-	-	-	-	GO:0005622:intracellular;GO:0005623:cell;GO:0005634:nucleus;GO:0043226:organelle;GO:0043227:membrane-bounded organelle;GO:0043229:intracellular organelle;GO:0043231:intracellular membrane-bounded organelle;GO:0044424:intracellular part;GO:0044464:cell part
NFIX	3.4607e-43	-0.304972	0.702	0.936	8.41815e-39	1.07742	1.56643	NA	NA	NA	ENSG00000008441	ENSG00000008441	protein_coding	GRCh38.98	chr19	+	12995608	13098796	103189	hsa:4784:NFIX, MRSHSS, NF1A, SOTOS2	4784	nuclear factor I X [Source:HGNC Symbol;Acc:HGNC:7788]	-	R-HSA-74158:RNA Polymerase III Transcription;R-HSA-504046:RNA Polymerase I, RNA Polymerase III, and Mitochondrial Transcription;R-HSA-73980:RNA Polymerase III Transcription Termination;R-HSA-749476:RNA Polymerase III Abortive And Retractive Initiation;R-HSA-74160:Gene Expression	-	-	614753:Sotos syndrome 2;602535:Marshall-Smith syndrome	-	Bipolar disorder;Body mass index;Clozapine-induced agranulocytosis	GO:0000122:negative regulation of transcription from RNA polymerase II promoter;GO:0006139:nucleobase-containing compound metabolic process;GO:0006259:DNA metabolic process;GO:0006260:DNA replication;GO:0006351:transcription, DNA-templated;GO:0006355:regulation of transcription, DNA-templated;GO:0006357:regulation of transcription from RNA polymerase II promoter;GO:0006366:transcription from RNA …	GO:0000981:RNA polymerase II transcription factor activity, sequence-specific DNA binding;GO:0001071:nucleic acid binding transcription factor activity;GO:0003676:nucleic acid binding;GO:0003677:DNA binding;GO:0003700:transcription factor activity, sequence-specific DNA binding;GO:0003705:transcription factor activity, RNA polymerase II distal enhancer sequence-specific binding;GO:0005488:binding…	GO:0005622:intracellular;GO:0005623:cell;GO:0005634:nucleus;GO:0043226:organelle;GO:0043227:membrane-bounded organelle;GO:0043229:intracellular organelle;GO:0043231:intracellular membrane-bounded organelle;GO:0044424:intracellular part;GO:0044464:cell part
ZNF358	3.68343e-41	-0.305093	0.16	0.523	8.95994e-37	0.187226	0.466816	NA	NA	NA	ENSG00000198816	ENSG00000198816	protein_coding	GRCh38.98	chr19	+	7515292	7521025	5734	hsa:140467:ZNF358, ZFEND	140467	zinc finger protein 358 [Source:HGNC Symbol;Acc:HGNC:16838]	-	-	-	-	-	-	-	GO:0006139:nucleobase-containing compound metabolic process;GO:0006351:transcription, DNA-templated;GO:0006355:regulation of transcription, DNA-templated;GO:0006725:cellular aromatic compound metabolic process;GO:0006807:nitrogen compound metabolic process;GO:0007275:multicellular organism development;GO:0007399:nervous system development;GO:0008152:metabolic process;GO:0009058:biosynthetic proce…	GO:0003676:nucleic acid binding;GO:0003677:DNA binding;GO:0005488:binding;GO:0043167:ion binding;GO:0043169:cation binding;GO:0046872:metal ion binding;GO:0097159:organic cyclic compound binding;GO:1901363:heterocyclic compound binding	GO:0005622:intracellular;GO:0005623:cell;GO:0005634:nucleus;GO:0043226:organelle;GO:0043227:membrane-bounded organelle;GO:0043229:intracellular organelle;GO:0043231:intracellular membrane-bounded organelle;GO:0044424:intracellular part;GO:0044464:cell part
UQCRQ	4.07019e-32	-0.305115	0.474	0.817	9.90074e-28	0.598905	0.975474	NA	NA	NA	ENSG00000164405	ENSG00000164405	protein_coding	GRCh38.98	chr5	+	132866630	132868847	2218	hsa:27089:UQCRQ, MC3DN4, QCR8, QP-C, QPC, UQCR7	27089	ubiquinol-cytochrome c reductase complex III subunit VII [Source:HGNC Symbol;Acc:HGNC:29594]	hsa01100:Metabolic pathways;hsa04932:Non-alcoholic fatty liver disease (NAFLD);hsa05010:Alzheimer's disease;hsa05012:Parkinson's disease;hsa05016:Huntington's disease;hsa00190:Oxidative phosphorylation;hsa04260:Cardiac muscle contraction	R-HSA-1430728:Metabolism;R-HSA-1428517:The citric acid (TCA) cycle and respiratory electron transport;R-HSA-611105:Respiratory electron transport;R-HSA-163200:Respiratory electron transport, ATP synthesis by chemiosmotic coupling, and heat production by uncoupling proteins.	-	-	615159:Mitochondrial complex III deficiency, nuclear type 4	Congenital disorders of metabolism;Mitochondrial diseases;H00473:Mitochondrial respiratory chain deficiencies (MRCD)	-	GO:0006091:generation of precursor metabolites and energy;GO:0006119:oxidative phosphorylation;GO:0006122:mitochondrial electron transport, ubiquinol to cytochrome c;GO:0006139:nucleobase-containing compound metabolic process;GO:0006163:purine nucleotide metabolic process;GO:0006725:cellular aromatic compound metabolic process;GO:0006753:nucleoside phosphate metabolic process;GO:0006793:phosphoru…	GO:0003824:catalytic activity;GO:0005215:transporter activity;GO:0008121:ubiquinol-cytochrome-c reductase activity;GO:0008324:cation transmembrane transporter activity;GO:0015075:ion transmembrane transporter activity;GO:0015077:monovalent inorganic cation transmembrane transporter activity;GO:0015078:hydrogen ion transmembrane transporter activity;GO:0016491:oxidoreductase activity;GO:0016679:ox…	GO:0005622:intracellular;GO:0005623:cell;GO:0005737:cytoplasm;GO:0005739:mitochondrion;GO:0005740:mitochondrial envelope;GO:0005743:mitochondrial inner membrane;GO:0016020:membrane;GO:0019866:organelle inner membrane;GO:0031090:organelle membrane;GO:0031966:mitochondrial membrane;GO:0031967:organelle envelope;GO:0031975:envelope;GO:0043226:organelle;GO:0043227:membrane-bounded organelle;GO:004322…
UBALD2	9.81028e-45	-0.305381	0.104	0.446	2.38635e-40	0.120099	0.384157	NA	NA	NA	ENSG00000185262	ENSG00000185262	protein_coding	GRCh38.98	chr17	+	76265348	76271298	5951	hsa:283991:UBALD2, FAM100B	283991	UBA like domain containing 2 [Source:HGNC Symbol;Acc:HGNC:28438]	-	-	-	-	-	-	-	-	-	-
SMIM26	1.73232e-36	-0.306597	0.267	0.65	4.21387e-32	0.313575	0.624613	NA	NA	NA	ENSG00000232388	ENSG00000232388	protein_coding	GRCh38.98	chr20	+	18567347	18569563	2217	hsa:388789:LINC00493	388789	small integral membrane protein 26 [Source:HGNC Symbol;Acc:HGNC:43430]	-	-	-	-	-	-	-	-	-	-
NDRG1	8.87715e-64	-0.306859	0.811	0.969	2.15937e-59	1.49078	2.08113	NA	NA	NA	ENSG00000104419	ENSG00000104419	protein_coding	GRCh38.98	chr8	-	133237171	133302022	64852	hsa:10397:NDRG1, CAP43, CMT4D, DRG-1, DRG1, GC4, HMSNL, NDR1, NMSL, PROXY1, RIT42, RTP, TARG1, TDD5	10397	N-myc downstream regulated 1 [Source:HGNC Symbol;Acc:HGNC:7679]	-	R-HSA-3700989:Transcriptional Regulation by TP53;R-HSA-212436:Generic Transcription Pathway;R-HSA-74160:Gene Expression;R-HSA-5633008:TP53 Regulates Transcription of Cell Death Genes;R-HSA-6803205:TP53 regulates transcription of several additional cell death genes whose specific roles in p53-dependent apoptosis remain uncertain	-	-	601455:Charcot-Marie-Tooth disease, type 4D	Nervous system diseases;Neurodegenerative diseases;H00264:Charcot-Marie-Tooth disease (CMT)	Post-traumatic stress disorder (asjusted for relatedness)	GO:0000075:cell cycle checkpoint;GO:0001666:response to hypoxia;GO:0001775:cell activation;GO:0002274:myeloid leukocyte activation;GO:0002376:immune system process;GO:0006915:apoptotic process;GO:0006950:response to stress;GO:0006974:cellular response to DNA damage stimulus;GO:0007009:plasma membrane organization;GO:0007049:cell cycle;GO:0007154:cell communication;GO:0007165:signal transduction;G…	GO:0005488:binding;GO:0005515:protein binding;GO:0008017:microtubule binding;GO:0008092:cytoskeletal protein binding;GO:0015631:tubulin binding;GO:0017016:Ras GTPase binding;GO:0017137:Rab GTPase binding;GO:0019899:enzyme binding;GO:0031267:small GTPase binding;GO:0043015:gamma-tubulin binding;GO:0045296:cadherin binding;GO:0050839:cell adhesion molecule binding;GO:0051020:GTPase binding	GO:0005576:extracellular region;GO:0005622:intracellular;GO:0005623:cell;GO:0005634:nucleus;GO:0005737:cytoplasm;GO:0005768:endosome;GO:0005773:vacuole;GO:0005774:vacuolar membrane;GO:0005813:centrosome;GO:0005815:microtubule organizing center;GO:0005829:cytosol;GO:0005856:cytoskeleton;GO:0005874:microtubule;GO:0005886:plasma membrane;GO:0005911:cell-cell junction;GO:0005912:adherens junction;GO:…
NDUFB2	6.11255e-35	-0.30692	0.607	0.901	1.48688e-30	0.862741	1.30433	NA	NA	NA	ENSG00000090266	ENSG00000090266	protein_coding	GRCh38.98	chr7	+	140690777	140722790	32014	hsa:4708:NDUFB2, AGGG, CI-AGGG	4708	NADH:ubiquinone oxidoreductase subunit B2 [Source:HGNC Symbol;Acc:HGNC:7697]	hsa01100:Metabolic pathways;hsa04932:Non-alcoholic fatty liver disease (NAFLD);hsa05010:Alzheimer's disease;hsa05012:Parkinson's disease;hsa05016:Huntington's disease;hsa00190:Oxidative phosphorylation	R-HSA-1430728:Metabolism;R-HSA-1428517:The citric acid (TCA) cycle and respiratory electron transport;R-HSA-6799198:Complex I biogenesis;R-HSA-611105:Respiratory electron transport;R-HSA-163200:Respiratory electron transport, ATP synthesis by chemiosmotic coupling, and heat production by uncoupling proteins.	-	-	-	-	-	GO:0006091:generation of precursor metabolites and energy;GO:0006119:oxidative phosphorylation;GO:0006120:mitochondrial electron transport, NADH to ubiquinone;GO:0006139:nucleobase-containing compound metabolic process;GO:0006163:purine nucleotide metabolic process;GO:0006461:protein complex assembly;GO:0006725:cellular aromatic compound metabolic process;GO:0006753:nucleoside phosphate metabolic…	GO:0003824:catalytic activity;GO:0003954:NADH dehydrogenase activity;GO:0008137:NADH dehydrogenase (ubiquinone) activity;GO:0016491:oxidoreductase activity;GO:0016651:oxidoreductase activity, acting on NAD(P)H;GO:0016655:oxidoreductase activity, acting on NAD(P)H, quinone or similar compound as acceptor;GO:0050136:NADH dehydrogenase (quinone) activity	GO:0005622:intracellular;GO:0005623:cell;GO:0005737:cytoplasm;GO:0005739:mitochondrion;GO:0005740:mitochondrial envelope;GO:0005743:mitochondrial inner membrane;GO:0005746:mitochondrial respiratory chain;GO:0005747:mitochondrial respiratory chain complex I;GO:0016020:membrane;GO:0019866:organelle inner membrane;GO:0030964:NADH dehydrogenase complex;GO:0031090:organelle membrane;GO:0031966:mitocho…
ATF4	1.35139e-30	-0.307014	0.464	0.786	3.28726e-26	0.619131	1.0031	NA	NA	NA	ENSG00000128272	ENSG00000128272	protein_coding	GRCh38.98	chr22	+	39519695	39522685	2991	hsa:468:ATF4, CREB-2, CREB2, TAXREB67, TXREB	468	activating transcription factor 4 [Source:HGNC Symbol;Acc:HGNC:786]	hsa04151:PI3K-Akt signaling pathway;hsa05161:Hepatitis B;hsa05166:HTLV-I infection;hsa04911:Insulin secretion;hsa04022:cGMP-PKG signaling pathway;hsa04211:Longevity regulating pathway;hsa04010:MAPK signaling pathway;hsa04722:Neurotrophin signaling pathway;hsa04922:Glucagon signaling pathway;hsa05203:Viral carcinogenesis;hsa04261:Adrenergic signaling in cardiomyocytes;hsa04728:Dopaminergic synapse…	R-HSA-380994:ATF4 activates genes;R-HSA-392499:Metabolism of proteins;R-HSA-381119:Unfolded Protein Response (UPR);R-HSA-381183:ATF6-alpha activates chaperone genes;R-HSA-381042:PERK regulates gene expression;R-HSA-381033:ATF6-alpha activates chaperones	-	P00006:Apoptosis signaling pathway	-	-	Inflammatory bowel disease	GO:0001816:cytokine production;GO:0001817:regulation of cytokine production;GO:0001819:positive regulation of cytokine production;GO:0005975:carbohydrate metabolic process;GO:0005996:monosaccharide metabolic process;GO:0006006:glucose metabolic process;GO:0006082:organic acid metabolic process;GO:0006094:gluconeogenesis;GO:0006139:nucleobase-containing compound metabolic process;GO:0006351:transc…	GO:0000975:regulatory region DNA binding;GO:0000976:transcription regulatory region sequence-specific DNA binding;GO:0000977:RNA polymerase II regulatory region sequence-specific DNA binding;GO:0000978:RNA polymerase II core promoter proximal region sequence-specific DNA binding;GO:0000981:RNA polymerase II transcription factor activity, sequence-specific DNA binding;GO:0000982:transcription fact…	GO:0005622:intracellular;GO:0005623:cell;GO:0005634:nucleus;GO:0005654:nucleoplasm;GO:0005667:transcription factor complex;GO:0005737:cytoplasm;GO:0005815:microtubule organizing center;GO:0005856:cytoskeleton;GO:0005886:plasma membrane;GO:0015630:microtubule cytoskeleton;GO:0016020:membrane;GO:0016234:inclusion body;GO:0031252:cell leading edge;GO:0031253:cell projection membrane;GO:0031256:leadi…
CYC1	4.98137e-42	-0.307195	0.175	0.551	1.21172e-37	0.201776	0.486957	NA	NA	NA	ENSG00000179091	ENSG00000179091	protein_coding	GRCh38.98	chr8	+	144095039	144097525	2487	hsa:1537:CYC1, MC3DN6, UQCR4	1537	cytochrome c1 [Source:HGNC Symbol;Acc:HGNC:2579]	hsa01100:Metabolic pathways;hsa04932:Non-alcoholic fatty liver disease (NAFLD);hsa05010:Alzheimer's disease;hsa05012:Parkinson's disease;hsa05016:Huntington's disease;hsa00190:Oxidative phosphorylation;hsa04260:Cardiac muscle contraction	R-HSA-392499:Metabolism of proteins;R-HSA-1430728:Metabolism;R-HSA-1428517:The citric acid (TCA) cycle and respiratory electron transport;R-HSA-1268020:Mitochondrial protein import;R-HSA-611105:Respiratory electron transport;R-HSA-163200:Respiratory electron transport, ATP synthesis by chemiosmotic coupling, and heat production by uncoupling proteins.	-	P00029:Huntington disease;P00020:FAS signaling pathway	615453:Mitochondrial complex III deficiency, nuclear type 6	-	-	GO:0006091:generation of precursor metabolites and energy;GO:0006119:oxidative phosphorylation;GO:0006122:mitochondrial electron transport, ubiquinol to cytochrome c;GO:0006139:nucleobase-containing compound metabolic process;GO:0006163:purine nucleotide metabolic process;GO:0006725:cellular aromatic compound metabolic process;GO:0006753:nucleoside phosphate metabolic process;GO:0006793:phosphoru…	GO:0005488:binding;GO:0009055:electron carrier activity;GO:0020037:heme binding;GO:0043167:ion binding;GO:0043169:cation binding;GO:0045155:electron transporter, transferring electrons from CoQH2-cytochrome c reductase complex and cytochrome c oxidase complex activity;GO:0046872:metal ion binding;GO:0046906:tetrapyrrole binding;GO:0097159:organic cyclic compound binding;GO:1901363:heterocyclic co…	GO:0005622:intracellular;GO:0005623:cell;GO:0005634:nucleus;GO:0005737:cytoplasm;GO:0005739:mitochondrion;GO:0005740:mitochondrial envelope;GO:0005743:mitochondrial inner membrane;GO:0016020:membrane;GO:0016021:integral component of membrane;GO:0019866:organelle inner membrane;GO:0031090:organelle membrane;GO:0031224:intrinsic component of membrane;GO:0031966:mitochondrial membrane;GO:0031967:org…
ITPK1	4.93688e-33	-0.308179	0.374	0.761	1.2009e-28	0.479671	0.832045	NA	NA	NA	ENSG00000100605	ENSG00000100605	protein_coding	GRCh38.98	chr14	-	92936914	93116320	179407	hsa:3705:ITPK1, ITRPK1	3705	inositol-tetrakisphosphate 1-kinase [Source:HGNC Symbol;Acc:HGNC:6177]	hsa01100:Metabolic pathways;hsa00562:Inositol phosphate metabolism;hsa04070:Phosphatidylinositol signaling system	R-HSA-983231:Factors involved in megakaryocyte development and platelet production;R-HSA-1855204:Synthesis of IP3 and IP4 in the cytosol;R-HSA-1430728:Metabolism;R-HSA-109582:Hemostasis;R-HSA-1855167:Synthesis of pyrophosphates in the cytosol;R-HSA-1483249:Inositol phosphate metabolism	PWY-6371:superpathway of inositol phosphate compounds;PWY-6365:D-myo-inositol (3,4,5,6)-tetrakisphosphate biosynthesis;PWY-6366:D-myo-inositol (1,4,5,6)-tetrakisphosphate biosynthesis;PWY-6554:1D-myo-inositol hexakisphosphate biosynthesis V (from Ins(1,3,4)P3);PWY-6362:1D-myo-inositol hexakisphosphate biosynthesis II (mammalian)	-	-	-	Endometriosis;Platelet count;Thyroid hormone levels	GO:0006066:alcohol metabolic process;GO:0006793:phosphorus metabolic process;GO:0006796:phosphate-containing compound metabolic process;GO:0006950:response to stress;GO:0007154:cell communication;GO:0007165:signal transduction;GO:0007275:multicellular organism development;GO:0007399:nervous system development;GO:0007596:blood coagulation;GO:0007599:hemostasis;GO:0008152:metabolic process;GO:00096…	GO:0000166:nucleotide binding;GO:0000287:magnesium ion binding;GO:0001882:nucleoside binding;GO:0001883:purine nucleoside binding;GO:0003824:catalytic activity;GO:0005488:binding;GO:0005524:ATP binding;GO:0016301:kinase activity;GO:0016740:transferase activity;GO:0016772:transferase activity, transferring phosphorus-containing groups;GO:0016773:phosphotransferase activity, alcohol group as accept…	GO:0005622:intracellular;GO:0005623:cell;GO:0005737:cytoplasm;GO:0005829:cytosol;GO:0005886:plasma membrane;GO:0016020:membrane;GO:0016324:apical plasma membrane;GO:0044424:intracellular part;GO:0044425:membrane part;GO:0044444:cytoplasmic part;GO:0044459:plasma membrane part;GO:0044464:cell part;GO:0045177:apical part of cell;GO:0071944:cell periphery;GO:0098590:plasma membrane region
OST4	6.53787e-35	-0.308445	0.301	0.691	1.59034e-30	0.35629	0.679591	NA	NA	NA	ENSG00000228474	ENSG00000228474	protein_coding	GRCh38.98	chr2	-	27070472	27071654	1183	hsa:100128731:OST4	100128731	oligosaccharyltransferase complex subunit 4, non-catalytic [Source:HGNC Symbol;Acc:HGNC:32483]	-	-	-	-	-	-	-	-	-	GO:0005622:intracellular;GO:0005623:cell;GO:0005737:cytoplasm;GO:0005783:endoplasmic reticulum;GO:0005789:endoplasmic reticulum membrane;GO:0012505:endomembrane system;GO:0016020:membrane;GO:0016021:integral component of membrane;GO:0031224:intrinsic component of membrane;GO:0042175:nuclear outer membrane-endoplasmic reticulum membrane network;GO:0043226:organelle;GO:0043227:membrane-bounded orga…
RPL24	8.9527e-43	-0.309633	0.662	0.935	2.17774e-38	1.00056	1.47948	NA	NA	NA	ENSG00000114391	ENSG00000114391	protein_coding	GRCh38.98	chr3	-	101681091	101686718	5628	hsa:6152:RPL24, HEL-S-310, L24	6152	ribosomal protein L24 [Source:HGNC Symbol;Acc:HGNC:10325]	hsa03010:Ribosome	R-HSA-72706:GTP hydrolysis and joining of the 60S ribosomal subunit;R-HSA-72689:Formation of a pool of free 40S subunits;R-HSA-72737:Cap-dependent Translation Initiation;R-HSA-156827:L13a-mediated translational silencing of Ceruloplasmin expression;R-HSA-72764:Eukaryotic Translation Termination;R-HSA-2408522:Selenoamino acid metabolism;R-HSA-72312:rRNA processing;R-HSA-927802:Nonsense-Mediated De…	-	-	-	-	-	GO:0000027:ribosomal large subunit assembly;GO:0000184:nuclear-transcribed mRNA catabolic process, nonsense-mediated decay;GO:0000956:nuclear-transcribed mRNA catabolic process;GO:0006139:nucleobase-containing compound metabolic process;GO:0006364:rRNA processing;GO:0006396:RNA processing;GO:0006401:RNA catabolic process;GO:0006402:mRNA catabolic process;GO:0006412:translation;GO:0006413:translat…	GO:0003676:nucleic acid binding;GO:0003723:RNA binding;GO:0003735:structural constituent of ribosome;GO:0005198:structural molecule activity;GO:0005488:binding;GO:0005515:protein binding;GO:0044822:poly(A) RNA binding;GO:0097159:organic cyclic compound binding;GO:1901363:heterocyclic compound binding	GO:0005576:extracellular region;GO:0005622:intracellular;GO:0005623:cell;GO:0005737:cytoplasm;GO:0005829:cytosol;GO:0005840:ribosome;GO:0015934:large ribosomal subunit;GO:0016020:membrane;GO:0022625:cytosolic large ribosomal subunit;GO:0022626:cytosolic ribosome;GO:0030529:intracellular ribonucleoprotein complex;GO:0031982:vesicle;GO:0031988:membrane-bounded vesicle;GO:0032991:macromolecular comp…
RPS27A	3.33482e-56	-0.31103	0.772	0.971	8.11194e-52	1.29497	1.84713	NA	NA	NA	ENSG00000143947	ENSG00000143947	protein_coding	GRCh38.98	chr2	+	55231903	55235853	3951	hsa:6233:RPS27A, CEP80, HEL112, S27A, UBA80, UBC, UBCEP1, UBCEP80	6233	ribosomal protein S27a [Source:HGNC Symbol;Acc:HGNC:10417]	hsa03010:Ribosome	R-HSA-6782135:Dual incision in TC-NER;R-HSA-450294:MAP kinase activation in TLR cascade;R-HSA-2644602:Signaling by NOTCH1 PEST Domain Mutants in Cancer;R-HSA-5654726:Negative regulation of FGFR1 signaling;R-HSA-5689603:UCH proteinases;R-HSA-204998:Cell death signalling via NRAGE, NRIF and NADE;R-HSA-3700989:Transcriptional Regulation by TP53;R-HSA-193639:p75NTR signals via NF-kB;R-HSA-2424491:DAP…	-	-	-	-	-	GO:0000075:cell cycle checkpoint;GO:0000077:DNA damage checkpoint;GO:0000082:G1/S transition of mitotic cell cycle;GO:0000086:G2/M transition of mitotic cell cycle;GO:0000122:negative regulation of transcription from RNA polymerase II promoter;GO:0000165:MAPK cascade;GO:0000184:nuclear-transcribed mRNA catabolic process, nonsense-mediated decay;GO:0000187:activation of MAPK activity;GO:0000209:pr…	GO:0003676:nucleic acid binding;GO:0003723:RNA binding;GO:0003735:structural constituent of ribosome;GO:0005198:structural molecule activity;GO:0005488:binding;GO:0005515:protein binding;GO:0043167:ion binding;GO:0043169:cation binding;GO:0044822:poly(A) RNA binding;GO:0046872:metal ion binding;GO:0097159:organic cyclic compound binding;GO:1901363:heterocyclic compound binding	GO:0005576:extracellular region;GO:0005615:extracellular space;GO:0005622:intracellular;GO:0005623:cell;GO:0005634:nucleus;GO:0005654:nucleoplasm;GO:0005730:nucleolus;GO:0005737:cytoplasm;GO:0005768:endosome;GO:0005773:vacuole;GO:0005774:vacuolar membrane;GO:0005829:cytosol;GO:0005840:ribosome;GO:0005886:plasma membrane;GO:0010008:endosome membrane;GO:0012505:endomembrane system;GO:0012506:vesicl…
YY1	1.82738e-32	-0.312015	0.426	0.795	4.4451e-28	0.555692	0.931299	NA	NA	NA	ENSG00000100811	ENSG00000100811	protein_coding	GRCh38.98	chr14	+	100238298	100282788	44491	hsa:7528:YY1, DELTA, INO80S, NF-E1, UCRBP, YIN-YANG-1	7528	YY1 transcription factor [Source:HGNC Symbol;Acc:HGNC:12856]	-	R-HSA-5689603:UCH proteinases;R-HSA-1266738:Developmental Biology;R-HSA-5619507:Activation of HOX genes during differentiation;R-HSA-5688426:Deubiquitination;R-HSA-5696399:Global Genome Nucleotide Excision Repair (GG-NER);R-HSA-8866910:TFAP2 (AP-2) family regulates transcription of growth factors and their receptors;R-HSA-73894:DNA Repair;R-HSA-392499:Metabolism of proteins;R-HSA-597592:Post-tran…	-	-	-	-	-	GO:0000003:reproduction;GO:0000122:negative regulation of transcription from RNA polymerase II promoter;GO:0000724:double-strand break repair via homologous recombination;GO:0000725:recombinational repair;GO:0006139:nucleobase-containing compound metabolic process;GO:0006259:DNA metabolic process;GO:0006281:DNA repair;GO:0006302:double-strand break repair;GO:0006310:DNA recombination;GO:0006351:t…	GO:0000217:DNA secondary structure binding;GO:0000400:four-way junction DNA binding;GO:0000975:regulatory region DNA binding;GO:0000976:transcription regulatory region sequence-specific DNA binding;GO:0000981:RNA polymerase II transcription factor activity, sequence-specific DNA binding;GO:0000982:transcription factor activity, RNA polymerase II core promoter proximal region sequence-specific bin…	GO:0000228:nuclear chromosome;GO:0000785:chromatin;GO:0000790:nuclear chromatin;GO:0005622:intracellular;GO:0005623:cell;GO:0005634:nucleus;GO:0005694:chromosome;GO:0016363:nuclear matrix;GO:0031011:Ino80 complex;GO:0031974:membrane-enclosed lumen;GO:0031981:nuclear lumen;GO:0032991:macromolecular complex;GO:0033202:DNA helicase complex;GO:0034399:nuclear periphery;GO:0043226:organelle;GO:0043227…
DLL1	9.39865e-35	-0.31219	0.15	0.456	2.28622e-30	0.174782	0.458599	NA	NA	NA	ENSG00000198719	ENSG00000198719	protein_coding	GRCh38.98	chr6	-	170282206	170306565	24360	hsa:28514:DLL1, DELTA1, DL1, Delta	28514	delta like canonical Notch ligand 1 [Source:HGNC Symbol;Acc:HGNC:2908]	hsa01522:Endocrine resistance;hsa04330:Notch signaling pathway	R-HSA-2644602:Signaling by NOTCH1 PEST Domain Mutants in Cancer;R-HSA-2691230:Signaling by NOTCH1 HD Domain Mutants in Cancer;R-HSA-2894862:Constitutive Signaling by NOTCH1 HD+PEST Domain Mutants;R-HSA-2122948:Activated NOTCH1 Transmits Signal to the Nucleus;R-HSA-2660826:Constitutive Signaling by NOTCH1 t(7;9)(NOTCH1:M1580_K2555) Translocation Mutant;R-HSA-2660825:Signaling by NOTCH1 t(7;9)(NOTC…	-	P00005:Angiogenesis	-	-	Type 1 diabetes;Interferon alpha levels in systemic lupus erythematosus	GO:0001525:angiogenesis;GO:0001568:blood vessel development;GO:0001654:eye development;GO:0001655:urogenital system development;GO:0001708:cell fate specification;GO:0001709:cell fate determination;GO:0001756:somitogenesis;GO:0001757:somite specification;GO:0001775:cell activation;GO:0001816:cytokine production;GO:0001817:regulation of cytokine production;GO:0001818:negative regulation of cytokin…	GO:0005102:receptor binding;GO:0005112:Notch binding;GO:0005488:binding;GO:0005509:calcium ion binding;GO:0005515:protein binding;GO:0008134:transcription factor binding;GO:0030957:Tat protein binding;GO:0043167:ion binding;GO:0043169:cation binding;GO:0046872:metal ion binding;GO:0097110:scaffold protein binding	GO:0005576:extracellular region;GO:0005622:intracellular;GO:0005623:cell;GO:0005737:cytoplasm;GO:0005886:plasma membrane;GO:0005887:integral component of plasma membrane;GO:0005912:adherens junction;GO:0016020:membrane;GO:0016021:integral component of membrane;GO:0016324:apical plasma membrane;GO:0030054:cell junction;GO:0031224:intrinsic component of membrane;GO:0031226:intrinsic component of pl…
ATP5MPL	3.65297e-32	-0.312761	0.429	0.792	8.88584e-28	0.526507	0.896048	NA	NA	NA	ENSG00000156411	ENSG00000156411	protein_coding	GRCh38.98	chr14	-	103912288	103928269	15982	hsa:9556:C14orf2, MP68, PLPM	9556	ATP synthase membrane subunit 6.8PL [Source:HGNC Symbol;Acc:HGNC:1188]	-	-	-	-	-	-	-	-	-	GO:0005622:intracellular;GO:0005623:cell;GO:0005737:cytoplasm;GO:0005739:mitochondrion;GO:0005740:mitochondrial envelope;GO:0005743:mitochondrial inner membrane;GO:0005753:mitochondrial proton-transporting ATP synthase complex;GO:0016020:membrane;GO:0016021:integral component of membrane;GO:0016469:proton-transporting two-sector ATPase complex;GO:0019866:organelle inner membrane;GO:0031090:organe…
LYRM2	1.14578e-33	-0.313276	0.314	0.686	2.78711e-29	0.376759	0.710659	NA	NA	NA	ENSG00000083099	ENSG00000083099	protein_coding	GRCh38.98	chr6	-	89568144	89638749	70606	hsa:57226:LYRM2, DJ122O8.2	57226	LYR motif containing 2 [Source:HGNC Symbol;Acc:HGNC:25229]	-	-	-	-	-	-	-	-	GO:0005488:binding;GO:0005515:protein binding	GO:0005622:intracellular;GO:0005623:cell;GO:0005737:cytoplasm;GO:0005739:mitochondrion;GO:0043226:organelle;GO:0043227:membrane-bounded organelle;GO:0043229:intracellular organelle;GO:0043231:intracellular membrane-bounded organelle;GO:0044424:intracellular part;GO:0044444:cytoplasmic part;GO:0044464:cell part
TRIM8	1.08281e-36	-0.313487	0.277	0.664	2.63393e-32	0.332391	0.655773	NA	NA	NA	ENSG00000171206	ENSG00000171206	protein_coding	GRCh38.98	chr10	+	102642310	102660680	18371	hsa:81603:TRIM8, GERP, RNF27	81603	tripartite motif containing 8 [Source:HGNC Symbol;Acc:HGNC:15579]	-	R-HSA-168256:Immune System;R-HSA-913531:Interferon Signaling;R-HSA-1280215:Cytokine Signaling in Immune system;R-HSA-877300:Interferon gamma signaling	-	-	-	-	Schizophrenia;Prostate cancer;Ulcerative colitis	GO:0002376:immune system process;GO:0006139:nucleobase-containing compound metabolic process;GO:0006351:transcription, DNA-templated;GO:0006355:regulation of transcription, DNA-templated;GO:0006464:cellular protein modification process;GO:0006725:cellular aromatic compound metabolic process;GO:0006807:nitrogen compound metabolic process;GO:0006914:autophagy;GO:0006950:response to stress;GO:000695…	GO:0003824:catalytic activity;GO:0005488:binding;GO:0005515:protein binding;GO:0008270:zinc ion binding;GO:0016874:ligase activity;GO:0042802:identical protein binding;GO:0042803:protein homodimerization activity;GO:0043167:ion binding;GO:0043169:cation binding;GO:0046872:metal ion binding;GO:0046914:transition metal ion binding;GO:0046983:protein dimerization activity	GO:0005622:intracellular;GO:0005623:cell;GO:0005634:nucleus;GO:0005654:nucleoplasm;GO:0005737:cytoplasm;GO:0005829:cytosol;GO:0016604:nuclear body;GO:0016605:PML body;GO:0031974:membrane-enclosed lumen;GO:0031981:nuclear lumen;GO:0043226:organelle;GO:0043227:membrane-bounded organelle;GO:0043229:intracellular organelle;GO:0043231:intracellular membrane-bounded organelle;GO:0043233:organelle lumen…
CDH19	4.8864e-31	-0.313627	0.422	0.77	1.18862e-26	0.563041	0.942592	NA	NA	NA	ENSG00000071991	ENSG00000071991	protein_coding	GRCh38.98	chr18	-	66501083	66604138	103056	hsa:28513:CDH19, CDH7, CDH7L2	28513	cadherin 19 [Source:HGNC Symbol;Acc:HGNC:1758]	-	-	-	P00057:Wnt signaling pathway;P00012:Cadherin signaling pathway	-	-	Blood pressure (smoking interaction)	GO:0007155:cell adhesion;GO:0007156:homophilic cell adhesion via plasma membrane adhesion molecules;GO:0022610:biological adhesion;GO:0098609:cell-cell adhesion;GO:0098742:cell-cell adhesion via plasma-membrane adhesion molecules	GO:0005488:binding;GO:0005509:calcium ion binding;GO:0043167:ion binding;GO:0043169:cation binding;GO:0046872:metal ion binding	GO:0005623:cell;GO:0005886:plasma membrane;GO:0016020:membrane;GO:0016021:integral component of membrane;GO:0031224:intrinsic component of membrane;GO:0044425:membrane part;GO:0044464:cell part;GO:0071944:cell periphery
COX6A1	3.5899e-38	-0.313707	0.607	0.911	8.73244e-34	0.85341	1.3036	NA	NA	NA	ENSG00000111775	ENSG00000111775	protein_coding	GRCh38.98	chr12	+	120438090	120440737	2648	hsa:1337:COX6A1, CMTRID, COX6A, COX6AL	1337	cytochrome c oxidase subunit 6A1 [Source:HGNC Symbol;Acc:HGNC:2277]	hsa01100:Metabolic pathways;hsa04932:Non-alcoholic fatty liver disease (NAFLD);hsa05010:Alzheimer's disease;hsa05012:Parkinson's disease;hsa05016:Huntington's disease;hsa00190:Oxidative phosphorylation;hsa04260:Cardiac muscle contraction	R-HSA-3700989:Transcriptional Regulation by TP53;R-HSA-1430728:Metabolism;R-HSA-1428517:The citric acid (TCA) cycle and respiratory electron transport;R-HSA-212436:Generic Transcription Pathway;R-HSA-74160:Gene Expression;R-HSA-5628897:TP53 Regulates Metabolic Genes;R-HSA-611105:Respiratory electron transport;R-HSA-163200:Respiratory electron transport, ATP synthesis by chemiosmotic coupling, and…	-	-	616039:Charcot-Marie-Tooth disease, recessive intermediate D	-	-	GO:0006091:generation of precursor metabolites and energy;GO:0006119:oxidative phosphorylation;GO:0006123:mitochondrial electron transport, cytochrome c to oxygen;GO:0006139:nucleobase-containing compound metabolic process;GO:0006163:purine nucleotide metabolic process;GO:0006725:cellular aromatic compound metabolic process;GO:0006753:nucleoside phosphate metabolic process;GO:0006793:phosphorus m…	GO:0003824:catalytic activity;GO:0004129:cytochrome-c oxidase activity;GO:0005215:transporter activity;GO:0008324:cation transmembrane transporter activity;GO:0009055:electron carrier activity;GO:0015002:heme-copper terminal oxidase activity;GO:0015075:ion transmembrane transporter activity;GO:0015077:monovalent inorganic cation transmembrane transporter activity;GO:0015078:hydrogen ion transmemb…	GO:0005622:intracellular;GO:0005623:cell;GO:0005737:cytoplasm;GO:0005739:mitochondrion;GO:0005740:mitochondrial envelope;GO:0005743:mitochondrial inner membrane;GO:0005746:mitochondrial respiratory chain;GO:0005751:mitochondrial respiratory chain complex IV;GO:0016020:membrane;GO:0019866:organelle inner membrane;GO:0031090:organelle membrane;GO:0031966:mitochondrial membrane;GO:0031967:organelle …
GJC2	8.30411e-33	-0.313886	0.325	0.688	2.01998e-28	0.41698	0.76138	NA	NA	NA	ENSG00000198835	ENSG00000198835	protein_coding	GRCh38.98	chr1	+	228149930	228159826	9897	hsa:57165:GJC2, CX46.6, Cx47, GJA12, HLD2, LMPH1C, PMLDAR, SPG44	57165	gap junction protein gamma 2 [Source:HGNC Symbol;Acc:HGNC:17494]	-	R-HSA-190828:Gap junction trafficking;R-HSA-157858:Gap junction trafficking and regulation;R-HSA-5653656:Vesicle-mediated transport;R-HSA-190861:Gap junction assembly;R-HSA-199991:Membrane Trafficking	-	-	608804:Leukodystrophy, hypomyelinating, 2;613480:Lymphedema, hereditary, IC;613206:Spastic paraplegia 44, autosomal recessive	Skin diseases;Skin and soft tissue diseases;H00266:Hereditary spastic paraplegia (SPG);Congenital disorders of metabolism;Congenital disorders of lipid/glycolipid metabolism;H00679:Pelizaeus-Merzbacher disease	-	GO:0006810:transport;GO:0007154:cell communication;GO:0007267:cell-cell signaling;GO:0009636:response to toxic substance;GO:0009987:cellular process;GO:0023052:signaling;GO:0042221:response to chemical;GO:0044699:single-organism process;GO:0044700:single organism signaling;GO:0044763:single-organism cellular process;GO:0050896:response to stimulus;GO:0051179:localization;GO:0051234:establishment …	GO:0005215:transporter activity;GO:0005243:gap junction channel activity;GO:0015267:channel activity;GO:0022803:passive transmembrane transporter activity;GO:0022829:wide pore channel activity;GO:0022857:transmembrane transporter activity	GO:0005623:cell;GO:0005886:plasma membrane;GO:0005911:cell-cell junction;GO:0005921:gap junction;GO:0005922:connexin complex;GO:0016020:membrane;GO:0016021:integral component of membrane;GO:0030054:cell junction;GO:0031224:intrinsic component of membrane;GO:0032991:macromolecular complex;GO:0043209:myelin sheath;GO:0043234:protein complex;GO:0044425:membrane part;GO:0044459:plasma membrane part;G…
CCSAP	1.21204e-35	-0.314089	0.259	0.623	2.94828e-31	0.32302	0.644813	NA	NA	NA	ENSG00000154429	ENSG00000154429	protein_coding	GRCh38.98	chr1	-	229321011	229343294	22284	hsa:126731:CCSAP, C1orf96, CSAP	126731	centriole, cilia and spindle associated protein [Source:HGNC Symbol;Acc:HGNC:29578]	-	-	-	-	-	-	-	GO:0000226:microtubule cytoskeleton organization;GO:0000278:mitotic cell cycle;GO:0000280:nuclear division;GO:0001539:cilium or flagellum-dependent cell motility;GO:0003341:cilium movement;GO:0003352:regulation of cilium movement;GO:0003356:regulation of cilium beat frequency;GO:0006928:movement of cell or subcellular component;GO:0006996:organelle organization;GO:0007010:cytoskeleton organizatio…	GO:0005488:binding;GO:0005515:protein binding;GO:0008017:microtubule binding;GO:0008092:cytoskeletal protein binding;GO:0015631:tubulin binding	GO:0000235:astral microtubule;GO:0005622:intracellular;GO:0005623:cell;GO:0005737:cytoplasm;GO:0005813:centrosome;GO:0005814:centriole;GO:0005815:microtubule organizing center;GO:0005818:aster;GO:0005819:spindle;GO:0005856:cytoskeleton;GO:0005874:microtubule;GO:0005876:spindle microtubule;GO:0005881:cytoplasmic microtubule;GO:0005929:cilium;GO:0005930:axoneme;GO:0015630:microtubule cytoskeleton;G…
CXXC5	1.8093e-33	-0.315027	0.505	0.85	4.40113e-29	0.707068	1.12365	NA	NA	NA	ENSG00000171604	ENSG00000171604	protein_coding	GRCh38.98	chr5	+	139647299	139683882	36584	hsa:51523:CXXC5, CF5, HSPC195, RINF, WID	51523	CXXC finger protein 5 [Source:HGNC Symbol;Acc:HGNC:26943]	-	-	-	-	-	-	Body mass index	GO:0000122:negative regulation of transcription from RNA polymerase II promoter;GO:0006139:nucleobase-containing compound metabolic process;GO:0006351:transcription, DNA-templated;GO:0006355:regulation of transcription, DNA-templated;GO:0006357:regulation of transcription from RNA polymerase II promoter;GO:0006366:transcription from RNA polymerase II promoter;GO:0006725:cellular aromatic compound…	GO:0003676:nucleic acid binding;GO:0003677:DNA binding;GO:0004871:signal transducer activity;GO:0005488:binding;GO:0005515:protein binding;GO:0008134:transcription factor binding;GO:0008270:zinc ion binding;GO:0043167:ion binding;GO:0043169:cation binding;GO:0043565:sequence-specific DNA binding;GO:0046872:metal ion binding;GO:0046914:transition metal ion binding;GO:0097159:organic cyclic compoun…	GO:0005622:intracellular;GO:0005623:cell;GO:0005634:nucleus;GO:0005654:nucleoplasm;GO:0005737:cytoplasm;GO:0031974:membrane-enclosed lumen;GO:0031981:nuclear lumen;GO:0043226:organelle;GO:0043227:membrane-bounded organelle;GO:0043229:intracellular organelle;GO:0043231:intracellular membrane-bounded organelle;GO:0043233:organelle lumen;GO:0044422:organelle part;GO:0044424:intracellular part;GO:004…
SH3GL3	4.00871e-31	-0.315215	0.455	0.824	9.75119e-27	0.641943	1.0429	NA	NA	NA	ENSG00000140600	ENSG00000140600	protein_coding	GRCh38.98	chr15	+	83447228	83618743	171516	hsa:6457:SH3GL3, CNSA3, EEN-B2, HsT19371, SH3D2C, SH3P13	6457	SH3 domain containing GRB2 like 3, endophilin A3 [Source:HGNC Symbol;Acc:HGNC:10832]	hsa04144:Endocytosis	R-HSA-8856828:Clathrin-mediated endocytosis;R-HSA-5653656:Vesicle-mediated transport;R-HSA-199991:Membrane Trafficking	-	P00029:Huntington disease	-	-	Height	GO:0006810:transport;GO:0006897:endocytosis;GO:0007154:cell communication;GO:0007165:signal transduction;GO:0007275:multicellular organism development;GO:0007399:nervous system development;GO:0007417:central nervous system development;GO:0009987:cellular process;GO:0016192:vesicle-mediated transport;GO:0023052:signaling;GO:0032501:multicellular organismal process;GO:0032502:developmental process;…	GO:0005488:binding;GO:0005515:protein binding;GO:0008289:lipid binding;GO:0042802:identical protein binding	GO:0005576:extracellular region;GO:0005622:intracellular;GO:0005623:cell;GO:0005737:cytoplasm;GO:0005768:endosome;GO:0005769:early endosome;GO:0005773:vacuole;GO:0005774:vacuolar membrane;GO:0010008:endosome membrane;GO:0012505:endomembrane system;GO:0016020:membrane;GO:0031090:organelle membrane;GO:0031901:early endosome membrane;GO:0031982:vesicle;GO:0031988:membrane-bounded vesicle;GO:0043226:…
RPL28	9.87934e-72	-0.315454	0.811	0.977	2.40315e-67	1.44539	2.04305	NA	NA	NA	ENSG00000108107	ENSG00000108107	protein_coding	GRCh38.98	chr19	+	55385345	55403250	17906	hsa:6158:RPL28, L28	6158	ribosomal protein L28 [Source:HGNC Symbol;Acc:HGNC:10330]	hsa03010:Ribosome	R-HSA-72706:GTP hydrolysis and joining of the 60S ribosomal subunit;R-HSA-72689:Formation of a pool of free 40S subunits;R-HSA-72737:Cap-dependent Translation Initiation;R-HSA-156827:L13a-mediated translational silencing of Ceruloplasmin expression;R-HSA-72764:Eukaryotic Translation Termination;R-HSA-2408522:Selenoamino acid metabolism;R-HSA-72312:rRNA processing;R-HSA-927802:Nonsense-Mediated De…	-	-	-	-	-	GO:0000184:nuclear-transcribed mRNA catabolic process, nonsense-mediated decay;GO:0000422:mitophagy;GO:0000956:nuclear-transcribed mRNA catabolic process;GO:0006139:nucleobase-containing compound metabolic process;GO:0006364:rRNA processing;GO:0006396:RNA processing;GO:0006401:RNA catabolic process;GO:0006402:mRNA catabolic process;GO:0006412:translation;GO:0006413:translational initiation;GO:000…	GO:0003676:nucleic acid binding;GO:0003723:RNA binding;GO:0003735:structural constituent of ribosome;GO:0005198:structural molecule activity;GO:0005488:binding;GO:0005515:protein binding;GO:0044822:poly(A) RNA binding;GO:0097159:organic cyclic compound binding;GO:1901363:heterocyclic compound binding	GO:0005576:extracellular region;GO:0005622:intracellular;GO:0005623:cell;GO:0005737:cytoplasm;GO:0005829:cytosol;GO:0005840:ribosome;GO:0015934:large ribosomal subunit;GO:0016020:membrane;GO:0022625:cytosolic large ribosomal subunit;GO:0022626:cytosolic ribosome;GO:0030425:dendrite;GO:0030529:intracellular ribonucleoprotein complex;GO:0031982:vesicle;GO:0031988:membrane-bounded vesicle;GO:0032991…
TLE4	6.14529e-35	-0.315654	0.574	0.885	1.49484e-30	0.816316	1.26054	NA	NA	NA	ENSG00000106829	ENSG00000106829	protein_coding	GRCh38.98	chr9	+	79571773	79726882	155110	hsa:7091:TLE4, BCE-1, BCE1, E(spI), ESG, ESG4, GRG4, Grg-4	7091	TLE family member 4, transcriptional corepressor [Source:HGNC Symbol;Acc:HGNC:11840]	-	R-HSA-201722:Formation of the beta-catenin:TCF transactivating complex;R-HSA-162582:Signal Transduction;R-HSA-157118:Signaling by NOTCH;R-HSA-4641265:Repression of WNT target genes;R-HSA-2122947:NOTCH1 Intracellular Domain Regulates Transcription;R-HSA-3769402:Deactivation of the beta-catenin transactivating complex;R-HSA-195253:Degradation of beta-catenin by the destruction complex;R-HSA-201681:…	-	P00057:Wnt signaling pathway	-	-	Type 2 diabetes;Asthma (childhood onset);Plasma omega-6 polyunsaturated fatty acid levels (gamma-linolenic acid);Motion sickness	GO:0000122:negative regulation of transcription from RNA polymerase II promoter;GO:0006139:nucleobase-containing compound metabolic process;GO:0006351:transcription, DNA-templated;GO:0006355:regulation of transcription, DNA-templated;GO:0006357:regulation of transcription from RNA polymerase II promoter;GO:0006366:transcription from RNA polymerase II promoter;GO:0006461:protein complex assembly;G…	GO:0000981:RNA polymerase II transcription factor activity, sequence-specific DNA binding;GO:0000988:transcription factor activity, protein binding;GO:0000989:transcription factor activity, transcription factor binding;GO:0001071:nucleic acid binding transcription factor activity;GO:0003682:chromatin binding;GO:0003700:transcription factor activity, sequence-specific DNA binding;GO:0003705:transc…	GO:0005622:intracellular;GO:0005623:cell;GO:0005634:nucleus;GO:0005654:nucleoplasm;GO:0031974:membrane-enclosed lumen;GO:0031981:nuclear lumen;GO:0043226:organelle;GO:0043227:membrane-bounded organelle;GO:0043229:intracellular organelle;GO:0043231:intracellular membrane-bounded organelle;GO:0043233:organelle lumen;GO:0044422:organelle part;GO:0044424:intracellular part;GO:0044428:nuclear part;GO:…
RHOU	7.02064e-45	-0.316894	0.717	0.948	1.70777e-40	1.22203	1.76786	NA	NA	NA	ENSG00000116574	ENSG00000116574	protein_coding	GRCh38.98	chr1	+	228735479	228746664	11186	hsa:58480:RHOU, ARHU, CDC42L1, G28K, WRCH1, hG28K	58480	ras homolog family member U [Source:HGNC Symbol;Acc:HGNC:17794]	-	R-HSA-194840:Rho GTPase cycle;R-HSA-194315:Signaling by Rho GTPases;R-HSA-162582:Signal Transduction	-	P00016:Cytoskeletal regulation by Rho GTPase;P00009:Axon guidance mediated by netrin	-	-	Type 2 diabetes;Basal cell carcinoma;Aging;Endometriosis;Dental caries;Mercury levels	GO:0000082:G1/S transition of mitotic cell cycle;GO:0000278:mitotic cell cycle;GO:0000902:cell morphogenesis;GO:0006605:protein targeting;GO:0006626:protein targeting to mitochondrion;GO:0006810:transport;GO:0006839:mitochondrial transport;GO:0006886:intracellular protein transport;GO:0006996:organelle organization;GO:0007005:mitochondrion organization;GO:0007010:cytoskeleton organization;GO:0007…	GO:0000166:nucleotide binding;GO:0001882:nucleoside binding;GO:0001883:purine nucleoside binding;GO:0003824:catalytic activity;GO:0003924:GTPase activity;GO:0005488:binding;GO:0005515:protein binding;GO:0005525:GTP binding;GO:0016462:pyrophosphatase activity;GO:0016787:hydrolase activity;GO:0016817:hydrolase activity, acting on acid anhydrides;GO:0016818:hydrolase activity, acting on acid anhydri…	GO:0000139:Golgi membrane;GO:0002102:podosome;GO:0005622:intracellular;GO:0005623:cell;GO:0005737:cytoplasm;GO:0005794:Golgi apparatus;GO:0005829:cytosol;GO:0005856:cytoskeleton;GO:0005886:plasma membrane;GO:0005912:adherens junction;GO:0005924:cell-substrate adherens junction;GO:0005925:focal adhesion;GO:0012505:endomembrane system;GO:0015629:actin cytoskeleton;GO:0016020:membrane;GO:0030054:cel…
PYURF	4.45414e-35	-0.317222	0.348	0.734	1.08347e-30	0.419985	0.769201	NA	NA	NA	ENSG00000145337	ENSG00000145337	protein_coding	GRCh38.98	chr4	-	88520998	88523776	2779	hsa:100996939:PYURF, PREY	100996939	PIGY upstream reading frame [Source:HGNC Symbol;Acc:HGNC:44317]	-	-	-	-	-	-	-	GO:0006464:cellular protein modification process;GO:0006497:protein lipidation;GO:0006505:GPI anchor metabolic process;GO:0006506:GPI anchor biosynthetic process;GO:0006629:lipid metabolic process;GO:0006643:membrane lipid metabolic process;GO:0006644:phospholipid metabolic process;GO:0006650:glycerophospholipid metabolic process;GO:0006661:phosphatidylinositol biosynthetic process;GO:0006664:gly…	GO:0005488:binding;GO:0005515:protein binding	GO:0000506:glycosylphosphatidylinositol-N-acetylglucosaminyltransferase (GPI-GnT) complex;GO:0005622:intracellular;GO:0005623:cell;GO:0005737:cytoplasm;GO:0005739:mitochondrion;GO:0005783:endoplasmic reticulum;GO:0005789:endoplasmic reticulum membrane;GO:0012505:endomembrane system;GO:0016020:membrane;GO:0032991:macromolecular complex;GO:0042175:nuclear outer membrane-endoplasmic reticulum membra…
TMA7	6.58081e-41	-0.317688	0.634	0.931	1.60078e-36	0.912821	1.38401	NA	NA	NA	ENSG00000232112	ENSG00000232112	protein_coding	GRCh38.98	chr3	+	48440257	48444208	3952	hsa:51372:TMA7, CCDC72, HSPC016	51372	translation machinery associated 7 homolog [Source:HGNC Symbol;Acc:HGNC:26932]	-	-	-	-	-	-	-	-	-	-
UQCR11	2.40398e-35	-0.318439	0.519	0.861	5.84768e-31	0.677701	1.09206	NA	NA	NA	ENSG00000127540	ENSG00000127540	protein_coding	GRCh38.98	chr19	-	1597169	1605473	8305	hsa:10975:UQCR11, 0710008D09Rik, QCR10, UQCR	10975	ubiquinol-cytochrome c reductase, complex III subunit XI [Source:HGNC Symbol;Acc:HGNC:30862]	hsa01100:Metabolic pathways;hsa04932:Non-alcoholic fatty liver disease (NAFLD);hsa05010:Alzheimer's disease;hsa05012:Parkinson's disease;hsa05016:Huntington's disease;hsa00190:Oxidative phosphorylation;hsa04260:Cardiac muscle contraction	R-HSA-1430728:Metabolism;R-HSA-1428517:The citric acid (TCA) cycle and respiratory electron transport;R-HSA-611105:Respiratory electron transport;R-HSA-163200:Respiratory electron transport, ATP synthesis by chemiosmotic coupling, and heat production by uncoupling proteins.	-	-	-	-	-	GO:0006091:generation of precursor metabolites and energy;GO:0006119:oxidative phosphorylation;GO:0006122:mitochondrial electron transport, ubiquinol to cytochrome c;GO:0006139:nucleobase-containing compound metabolic process;GO:0006163:purine nucleotide metabolic process;GO:0006725:cellular aromatic compound metabolic process;GO:0006753:nucleoside phosphate metabolic process;GO:0006793:phosphoru…	GO:0003824:catalytic activity;GO:0005215:transporter activity;GO:0008121:ubiquinol-cytochrome-c reductase activity;GO:0008324:cation transmembrane transporter activity;GO:0009055:electron carrier activity;GO:0015075:ion transmembrane transporter activity;GO:0015077:monovalent inorganic cation transmembrane transporter activity;GO:0015078:hydrogen ion transmembrane transporter activity;GO:0016491:…	GO:0005622:intracellular;GO:0005623:cell;GO:0005737:cytoplasm;GO:0005739:mitochondrion;GO:0005740:mitochondrial envelope;GO:0005743:mitochondrial inner membrane;GO:0016020:membrane;GO:0016021:integral component of membrane;GO:0019866:organelle inner membrane;GO:0031090:organelle membrane;GO:0031224:intrinsic component of membrane;GO:0031966:mitochondrial membrane;GO:0031967:organelle envelope;GO:…
TJP1	5.24194e-46	-0.31852	0.676	0.938	1.2751e-41	1.02707	1.52785	NA	NA	NA	ENSG00000104067	ENSG00000104067	protein_coding	GRCh38.98	chr15	-	29699367	29968865	269499	hsa:7082:TJP1, ZO-1	7082	tight junction protein 1 [Source:HGNC Symbol;Acc:HGNC:11827]	hsa04530:Tight junction;hsa05132:Salmonella infection;hsa04540:Gap junction;hsa05120:Epithelial cell signaling in Helicobacter pylori infection;hsa04520:Adherens junction;hsa05110:Vibrio cholerae infection	R-HSA-157858:Gap junction trafficking and regulation;R-HSA-5653656:Vesicle-mediated transport;R-HSA-191650:Regulation of gap junction activity;R-HSA-75153:Apoptotic execution phase;R-HSA-162582:Signal Transduction;R-HSA-351906:Apoptotic cleavage of cell adhesion proteins;R-HSA-191647:c-src mediated regulation of Cx43 function and closure of gap junctions;R-HSA-5357801:Programmed Cell Death;R-HSA-…	-	-	-	-	Response to antipsychotic treatment;Corneal structure	GO:0001701:in utero embryonic development;GO:0001824:blastocyst development;GO:0001825:blastocyst formation;GO:0001885:endothelial cell development;GO:0002064:epithelial cell development;GO:0003008:system process;GO:0003158:endothelium development;GO:0007043:cell-cell junction assembly;GO:0007154:cell communication;GO:0007165:signal transduction;GO:0007267:cell-cell signaling;GO:0007275:multicell…	GO:0005488:binding;GO:0005515:protein binding;GO:0005516:calmodulin binding;GO:0019904:protein domain specific binding	GO:0005622:intracellular;GO:0005623:cell;GO:0005634:nucleus;GO:0005737:cytoplasm;GO:0005829:cytosol;GO:0005886:plasma membrane;GO:0005911:cell-cell junction;GO:0005912:adherens junction;GO:0005913:cell-cell adherens junction;GO:0005921:gap junction;GO:0005923:bicellular tight junction;GO:0014704:intercalated disc;GO:0016020:membrane;GO:0016323:basolateral plasma membrane;GO:0016324:apical plasma …
FGFR2	1.73426e-36	-0.318603	0.587	0.914	4.21859e-32	0.89654	1.36522	NA	NA	NA	ENSG00000066468	ENSG00000066468	protein_coding	GRCh38.98	chr10	-	121478334	121598458	120125	hsa:2263:FGFR2, BBDS, BEK, BFR-1, CD332, CEK3, CFD1, ECT1, JWS, K-SAM, KGFR, TK14, TK25	2263	fibroblast growth factor receptor 2 [Source:HGNC Symbol;Acc:HGNC:3689]	hsa04550:Signaling pathways regulating pluripotency of stem cells;hsa04151:PI3K-Akt signaling pathway;hsa05200:Pathways in cancer;hsa04010:MAPK signaling pathway;hsa04014:Ras signaling pathway;hsa04015:Rap1 signaling pathway;hsa04810:Regulation of actin cytoskeleton;hsa04144:Endocytosis;hsa05230:Central carbon metabolism in cancer;hsa01521:EGFR tyrosine kinase inhibitor resistance;hsa05215:Prosta…	R-HSA-8853333:Signaling by FGFR2 fusions;R-HSA-2023837:Signaling by FGFR2 amplification mutants;R-HSA-8851708:Signaling by FGFR2 IIIa TM;R-HSA-1839126:FGFR2 mutant receptor activation;R-HSA-2033519:Activated point mutants of FGFR2;R-HSA-5655253:Signaling by FGFR2 in disease;R-HSA-1226099:Signaling by FGFR in disease;R-HSA-5663202:Diseases of signal transduction;R-HSA-1643685:Disease	-	P00021:FGF signaling pathway	101600:Pfeiffer syndrome;101400:Saethre-Chotzen syndrome;123500:Crouzon syndrome;149730:LADD syndrome;123790:Beare-Stevenson cutis gyrata syndrome;614592:Bent bone dysplasia syndrome;207410:Antley-Bixler syndrome without genital anomalies or disordered steroidogenesis;609579:Scaphocephaly, maxillary retrusion, and mental retardation;613659:Gastric cancer, somatic;101200:Apert syndrome;123150:Jack…	Cancers;Cancers of the digestive system;H00018:Gastric cancer;Musculoskeletal diseases;Skeletal diseases;H00458:Craniosynostosis;Other congenital disorders;Congenital disorders of development;H00642:Lacrimo-auriculo-dento-digital syndrome (LADD)	Breast cancer;Adiponectin levels;Breast cancer in BRCA2 mutation carriers;Serum prostate-specific antigen levels;Breast cancer (early onset)	GO:0000003:reproduction;GO:0000122:negative regulation of transcription from RNA polymerase II promoter;GO:0000165:MAPK cascade;GO:0000902:cell morphogenesis;GO:0000904:cell morphogenesis involved in differentiation;GO:0001501:skeletal system development;GO:0001503:ossification;GO:0001525:angiogenesis;GO:0001568:blood vessel development;GO:0001649:osteoblast differentiation;GO:0001655:urogenital …	GO:0000166:nucleotide binding;GO:0001882:nucleoside binding;GO:0001883:purine nucleoside binding;GO:0003824:catalytic activity;GO:0004672:protein kinase activity;GO:0004713:protein tyrosine kinase activity;GO:0004714:transmembrane receptor protein tyrosine kinase activity;GO:0004871:signal transducer activity;GO:0004872:receptor activity;GO:0004888:transmembrane signaling receptor activity;GO:000…	GO:0005576:extracellular region;GO:0005622:intracellular;GO:0005623:cell;GO:0005634:nucleus;GO:0005654:nucleoplasm;GO:0005737:cytoplasm;GO:0005794:Golgi apparatus;GO:0005886:plasma membrane;GO:0005887:integral component of plasma membrane;GO:0005938:cell cortex;GO:0009986:cell surface;GO:0012505:endomembrane system;GO:0016020:membrane;GO:0016021:integral component of membrane;GO:0016023:cytoplasm…
NUFIP2	1.80422e-32	-0.318831	0.427	0.767	4.38878e-28	0.561807	0.948072	NA	NA	NA	ENSG00000108256	ENSG00000108256	protein_coding	GRCh38.98	chr17	-	29255839	29294148	38310	hsa:57532:NUFIP2, 182-FIP, 82-FIP, FIP-82, PIG1	57532	nuclear FMR1 interacting protein 2 [Source:HGNC Symbol;Acc:HGNC:17634]	-	-	-	-	-	-	-	-	GO:0003676:nucleic acid binding;GO:0003723:RNA binding;GO:0005488:binding;GO:0005515:protein binding;GO:0044822:poly(A) RNA binding;GO:0097159:organic cyclic compound binding;GO:1901363:heterocyclic compound binding	GO:0005622:intracellular;GO:0005623:cell;GO:0005634:nucleus;GO:0005737:cytoplasm;GO:0005840:ribosome;GO:0005844:polysome;GO:0016020:membrane;GO:0030529:intracellular ribonucleoprotein complex;GO:0032991:macromolecular complex;GO:0042788:polysomal ribosome;GO:0043226:organelle;GO:0043227:membrane-bounded organelle;GO:0043228:non-membrane-bounded organelle;GO:0043229:intracellular organelle;GO:0043…
MAP2K2	5.88763e-41	-0.318958	0.227	0.633	1.43217e-36	0.270607	0.584992	NA	NA	NA	ENSG00000126934	ENSG00000126934	protein_coding	GRCh38.98	chr19	-	4090321	4124129	33809	hsa:5605:MAP2K2, CFC4, MAPKK2, MEK2, MKK2, PRKMK2	5605	mitogen-activated protein kinase kinase 2 [Source:HGNC Symbol;Acc:HGNC:6842]	hsa04024:cAMP signaling pathway;hsa04550:Signaling pathways regulating pluripotency of stem cells;hsa04151:PI3K-Akt signaling pathway;hsa04620:Toll-like receptor signaling pathway;hsa04650:Natural killer cell mediated cytotoxicity;hsa05161:Hepatitis B;hsa05164:Influenza A;hsa04150:mTOR signaling pathway;hsa04916:Melanogenesis;hsa05200:Pathways in cancer;hsa05205:Proteoglycans in cancer;hsa04022:c…	R-HSA-2424491:DAP12 signaling;R-HSA-375165:NCAM signaling for neurite out-growth;R-HSA-5674499:Negative feedback regulation of MAPK pathway;R-HSA-5654741:Signaling by FGFR3;R-HSA-187037:NGF signalling via TRKA from the plasma membrane;R-HSA-190236:Signaling by FGFR;R-HSA-5673001:RAF/MAP kinase cascade;R-HSA-112399:IRS-mediated signalling;R-HSA-1266738:Developmental Biology;R-HSA-74752:Signaling b…	PWY66-14:MAP kinase cascade	P00034:Integrin signalling pathway;P00053:T cell activation;P00054:Toll receptor signaling pathway;P00018:EGF receptor signaling pathway;P00032:Insulin/IGF pathway-mitogen activated protein kinase kinase/MAP kinase cascade;P04393:Ras Pathway;P00010:B cell activation;P00056:VEGF signaling pathway;P00019:Endothelin signaling pathway;P00005:Angiogenesis;P00047:PDGF signaling pathway;P00021:FGF signa…	615280:Cardiofaciocutaneous syndrome 4	Other congenital disorders;Congenital disorders of development;H00523:Noonan syndrome	-	GO:0000165:MAPK cascade;GO:0000187:activation of MAPK activity;GO:0000902:cell morphogenesis;GO:0000904:cell morphogenesis involved in differentiation;GO:0001932:regulation of protein phosphorylation;GO:0001934:positive regulation of protein phosphorylation;GO:0002376:immune system process;GO:0002520:immune system development;GO:0006139:nucleobase-containing compound metabolic process;GO:0006351:…	GO:0000166:nucleotide binding;GO:0001882:nucleoside binding;GO:0001883:purine nucleoside binding;GO:0003824:catalytic activity;GO:0004672:protein kinase activity;GO:0004674:protein serine/threonine kinase activity;GO:0004702:receptor signaling protein serine/threonine kinase activity;GO:0004708:MAP kinase kinase activity;GO:0004712:protein serine/threonine/tyrosine kinase activity;GO:0004713:prot…	GO:0005576:extracellular region;GO:0005622:intracellular;GO:0005623:cell;GO:0005634:nucleus;GO:0005737:cytoplasm;GO:0005739:mitochondrion;GO:0005768:endosome;GO:0005769:early endosome;GO:0005770:late endosome;GO:0005773:vacuole;GO:0005777:peroxisome;GO:0005778:peroxisomal membrane;GO:0005783:endoplasmic reticulum;GO:0005794:Golgi apparatus;GO:0005829:cytosol;GO:0005856:cytoskeleton;GO:0005874:mic…
H2AFV	1.33729e-37	-0.319266	0.285	0.676	3.25297e-33	0.342601	0.675157	NA	NA	NA	ENSG00000105968	ENSG00000105968	protein_coding	GRCh38.98	chr7	-	44826791	44848083	21293	hsa:94239:H2AFV, H2A.Z-2, H2AV	94239	H2A histone family member V [Source:HGNC Symbol;Acc:HGNC:20664]	hsa05322:Systemic lupus erythematosus;hsa05034:Alcoholism	R-HSA-427389:ERCC6 (CSB) and EHMT2 (G9a) positively regulate rRNA expression;R-HSA-5625886:Activated PKN1 stimulates transcription of AR (androgen receptor) regulated genes KLK2 and KLK3;R-HSA-912446:Meiotic recombination;R-HSA-212300:PRC2 methylates histones and DNA;R-HSA-5250913:Positive epigenetic regulation of rRNA expression;R-HSA-194315:Signaling by Rho GTPases;R-HSA-1266738:Developmental B…	-	-	-	-	-	GO:0006139:nucleobase-containing compound metabolic process;GO:0006325:chromatin organization;GO:0006342:chromatin silencing;GO:0006351:transcription, DNA-templated;GO:0006355:regulation of transcription, DNA-templated;GO:0006725:cellular aromatic compound metabolic process;GO:0006807:nitrogen compound metabolic process;GO:0006996:organelle organization;GO:0008152:metabolic process;GO:0009058:bio…	GO:0003676:nucleic acid binding;GO:0003677:DNA binding;GO:0005488:binding;GO:0005515:protein binding;GO:0046982:protein heterodimerization activity;GO:0046983:protein dimerization activity;GO:0097159:organic cyclic compound binding;GO:1901363:heterocyclic compound binding	GO:0000228:nuclear chromosome;GO:0000785:chromatin;GO:0000786:nucleosome;GO:0000790:nuclear chromatin;GO:0005576:extracellular region;GO:0005622:intracellular;GO:0005623:cell;GO:0005634:nucleus;GO:0005694:chromosome;GO:0031974:membrane-enclosed lumen;GO:0031981:nuclear lumen;GO:0031982:vesicle;GO:0031988:membrane-bounded vesicle;GO:0032991:macromolecular complex;GO:0032993:protein-DNA complex;GO:…
COPRS	1.3826e-53	-0.319752	0.042	0.383	3.36318e-49	0.0450019	0.304283	NA	NA	NA	ENSG00000172301	ENSG00000172301	protein_coding	GRCh38.98	chr17	-	31851871	31859291	7421	hsa:55352:COPRS, C17orf79, COPR5, HSA272196, TTP1	55352	coordinator of PRMT5 and differentiation stimulator [Source:HGNC Symbol;Acc:HGNC:28848]	-	R-HSA-3214858:RMTs methylate histone arginines;R-HSA-4839726:Chromatin organization;R-HSA-3247509:Chromatin modifying enzymes	-	-	-	-	-	GO:0006139:nucleobase-containing compound metabolic process;GO:0006325:chromatin organization;GO:0006351:transcription, DNA-templated;GO:0006355:regulation of transcription, DNA-templated;GO:0006464:cellular protein modification process;GO:0006479:protein methylation;GO:0006725:cellular aromatic compound metabolic process;GO:0006807:nitrogen compound metabolic process;GO:0006996:organelle organiz…	GO:0005488:binding;GO:0005515:protein binding;GO:0042393:histone binding	GO:0005622:intracellular;GO:0005623:cell;GO:0005634:nucleus;GO:0005654:nucleoplasm;GO:0005737:cytoplasm;GO:0005886:plasma membrane;GO:0016020:membrane;GO:0031974:membrane-enclosed lumen;GO:0031981:nuclear lumen;GO:0043226:organelle;GO:0043227:membrane-bounded organelle;GO:0043229:intracellular organelle;GO:0043231:intracellular membrane-bounded organelle;GO:0043233:organelle lumen;GO:0044422:orga…
TMEFF1	8.60381e-36	-0.320833	0.316	0.692	2.09288e-31	0.392643	0.739483	NA	NA	NA	ENSG00000241697	ENSG00000241697	protein_coding	GRCh38.98	chr9	+	100473149	100577636	104488	hsa:8577:TMEFF1, C9orf2, CT120.1, H7365, TR-1	8577	transmembrane protein with EGF like and two follistatin like domains 1 [Source:HGNC Symbol;Acc:HGNC:11866]	-	-	-	-	-	-	-	GO:0007275:multicellular organism development;GO:0032501:multicellular organismal process;GO:0032502:developmental process;GO:0044699:single-organism process;GO:0044707:single-multicellular organism process;GO:0044767:single-organism developmental process;GO:0048856:anatomical structure development	-	GO:0005623:cell;GO:0005886:plasma membrane;GO:0016020:membrane;GO:0016021:integral component of membrane;GO:0031224:intrinsic component of membrane;GO:0044425:membrane part;GO:0044464:cell part;GO:0071944:cell periphery
ITGB1	2.6652e-36	-0.321831	0.494	0.845	6.48309e-32	0.647878	1.05971	NA	NA	NA	ENSG00000150093	ENSG00000150093	protein_coding	GRCh38.98	chr10	-	32900318	33005792	105475	hsa:3688:ITGB1, CD29, FNRB, GPIIA, MDF2, MSK12, VLA-BETA, VLAB	3688	integrin subunit beta 1 [Source:HGNC Symbol;Acc:HGNC:6153]	hsa04514:Cell adhesion molecules (CAMs);hsa04670:Leukocyte transendothelial migration;hsa04151:PI3K-Akt signaling pathway;hsa05200:Pathways in cancer;hsa05205:Proteoglycans in cancer;hsa04015:Rap1 signaling pathway;hsa04810:Regulation of actin cytoskeleton;hsa04145:Phagosome;hsa05140:Leishmaniasis;hsa05414:Dilated cardiomyopathy;hsa05145:Toxoplasmosis;hsa05133:Pertussis;hsa04611:Platelet activati…	R-HSA-75892:Platelet Adhesion to exposed collagen;R-HSA-1566948:Elastic fibre formation;R-HSA-1474244:Extracellular matrix organization;R-HSA-373755:Semaphorin interactions;R-HSA-194315:Signaling by Rho GTPases;R-HSA-1266738:Developmental Biology;R-HSA-3000171:Non-integrin membrane-ECM interactions;R-HSA-168256:Immune System;R-HSA-1280218:Adaptive Immune System;R-HSA-446353:Cell-extracellular mat…	-	P00031:Inflammation mediated by chemokine and cytokine signaling pathway;P00034:Integrin signalling pathway;P06959:CCKR signaling map	-	-	Depression (quantitative trait);Suicide in bipolar disorder	GO:0000003:reproduction;GO:0000082:G1/S transition of mitotic cell cycle;GO:0000165:MAPK cascade;GO:0000278:mitotic cell cycle;GO:0000902:cell morphogenesis;GO:0000904:cell morphogenesis involved in differentiation;GO:0001525:angiogenesis;GO:0001568:blood vessel development;GO:0001667:ameboidal-type cell migration;GO:0001701:in utero embryonic development;GO:0001704:formation of primary germ laye…	GO:0001618:virus receptor activity;GO:0001948:glycoprotein binding;GO:0001968:fibronectin binding;GO:0002020:protease binding;GO:0003779:actin binding;GO:0004871:signal transducer activity;GO:0004872:receptor activity;GO:0005102:receptor binding;GO:0005178:integrin binding;GO:0005488:binding;GO:0005515:protein binding;GO:0005518:collagen binding;GO:0008092:cytoskeletal protein binding;GO:0015026:…	GO:0001669:acrosomal vesicle;GO:0001726:ruffle;GO:0005576:extracellular region;GO:0005578:proteinaceous extracellular matrix;GO:0005604:basement membrane;GO:0005622:intracellular;GO:0005623:cell;GO:0005737:cytoplasm;GO:0005768:endosome;GO:0005773:vacuole;GO:0005886:plasma membrane;GO:0005887:integral component of plasma membrane;GO:0005911:cell-cell junction;GO:0005912:adherens junction;GO:000592…
YWHAG	4.64254e-35	-0.322031	0.382	0.757	1.1293e-30	0.490977	0.863855	NA	NA	NA	ENSG00000170027	ENSG00000170027	protein_coding	GRCh38.98	chr7	-	76326799	76358991	32193	hsa:7532:YWHAG, 14-3-3GAMMA, PPP1R170	7532	tyrosine 3-monooxygenase/tryptophan 5-monooxygenase activation protein gamma [Source:HGNC Symbol;Acc:HGNC:12852]	hsa04110:Cell cycle;hsa04151:PI3K-Akt signaling pathway;hsa04390:Hippo signaling pathway;hsa04114:Oocyte meiosis;hsa05169:Epstein-Barr virus infection;hsa05203:Viral carcinogenesis	R-HSA-3700989:Transcriptional Regulation by TP53;R-HSA-380287:Centrosome maturation;R-HSA-8854518:AURKA Activation by TPX2;R-HSA-69473:G2/M DNA damage checkpoint;R-HSA-69481:G2/M Checkpoints;R-HSA-69620:Cell Cycle Checkpoints;R-HSA-2565942:Regulation of PLK1 Activity at G2/M Transition;R-HSA-380270:Recruitment of mitotic centrosome proteins and complexes;R-HSA-194315:Signaling by Rho GTPases;R-HS…	-	P00049:Parkinson disease;P00018:EGF receptor signaling pathway;P00021:FGF signaling pathway	-	-	Multiple sclerosis	GO:0000086:G2/M transition of mitotic cell cycle;GO:0000278:mitotic cell cycle;GO:0001844:protein insertion into mitochondrial membrane involved in apoptotic signaling pathway;GO:0001932:regulation of protein phosphorylation;GO:0001933:negative regulation of protein phosphorylation;GO:0006464:cellular protein modification process;GO:0006468:protein phosphorylation;GO:0006469:negative regulation o…	GO:0003676:nucleic acid binding;GO:0003723:RNA binding;GO:0004857:enzyme inhibitor activity;GO:0004860:protein kinase inhibitor activity;GO:0005080:protein kinase C binding;GO:0005102:receptor binding;GO:0005159:insulin-like growth factor receptor binding;GO:0005488:binding;GO:0005515:protein binding;GO:0008426:protein kinase C inhibitor activity;GO:0019207:kinase regulator activity;GO:0019210:ki…	GO:0005576:extracellular region;GO:0005622:intracellular;GO:0005623:cell;GO:0005737:cytoplasm;GO:0005739:mitochondrion;GO:0005829:cytosol;GO:0005912:adherens junction;GO:0005924:cell-substrate adherens junction;GO:0005925:focal adhesion;GO:0012506:vesicle membrane;GO:0016020:membrane;GO:0016023:cytoplasmic, membrane-bounded vesicle;GO:0030054:cell junction;GO:0030055:cell-substrate junction;GO:00…
S100A6	1.13473e-37	-0.322294	0.055	0.321	2.76022e-33	0.0652646	0.331919	NA	NA	NA	ENSG00000197956	ENSG00000197956	protein_coding	GRCh38.98	chr1	-	153534599	153536244	1646	hsa:6277:S100A6, 2A9, 5B10, CABP, CACY, PRA	6277	S100 calcium binding protein A6 [Source:HGNC Symbol;Acc:HGNC:10496]	-	-	-	-	-	-	-	GO:0000902:cell morphogenesis;GO:0000904:cell morphogenesis involved in differentiation;GO:0006810:transport;GO:0006811:ion transport;GO:0007154:cell communication;GO:0007165:signal transduction;GO:0007275:multicellular organism development;GO:0007399:nervous system development;GO:0007409:axonogenesis;GO:0008283:cell proliferation;GO:0008284:positive regulation of cell proliferation;GO:0009653:an…	GO:0005215:transporter activity;GO:0005488:binding;GO:0005509:calcium ion binding;GO:0005515:protein binding;GO:0005523:tropomyosin binding;GO:0008092:cytoskeletal protein binding;GO:0008270:zinc ion binding;GO:0015075:ion transmembrane transporter activity;GO:0022857:transmembrane transporter activity;GO:0022891:substrate-specific transmembrane transporter activity;GO:0022892:substrate-specific …	GO:0001726:ruffle;GO:0005576:extracellular region;GO:0005622:intracellular;GO:0005623:cell;GO:0005634:nucleus;GO:0005635:nuclear envelope;GO:0005737:cytoplasm;GO:0005829:cytosol;GO:0005886:plasma membrane;GO:0009898:cytoplasmic side of plasma membrane;GO:0012505:endomembrane system;GO:0016020:membrane;GO:0019897:extrinsic component of plasma membrane;GO:0019898:extrinsic component of membrane;GO:…
SDF4	4.22092e-47	-0.323721	0.134	0.508	1.02674e-42	0.150772	0.440253	NA	NA	NA	ENSG00000078808	ENSG00000078808	protein_coding	GRCh38.98	chr1	-	1216908	1232067	15160	hsa:51150:SDF4, Cab45, SDF-4	51150	stromal cell derived factor 4 [Source:HGNC Symbol;Acc:HGNC:24188]	-	-	-	-	-	-	-	GO:0006810:transport;GO:0006887:exocytosis;GO:0007275:multicellular organism development;GO:0007399:nervous system development;GO:0007417:central nervous system development;GO:0007420:brain development;GO:0009314:response to radiation;GO:0009411:response to UV;GO:0009416:response to light stimulus;GO:0009628:response to abiotic stimulus;GO:0009650:UV protection;GO:0009987:cellular process;GO:0010…	GO:0005488:binding;GO:0005509:calcium ion binding;GO:0005515:protein binding;GO:0042802:identical protein binding;GO:0043167:ion binding;GO:0043169:cation binding;GO:0046872:metal ion binding	GO:0005576:extracellular region;GO:0005622:intracellular;GO:0005623:cell;GO:0005737:cytoplasm;GO:0005768:endosome;GO:0005770:late endosome;GO:0005773:vacuole;GO:0005794:Golgi apparatus;GO:0005796:Golgi lumen;GO:0005886:plasma membrane;GO:0012505:endomembrane system;GO:0016020:membrane;GO:0031974:membrane-enclosed lumen;GO:0031982:vesicle;GO:0031988:membrane-bounded vesicle;GO:0032059:bleb;GO:0042…
TLE5	5.38255e-38	-0.323811	0.306	0.705	1.3093e-33	0.383014	0.731025	NA	NA	NA	ENSG00000104964	ENSG00000104964	protein_coding	GRCh38.98	chr19	-	3052910	3063107	10198	hsa:166:AES, AES-1, AES-2, ESP1, GRG, GRG5, Grg-5, TLE5	166	TLE family member 5, transcriptional modulator [Source:HGNC Symbol;Acc:HGNC:307]	-	R-HSA-162582:Signal Transduction;R-HSA-4641265:Repression of WNT target genes;R-HSA-195253:Degradation of beta-catenin by the destruction complex;R-HSA-195721:Signaling by Wnt	-	P00057:Wnt signaling pathway	-	-	-	GO:0000122:negative regulation of transcription from RNA polymerase II promoter;GO:0006139:nucleobase-containing compound metabolic process;GO:0006351:transcription, DNA-templated;GO:0006355:regulation of transcription, DNA-templated;GO:0006357:regulation of transcription from RNA polymerase II promoter;GO:0006366:transcription from RNA polymerase II promoter;GO:0006725:cellular aromatic compound…	GO:0000988:transcription factor activity, protein binding;GO:0000989:transcription factor activity, transcription factor binding;GO:0003712:transcription cofactor activity;GO:0003714:transcription corepressor activity;GO:0005488:binding;GO:0005515:protein binding	GO:0005622:intracellular;GO:0005623:cell;GO:0005634:nucleus;GO:0043226:organelle;GO:0043227:membrane-bounded organelle;GO:0043229:intracellular organelle;GO:0043231:intracellular membrane-bounded organelle;GO:0044424:intracellular part;GO:0044464:cell part
KLF4	9.09198e-26	-0.326214	0.045	0.233	2.21162e-21	0.0504534	0.316973	NA	NA	NA	ENSG00000136826	ENSG00000136826	protein_coding	GRCh38.98	chr9	-	107484852	107490482	5631	hsa:9314:KLF4, EZF, GKLF	9314	Kruppel like factor 4 [Source:HGNC Symbol;Acc:HGNC:6348]	hsa04550:Signaling pathways regulating pluripotency of stem cells	R-HSA-2980736:Peptide hormone metabolism;R-HSA-381340:Transcriptional regulation of white adipocyte differentiation;R-HSA-1266738:Developmental Biology;R-HSA-452723:Transcriptional regulation of pluripotent stem cells;R-HSA-392499:Metabolism of proteins;R-HSA-422085:Synthesis, secretion, and deacylation of Ghrelin	-	P06959:CCKR signaling map	-	Cancers;Cancers of eye, brain, and central nervous system;H01556:Meningioma	Psoriasis;Breast cancer;Prostate cancer;Cotinine glucuronidation;Cutaneous malignant melanoma	GO:0000122:negative regulation of transcription from RNA polymerase II promoter;GO:0000165:MAPK cascade;GO:0000302:response to reactive oxygen species;GO:0001101:response to acid chemical;GO:0001525:angiogenesis;GO:0001568:blood vessel development;GO:0001654:eye development;GO:0001667:ameboidal-type cell migration;GO:0001704:formation of primary germ layer;GO:0001707:mesoderm formation;GO:0001709…	GO:0000975:regulatory region DNA binding;GO:0000976:transcription regulatory region sequence-specific DNA binding;GO:0000981:RNA polymerase II transcription factor activity, sequence-specific DNA binding;GO:0000982:transcription factor activity, RNA polymerase II core promoter proximal region sequence-specific binding;GO:0000987:core promoter proximal region sequence-specific DNA binding;GO:00009…	GO:0000228:nuclear chromosome;GO:0000785:chromatin;GO:0000790:nuclear chromatin;GO:0000791:euchromatin;GO:0005622:intracellular;GO:0005623:cell;GO:0005634:nucleus;GO:0005654:nucleoplasm;GO:0005667:transcription factor complex;GO:0005694:chromosome;GO:0005719:nuclear euchromatin;GO:0005737:cytoplasm;GO:0031974:membrane-enclosed lumen;GO:0031981:nuclear lumen;GO:0032991:macromolecular complex;GO:00…
ZBED3	4.37683e-42	-0.326751	0.196	0.567	1.06466e-37	0.228459	0.540715	NA	NA	NA	ENSG00000132846	ENSG00000132846	protein_coding	GRCh38.98	chr5	-	77072072	77087285	15214	hsa:84327:ZBED3	84327	zinc finger BED-type containing 3 [Source:HGNC Symbol;Acc:HGNC:20711]	-	-	-	-	-	-	Type 2 diabetes	GO:0001932:regulation of protein phosphorylation;GO:0001933:negative regulation of protein phosphorylation;GO:0006139:nucleobase-containing compound metabolic process;GO:0006351:transcription, DNA-templated;GO:0006355:regulation of transcription, DNA-templated;GO:0006357:regulation of transcription from RNA polymerase II promoter;GO:0006366:transcription from RNA polymerase II promoter;GO:0006464…	GO:0003676:nucleic acid binding;GO:0003677:DNA binding;GO:0005488:binding;GO:0043167:ion binding;GO:0043169:cation binding;GO:0046872:metal ion binding;GO:0097159:organic cyclic compound binding;GO:1901363:heterocyclic compound binding	GO:0005622:intracellular;GO:0005623:cell;GO:0005737:cytoplasm;GO:0005829:cytosol;GO:0016020:membrane;GO:0044424:intracellular part;GO:0044444:cytoplasmic part;GO:0044464:cell part
DYNLL2	2.29026e-36	-0.327388	0.332	0.705	5.57106e-32	0.402198	0.759394	NA	NA	NA	ENSG00000264364	ENSG00000264364	protein_coding	GRCh38.98	chr17	+	58083419	58095542	12124	hsa:140735:DYNLL2, DNCL1B, Dlc2, RSPH22	140735	dynein light chain LC8-type 2 [Source:HGNC Symbol;Acc:HGNC:24596]	hsa04962:Vasopressin-regulated water reabsorption	R-HSA-446203:Asparagine N-linked glycosylation;R-HSA-6807878:COPI-mediated anterograde transport;R-HSA-1632852:Macroautophagy;R-HSA-168256:Immune System;R-HSA-1280218:Adaptive Immune System;R-HSA-5653656:Vesicle-mediated transport;R-HSA-5617833:Assembly of the primary cilium;R-HSA-6811436:COPI-independent Golgi-to-ER retrograde traffic;R-HSA-1852241:Organelle biogenesis and maintenance;R-HSA-3924…	-	P00029:Huntington disease	-	-	-	GO:0001844:protein insertion into mitochondrial membrane involved in apoptotic signaling pathway;GO:0002376:immune system process;GO:0002478:antigen processing and presentation of exogenous peptide antigen;GO:0002495:antigen processing and presentation of peptide antigen via MHC class II;GO:0002504:antigen processing and presentation of peptide or polysaccharide antigen via MHC class II;GO:000681…	GO:0003774:motor activity;GO:0003824:catalytic activity;GO:0005488:binding;GO:0005515:protein binding;GO:0008092:cytoskeletal protein binding;GO:0016462:pyrophosphatase activity;GO:0016787:hydrolase activity;GO:0016817:hydrolase activity, acting on acid anhydrides;GO:0016818:hydrolase activity, acting on acid anhydrides, in phosphorus-containing anhydrides;GO:0017111:nucleoside-triphosphatase act…	GO:0005622:intracellular;GO:0005623:cell;GO:0005634:nucleus;GO:0005737:cytoplasm;GO:0005739:mitochondrion;GO:0005813:centrosome;GO:0005815:microtubule organizing center;GO:0005829:cytosol;GO:0005856:cytoskeleton;GO:0005874:microtubule;GO:0005875:microtubule associated complex;GO:0005886:plasma membrane;GO:0005929:cilium;GO:0015629:actin cytoskeleton;GO:0015630:microtubule cytoskeleton;GO:0016020:…
NCOA7	4.66021e-39	-0.328769	0.602	0.909	1.1336e-34	0.917403	1.40815	NA	NA	NA	ENSG00000111912	ENSG00000111912	protein_coding	GRCh38.98	chr6	+	125781161	125932034	150874	hsa:135112:NCOA7, ERAP140, ESNA1, NCOA7-AS, Nbla00052, Nbla10993, TLDC4, dJ187J11.3	135112	nuclear receptor coactivator 7 [Source:HGNC Symbol;Acc:HGNC:21081]	-	-	-	-	-	-	Menarche (age at onset);Brugada syndrome	GO:0006139:nucleobase-containing compound metabolic process;GO:0006351:transcription, DNA-templated;GO:0006355:regulation of transcription, DNA-templated;GO:0006357:regulation of transcription from RNA polymerase II promoter;GO:0006366:transcription from RNA polymerase II promoter;GO:0006725:cellular aromatic compound metabolic process;GO:0006807:nitrogen compound metabolic process;GO:0008152:met…	GO:0000988:transcription factor activity, protein binding;GO:0000989:transcription factor activity, transcription factor binding;GO:0003712:transcription cofactor activity;GO:0003713:transcription coactivator activity;GO:0005102:receptor binding;GO:0005488:binding;GO:0005515:protein binding;GO:0030374:ligand-dependent nuclear receptor transcription coactivator activity;GO:0035257:nuclear hormone …	GO:0005622:intracellular;GO:0005623:cell;GO:0005634:nucleus;GO:0043226:organelle;GO:0043227:membrane-bounded organelle;GO:0043229:intracellular organelle;GO:0043231:intracellular membrane-bounded organelle;GO:0044424:intracellular part;GO:0044464:cell part
POLR2L	3.48167e-44	-0.328989	0.218	0.62	8.46917e-40	0.254853	0.576262	NA	NA	NA	ENSG00000177700	ENSG00000177700	protein_coding	GRCh38.98	chr11	-	837356	842529	5174	hsa:5441:POLR2L, RBP10, RPABC5, RPB10, RPB10beta, RPB7.6, hRPB7.6	5441	RNA polymerase II subunit L [Source:HGNC Symbol;Acc:HGNC:9199]	hsa00240:Pyrimidine metabolism;hsa01100:Metabolic pathways;hsa04623:Cytosolic DNA-sensing pathway;hsa00230:Purine metabolism;hsa05169:Epstein-Barr virus infection;hsa03020:RNA polymerase;hsa05016:Huntington's disease	R-HSA-76071:RNA Polymerase III Transcription Initiation From Type 3 Promoter;R-HSA-6782135:Dual incision in TC-NER;R-HSA-73762:RNA Polymerase I Transcription Initiation;R-HSA-113418:Formation of the Early Elongation Complex;R-HSA-3700989:Transcriptional Regulation by TP53;R-HSA-73779:RNA Polymerase II Transcription Pre-Initiation And Promoter Opening;R-HSA-74158:RNA Polymerase III Transcription;R…	-	P00055:Transcription regulation by bZIP transcription factor	-	-	-	GO:0000375:RNA splicing, via transesterification reactions;GO:0000377:RNA splicing, via transesterification reactions with bulged adenosine as nucleophile;GO:0000398:mRNA splicing, via spliceosome;GO:0001816:cytokine production;GO:0001817:regulation of cytokine production;GO:0001819:positive regulation of cytokine production;GO:0006139:nucleobase-containing compound metabolic process;GO:0006259:D…	GO:0001054:RNA polymerase I activity;GO:0001055:RNA polymerase II activity;GO:0001056:RNA polymerase III activity;GO:0003676:nucleic acid binding;GO:0003677:DNA binding;GO:0003824:catalytic activity;GO:0003899:DNA-directed RNA polymerase activity;GO:0005488:binding;GO:0005515:protein binding;GO:0008270:zinc ion binding;GO:0016740:transferase activity;GO:0016772:transferase activity, transferring …	GO:0000428:DNA-directed RNA polymerase complex;GO:0005622:intracellular;GO:0005623:cell;GO:0005634:nucleus;GO:0005654:nucleoplasm;GO:0005665:DNA-directed RNA polymerase II, core complex;GO:0005666:DNA-directed RNA polymerase III complex;GO:0005730:nucleolus;GO:0005736:DNA-directed RNA polymerase I complex;GO:0005737:cytoplasm;GO:0005829:cytosol;GO:0016591:DNA-directed RNA polymerase II, holoenzym…
RPL32	2.3426e-51	-0.329162	0.718	0.961	5.69836e-47	1.18394	1.74365	NA	NA	NA	ENSG00000144713	ENSG00000144713	protein_coding	GRCh38.98	chr3	-	12834485	12841582	7098	hsa:6161:RPL32, L32, PP9932	6161	ribosomal protein L32 [Source:HGNC Symbol;Acc:HGNC:10336]	hsa03010:Ribosome	R-HSA-72706:GTP hydrolysis and joining of the 60S ribosomal subunit;R-HSA-72689:Formation of a pool of free 40S subunits;R-HSA-72737:Cap-dependent Translation Initiation;R-HSA-156827:L13a-mediated translational silencing of Ceruloplasmin expression;R-HSA-72764:Eukaryotic Translation Termination;R-HSA-2408522:Selenoamino acid metabolism;R-HSA-72312:rRNA processing;R-HSA-927802:Nonsense-Mediated De…	-	-	-	-	-	GO:0000184:nuclear-transcribed mRNA catabolic process, nonsense-mediated decay;GO:0000956:nuclear-transcribed mRNA catabolic process;GO:0006139:nucleobase-containing compound metabolic process;GO:0006364:rRNA processing;GO:0006396:RNA processing;GO:0006401:RNA catabolic process;GO:0006402:mRNA catabolic process;GO:0006412:translation;GO:0006413:translational initiation;GO:0006518:peptide metaboli…	GO:0003676:nucleic acid binding;GO:0003723:RNA binding;GO:0003735:structural constituent of ribosome;GO:0005198:structural molecule activity;GO:0005488:binding;GO:0044822:poly(A) RNA binding;GO:0097159:organic cyclic compound binding;GO:1901363:heterocyclic compound binding	GO:0005622:intracellular;GO:0005623:cell;GO:0005737:cytoplasm;GO:0005829:cytosol;GO:0005840:ribosome;GO:0015934:large ribosomal subunit;GO:0016020:membrane;GO:0022625:cytosolic large ribosomal subunit;GO:0022626:cytosolic ribosome;GO:0030529:intracellular ribonucleoprotein complex;GO:0032991:macromolecular complex;GO:0043226:organelle;GO:0043228:non-membrane-bounded organelle;GO:0043229:intracell…
NDUFC1	4.11644e-38	-0.329518	0.298	0.69	1.00132e-33	0.348702	0.69477	NA	NA	NA	ENSG00000109390	ENSG00000109390	protein_coding	GRCh38.98	chr4	-	139266880	139302551	35672	hsa:4717:NDUFC1, KFYI	4717	NADH:ubiquinone oxidoreductase subunit C1 [Source:HGNC Symbol;Acc:HGNC:7705]	hsa01100:Metabolic pathways;hsa04932:Non-alcoholic fatty liver disease (NAFLD);hsa05010:Alzheimer's disease;hsa05012:Parkinson's disease;hsa05016:Huntington's disease;hsa00190:Oxidative phosphorylation	R-HSA-1430728:Metabolism;R-HSA-1428517:The citric acid (TCA) cycle and respiratory electron transport;R-HSA-6799198:Complex I biogenesis;R-HSA-611105:Respiratory electron transport;R-HSA-163200:Respiratory electron transport, ATP synthesis by chemiosmotic coupling, and heat production by uncoupling proteins.	-	-	-	-	-	GO:0006091:generation of precursor metabolites and energy;GO:0006119:oxidative phosphorylation;GO:0006120:mitochondrial electron transport, NADH to ubiquinone;GO:0006139:nucleobase-containing compound metabolic process;GO:0006163:purine nucleotide metabolic process;GO:0006461:protein complex assembly;GO:0006725:cellular aromatic compound metabolic process;GO:0006753:nucleoside phosphate metabolic…	GO:0003824:catalytic activity;GO:0003954:NADH dehydrogenase activity;GO:0008137:NADH dehydrogenase (ubiquinone) activity;GO:0016491:oxidoreductase activity;GO:0016651:oxidoreductase activity, acting on NAD(P)H;GO:0016655:oxidoreductase activity, acting on NAD(P)H, quinone or similar compound as acceptor;GO:0050136:NADH dehydrogenase (quinone) activity	GO:0005622:intracellular;GO:0005623:cell;GO:0005737:cytoplasm;GO:0005739:mitochondrion;GO:0005740:mitochondrial envelope;GO:0005743:mitochondrial inner membrane;GO:0005746:mitochondrial respiratory chain;GO:0005747:mitochondrial respiratory chain complex I;GO:0016020:membrane;GO:0016021:integral component of membrane;GO:0019866:organelle inner membrane;GO:0030964:NADH dehydrogenase complex;GO:003…
TNFSF9	2.89439e-39	-0.329539	0.029	0.282	7.04061e-35	0.0308049	0.295322	NA	NA	NA	ENSG00000125657	ENSG00000125657	protein_coding	GRCh38.98	chr19	+	6531026	6535924	4899	hsa:8744:TNFSF9, 4-1BB-L, CD137L, TNLG5A	8744	TNF superfamily member 9 [Source:HGNC Symbol;Acc:HGNC:11939]	hsa04060:Cytokine-cytokine receptor interaction	-	-	-	-	-	-	GO:0001773:myeloid dendritic cell activation;GO:0001775:cell activation;GO:0001816:cytokine production;GO:0001817:regulation of cytokine production;GO:0001819:positive regulation of cytokine production;GO:0002274:myeloid leukocyte activation;GO:0002376:immune system process;GO:0002520:immune system development;GO:0002521:leukocyte differentiation;GO:0002573:myeloid leukocyte differentiation;GO:00…	GO:0005102:receptor binding;GO:0005125:cytokine activity;GO:0005126:cytokine receptor binding;GO:0005164:tumor necrosis factor receptor binding;GO:0005488:binding;GO:0005515:protein binding;GO:0032813:tumor necrosis factor receptor superfamily binding	GO:0005576:extracellular region;GO:0005615:extracellular space;GO:0005623:cell;GO:0005886:plasma membrane;GO:0016020:membrane;GO:0016021:integral component of membrane;GO:0031224:intrinsic component of membrane;GO:0044421:extracellular region part;GO:0044425:membrane part;GO:0044464:cell part;GO:0071944:cell periphery
EPN2	1.72396e-41	-0.329977	0.623	0.93	4.19352e-37	0.935929	1.43345	NA	NA	NA	ENSG00000072134	ENSG00000072134	protein_coding	GRCh38.98	chr17	+	19215615	19336715	121101	hsa:22905:EPN2, EHB21	22905	epsin 2 [Source:HGNC Symbol;Acc:HGNC:18639]	hsa04144:Endocytosis	R-HSA-8856828:Clathrin-mediated endocytosis;R-HSA-5653656:Vesicle-mediated transport;R-HSA-8856825:Cargo recognition for clathrin-mediated endocytosis;R-HSA-199991:Membrane Trafficking	-	-	-	-	-	GO:0006810:transport;GO:0006897:endocytosis;GO:0009987:cellular process;GO:0016043:cellular component organization;GO:0016192:vesicle-mediated transport;GO:0030100:regulation of endocytosis;GO:0032879:regulation of localization;GO:0050789:regulation of biological process;GO:0050794:regulation of cellular process;GO:0051049:regulation of transport;GO:0051128:regulation of cellular component organi…	GO:0005488:binding;GO:0005515:protein binding;GO:0008289:lipid binding	GO:0005622:intracellular;GO:0005623:cell;GO:0005634:nucleus;GO:0005654:nucleoplasm;GO:0005737:cytoplasm;GO:0005794:Golgi apparatus;GO:0012505:endomembrane system;GO:0012506:vesicle membrane;GO:0016020:membrane;GO:0016023:cytoplasmic, membrane-bounded vesicle;GO:0030117:membrane coat;GO:0030118:clathrin coat;GO:0030120:vesicle coat;GO:0030125:clathrin vesicle coat;GO:0030128:clathrin coat of endoc…
SLIRP	4.42684e-36	-0.330431	0.379	0.765	1.07683e-31	0.472347	0.851313	NA	NA	NA	ENSG00000119705	ENSG00000119705	protein_coding	GRCh38.98	chr14	+	77708071	77761104	53034	hsa:81892:SLIRP, C14orf156, DC50, PD04872	81892	SRA stem-loop interacting RNA binding protein [Source:HGNC Symbol;Acc:HGNC:20495]	-	-	-	-	-	-	-	GO:0000003:reproduction;GO:0000957:mitochondrial RNA catabolic process;GO:0000959:mitochondrial RNA metabolic process;GO:0000960:regulation of mitochondrial RNA catabolic process;GO:0000961:negative regulation of mitochondrial RNA catabolic process;GO:0003006:developmental process involved in reproduction;GO:0006139:nucleobase-containing compound metabolic process;GO:0006351:transcription, DNA-te…	GO:0000166:nucleotide binding;GO:0003676:nucleic acid binding;GO:0003723:RNA binding;GO:0005488:binding;GO:0005515:protein binding;GO:0036094:small molecule binding;GO:0044822:poly(A) RNA binding;GO:0097159:organic cyclic compound binding;GO:1901265:nucleoside phosphate binding;GO:1901363:heterocyclic compound binding	GO:0001669:acrosomal vesicle;GO:0005622:intracellular;GO:0005623:cell;GO:0005634:nucleus;GO:0005737:cytoplasm;GO:0005739:mitochondrion;GO:0005929:cilium;GO:0012505:endomembrane system;GO:0016023:cytoplasmic, membrane-bounded vesicle;GO:0030141:secretory granule;GO:0030529:intracellular ribonucleoprotein complex;GO:0031410:cytoplasmic vesicle;GO:0031514:motile cilium;GO:0031982:vesicle;GO:0031988:…
PPP1R14A	1.89994e-114	-0.330538	0.861	0.987	4.62159e-110	2.17835	2.99672	NA	NA	NA	ENSG00000167641	ENSG00000167641	protein_coding	GRCh38.98	chr19	-	38251237	38256532	5296	hsa:94274:PPP1R14A, CPI-17, CPI17, PPP1INL	94274	protein phosphatase 1 regulatory inhibitor subunit 14A [Source:HGNC Symbol;Acc:HGNC:14871]	hsa04270:Vascular smooth muscle contraction	R-HSA-194315:Signaling by Rho GTPases;R-HSA-195258:RHO GTPase Effectors;R-HSA-162582:Signal Transduction;R-HSA-5625740:RHO GTPases activate PKNs	-	-	-	-	-	GO:0006464:cellular protein modification process;GO:0006470:protein dephosphorylation;GO:0006793:phosphorus metabolic process;GO:0006796:phosphate-containing compound metabolic process;GO:0008152:metabolic process;GO:0009987:cellular process;GO:0016310:phosphorylation;GO:0016311:dephosphorylation;GO:0019220:regulation of phosphate metabolic process;GO:0019222:regulation of metabolic process;GO:00…	GO:0004857:enzyme inhibitor activity;GO:0004864:protein phosphatase inhibitor activity;GO:0004865:protein serine/threonine phosphatase inhibitor activity;GO:0019208:phosphatase regulator activity;GO:0019212:phosphatase inhibitor activity;GO:0019888:protein phosphatase regulator activity;GO:0030234:enzyme regulator activity;GO:0098772:molecular function regulator	GO:0005622:intracellular;GO:0005623:cell;GO:0005737:cytoplasm;GO:0005829:cytosol;GO:0044424:intracellular part;GO:0044444:cytoplasmic part;GO:0044464:cell part
SEZ6L2	1.30134e-45	-0.33104	0.157	0.538	3.16551e-41	0.197742	0.506664	NA	NA	NA	ENSG00000174938	ENSG00000174938	protein_coding	GRCh38.98	chr16	-	29871159	29899547	28389	hsa:26470:SEZ6L2, BSRPA, PSK-1	26470	seizure related 6 homolog like 2 [Source:HGNC Symbol;Acc:HGNC:30844]	-	-	-	-	-	-	Schizophrenia;Systemic lupus erythematosus;Anthropometric traits;Response to taxane treatment (placlitaxel)	-	-	GO:0005622:intracellular;GO:0005623:cell;GO:0005737:cytoplasm;GO:0005783:endoplasmic reticulum;GO:0005789:endoplasmic reticulum membrane;GO:0005886:plasma membrane;GO:0012505:endomembrane system;GO:0016020:membrane;GO:0016021:integral component of membrane;GO:0031224:intrinsic component of membrane;GO:0042175:nuclear outer membrane-endoplasmic reticulum membrane network;GO:0043226:organelle;GO:00…
GSPT1	2.3643e-38	-0.331535	0.298	0.695	5.75116e-34	0.360911	0.712505	NA	NA	NA	ENSG00000103342	ENSG00000103342	protein_coding	GRCh38.98	chr16	-	11868128	11916082	47955	hsa:2935:GSPT1, 551G9.2, ETF3A, GST1, eRF3a	2935	G1 to S phase transition 1 [Source:HGNC Symbol;Acc:HGNC:4621]	hsa03015:mRNA surveillance pathway	R-HSA-72764:Eukaryotic Translation Termination;R-HSA-927802:Nonsense-Mediated Decay (NMD);R-HSA-72766:Translation;R-HSA-392499:Metabolism of proteins;R-HSA-975956:Nonsense Mediated Decay (NMD) independent of the Exon Junction Complex (EJC);R-HSA-74160:Gene Expression;R-HSA-975957:Nonsense Mediated Decay (NMD) enhanced by the Exon Junction Complex (EJC)	-	-	-	-	-	GO:0000082:G1/S transition of mitotic cell cycle;GO:0000184:nuclear-transcribed mRNA catabolic process, nonsense-mediated decay;GO:0000278:mitotic cell cycle;GO:0000956:nuclear-transcribed mRNA catabolic process;GO:0002181:cytoplasmic translation;GO:0002184:cytoplasmic translational termination;GO:0006139:nucleobase-containing compound metabolic process;GO:0006401:RNA catabolic process;GO:0006402…	GO:0000166:nucleotide binding;GO:0001882:nucleoside binding;GO:0001883:purine nucleoside binding;GO:0003676:nucleic acid binding;GO:0003723:RNA binding;GO:0003747:translation release factor activity;GO:0003824:catalytic activity;GO:0003924:GTPase activity;GO:0005488:binding;GO:0005515:protein binding;GO:0005525:GTP binding;GO:0008079:translation termination factor activity;GO:0008135:translation …	GO:0005622:intracellular;GO:0005623:cell;GO:0005737:cytoplasm;GO:0005829:cytosol;GO:0018444:translation release factor complex;GO:0032991:macromolecular complex;GO:0043234:protein complex;GO:0044424:intracellular part;GO:0044444:cytoplasmic part;GO:0044464:cell part
CLTB	5.33069e-52	-0.331844	0.095	0.474	1.29669e-47	0.11008	0.39717	NA	NA	NA	ENSG00000175416	ENSG00000175416	protein_coding	GRCh38.98	chr5	-	176392455	176416569	24115	hsa:1212:CLTB, LCB	1212	clathrin light chain B [Source:HGNC Symbol;Acc:HGNC:2091]	hsa04144:Endocytosis;hsa05100:Bacterial invasion of epithelial cells;hsa05016:Huntington's disease;hsa04142:Lysosome;hsa04721:Synaptic vesicle cycle;hsa04961:Endocrine and other factor-regulated calcium reabsorption	R-HSA-2682334:EPH-Ephrin signaling;R-HSA-8856828:Clathrin-mediated endocytosis;R-HSA-190828:Gap junction trafficking;R-HSA-157858:Gap junction trafficking and regulation;R-HSA-1266738:Developmental Biology;R-HSA-5653656:Vesicle-mediated transport;R-HSA-422475:Axon guidance;R-HSA-190873:Gap junction degradation;R-HSA-8856825:Cargo recognition for clathrin-mediated endocytosis;R-HSA-5099900:WNT5A-d…	-	P00029:Huntington disease;P00026:Heterotrimeric G-protein signaling pathway-Gi alpha and Gs alpha mediated pathway;P00027:Heterotrimeric G-protein signaling pathway-Gq alpha and Go alpha mediated pathway	-	-	Obesity-related traits	GO:0006810:transport;GO:0006886:intracellular protein transport;GO:0006897:endocytosis;GO:0006898:receptor-mediated endocytosis;GO:0008104:protein localization;GO:0015031:protein transport;GO:0016192:vesicle-mediated transport;GO:0033036:macromolecule localization;GO:0034613:cellular protein localization;GO:0045184:establishment of protein localization;GO:0046907:intracellular transport;GO:005117…	GO:0005198:structural molecule activity;GO:0005488:binding;GO:0005515:protein binding;GO:0030276:clathrin binding;GO:0032050:clathrin heavy chain binding;GO:0033218:amide binding;GO:0042277:peptide binding	GO:0005622:intracellular;GO:0005623:cell;GO:0005737:cytoplasm;GO:0005794:Golgi apparatus;GO:0005798:Golgi-associated vesicle;GO:0005802:trans-Golgi network;GO:0005886:plasma membrane;GO:0005905:clathrin-coated pit;GO:0005929:cilium;GO:0012505:endomembrane system;GO:0012506:vesicle membrane;GO:0012510:trans-Golgi network transport vesicle membrane;GO:0016020:membrane;GO:0016023:cytoplasmic, membra…
EFHD1	3.99987e-52	-0.332091	0.722	0.954	9.72967e-48	1.23705	1.81609	NA	NA	NA	ENSG00000115468	ENSG00000115468	protein_coding	GRCh38.98	chr2	+	232606057	232682780	76724	hsa:80303:EFHD1, MST133, MSTP133, PP3051, SWS2	80303	EF-hand domain family member D1 [Source:HGNC Symbol;Acc:HGNC:29556]	-	-	-	-	-	-	Schizophrenia;Liver enzyme levels (gamma-glutamyl transferase)	GO:0007275:multicellular organism development;GO:0007399:nervous system development;GO:0009987:cellular process;GO:0016043:cellular component organization;GO:0022008:neurogenesis;GO:0030030:cell projection organization;GO:0030154:cell differentiation;GO:0030182:neuron differentiation;GO:0031175:neuron projection development;GO:0032501:multicellular organismal process;GO:0032502:developmental proc…	GO:0005488:binding;GO:0005509:calcium ion binding;GO:0043167:ion binding;GO:0043169:cation binding;GO:0046872:metal ion binding	GO:0005576:extracellular region;GO:0005622:intracellular;GO:0005623:cell;GO:0005737:cytoplasm;GO:0005739:mitochondrion;GO:0005740:mitochondrial envelope;GO:0005743:mitochondrial inner membrane;GO:0016020:membrane;GO:0019866:organelle inner membrane;GO:0031090:organelle membrane;GO:0031966:mitochondrial membrane;GO:0031967:organelle envelope;GO:0031975:envelope;GO:0031982:vesicle;GO:0031988:membra…
A1BG	1.13092e-47	-0.332964	0.133	0.51	2.75097e-43	0.149978	0.44851	NA	NA	NA	ENSG00000121410	ENSG00000121410	protein_coding	GRCh38.98	chr19	-	58345178	58353492	8315	hsa:1:A1BG, A1B, ABG, GAB, HYST2477	1	alpha-1-B glycoprotein [Source:HGNC Symbol;Acc:HGNC:5]	-	R-HSA-109582:Hemostasis;R-HSA-76005:Response to elevated platelet cytosolic Ca2+;R-HSA-76002:Platelet activation, signaling and aggregation;R-HSA-114608:Platelet degranulation	-	-	-	-	-	GO:0002576:platelet degranulation;GO:0006810:transport;GO:0006887:exocytosis;GO:0009987:cellular process;GO:0016192:vesicle-mediated transport;GO:0032940:secretion by cell;GO:0044699:single-organism process;GO:0044763:single-organism cellular process;GO:0044765:single-organism transport;GO:0045055:regulated exocytosis;GO:0046903:secretion;GO:0051179:localization;GO:0051234:establishment of locali…	-	GO:0005576:extracellular region;GO:0005615:extracellular space;GO:0005622:intracellular;GO:0005623:cell;GO:0005737:cytoplasm;GO:0012505:endomembrane system;GO:0016023:cytoplasmic, membrane-bounded vesicle;GO:0030141:secretory granule;GO:0031091:platelet alpha granule;GO:0031093:platelet alpha granule lumen;GO:0031410:cytoplasmic vesicle;GO:0031974:membrane-enclosed lumen;GO:0031982:vesicle;GO:003…
LPAR1	2.06285e-37	-0.334561	0.545	0.894	5.01789e-33	0.79949	1.26915	NA	NA	NA	ENSG00000198121	ENSG00000198121	protein_coding	GRCh38.98	chr9	-	110873263	111038458	165196	hsa:1902:LPAR1, EDG2, GPR26, Gpcr26, LPA1, Mrec1.3, VZG1, edg-2, rec.1.3, vzg-1	1902	lysophosphatidic acid receptor 1 [Source:HGNC Symbol;Acc:HGNC:3166]	hsa04080:Neuroactive ligand-receptor interaction;hsa04151:PI3K-Akt signaling pathway;hsa05200:Pathways in cancer;hsa04015:Rap1 signaling pathway;hsa04072:Phospholipase D signaling pathway;hsa04540:Gap junction	R-HSA-373076:Class A/1 (Rhodopsin-like receptors);R-HSA-419408:Lysosphingolipid and LPA receptors;R-HSA-372790:Signaling by GPCR;R-HSA-388396:GPCR downstream signaling;R-HSA-162582:Signal Transduction;R-HSA-881907:Gastrin-CREB signalling pathway via PKC and MAPK;R-HSA-418594:G alpha (i) signalling events;R-HSA-500792:GPCR ligand binding;R-HSA-416476:G alpha (q) signalling events	-	-	-	-	Height;Corneal structure	GO:0000165:MAPK cascade;GO:0000187:activation of MAPK activity;GO:0000902:cell morphogenesis;GO:0001932:regulation of protein phosphorylation;GO:0001934:positive regulation of protein phosphorylation;GO:0006139:nucleobase-containing compound metabolic process;GO:0006140:regulation of nucleotide metabolic process;GO:0006163:purine nucleotide metabolic process;GO:0006164:purine nucleotide biosynthe…	GO:0001965:G-protein alpha-subunit binding;GO:0004871:signal transducer activity;GO:0004872:receptor activity;GO:0004888:transmembrane signaling receptor activity;GO:0004930:G-protein coupled receptor activity;GO:0005488:binding;GO:0005515:protein binding;GO:0005543:phospholipid binding;GO:0008289:lipid binding;GO:0019904:protein domain specific binding;GO:0030165:PDZ domain binding;GO:0035727:ly…	GO:0005622:intracellular;GO:0005623:cell;GO:0005737:cytoplasm;GO:0005768:endosome;GO:0005773:vacuole;GO:0005886:plasma membrane;GO:0005887:integral component of plasma membrane;GO:0009986:cell surface;GO:0012505:endomembrane system;GO:0016020:membrane;GO:0016021:integral component of membrane;GO:0016023:cytoplasmic, membrane-bounded vesicle;GO:0030139:endocytic vesicle;GO:0030425:dendrite;GO:0031…
IFI27L2	4.03128e-38	-0.33462	0.328	0.71	9.80609e-34	0.393539	0.757315	NA	NA	NA	ENSG00000119632	ENSG00000119632	protein_coding	GRCh38.98	chr14	-	94127779	94130253	2475	hsa:83982:IFI27L2, FAM14A, ISG12B, TLH29	83982	interferon alpha inducible protein 27 like 2 [Source:HGNC Symbol;Acc:HGNC:19753]	-	-	-	-	-	-	-	-	-	GO:0016020:membrane;GO:0016021:integral component of membrane;GO:0031224:intrinsic component of membrane;GO:0044425:membrane part
ATF3	3.2426e-35	-0.334844	0.134	0.428	7.88763e-31	0.159658	0.462608	NA	NA	NA	ENSG00000162772	ENSG00000162772	protein_coding	GRCh38.98	chr1	+	212565334	212620777	55444	hsa:467:ATF3	467	activating transcription factor 3 [Source:HGNC Symbol;Acc:HGNC:785]	hsa05166:HTLV-I infection	R-HSA-380994:ATF4 activates genes;R-HSA-392499:Metabolism of proteins;R-HSA-381119:Unfolded Protein Response (UPR);R-HSA-381042:PERK regulates gene expression	-	P00006:Apoptosis signaling pathway	-	-	-	GO:0000122:negative regulation of transcription from RNA polymerase II promoter;GO:0000165:MAPK cascade;GO:0001932:regulation of protein phosphorylation;GO:0001933:negative regulation of protein phosphorylation;GO:0005975:carbohydrate metabolic process;GO:0005996:monosaccharide metabolic process;GO:0006006:glucose metabolic process;GO:0006094:gluconeogenesis;GO:0006139:nucleobase-containing compo…	GO:0000975:regulatory region DNA binding;GO:0000976:transcription regulatory region sequence-specific DNA binding;GO:0000977:RNA polymerase II regulatory region sequence-specific DNA binding;GO:0000978:RNA polymerase II core promoter proximal region sequence-specific DNA binding;GO:0000981:RNA polymerase II transcription factor activity, sequence-specific DNA binding;GO:0000982:transcription fact…	GO:0005622:intracellular;GO:0005623:cell;GO:0005634:nucleus;GO:0005654:nucleoplasm;GO:0005730:nucleolus;GO:0031974:membrane-enclosed lumen;GO:0031981:nuclear lumen;GO:0032991:macromolecular complex;GO:0043226:organelle;GO:0043227:membrane-bounded organelle;GO:0043228:non-membrane-bounded organelle;GO:0043229:intracellular organelle;GO:0043231:intracellular membrane-bounded organelle;GO:0043232:in…
DUT	4.56683e-39	-0.33551	0.327	0.718	1.11088e-34	0.39674	0.762439	NA	NA	NA	ENSG00000128951	ENSG00000128951	protein_coding	GRCh38.98	chr15	+	48331011	48343373	12363	hsa:1854:DUT, dUTPase	1854	deoxyuridine triphosphatase [Source:HGNC Symbol;Acc:HGNC:3078]	hsa00240:Pyrimidine metabolism;hsa01100:Metabolic pathways	-	PWY-7184:pyrimidine deoxyribonucleotides de novo biosynthesis;PWY-7211:superpathway of pyrimidine deoxyribonucleotides de novo biosynthesis	P02739:De novo pyrimidine deoxyribonucleotide biosynthesis	-	-	Protein quantitative trait loci	GO:0006139:nucleobase-containing compound metabolic process;GO:0006213:pyrimidine nucleoside metabolic process;GO:0006220:pyrimidine nucleotide metabolic process;GO:0006221:pyrimidine nucleotide biosynthetic process;GO:0006226:dUMP biosynthetic process;GO:0006244:pyrimidine nucleotide catabolic process;GO:0006259:DNA metabolic process;GO:0006260:DNA replication;GO:0006725:cellular aromatic compou…	GO:0000287:magnesium ion binding;GO:0003676:nucleic acid binding;GO:0003723:RNA binding;GO:0003824:catalytic activity;GO:0004170:dUTP diphosphatase activity;GO:0005488:binding;GO:0005515:protein binding;GO:0016462:pyrophosphatase activity;GO:0016787:hydrolase activity;GO:0016817:hydrolase activity, acting on acid anhydrides;GO:0016818:hydrolase activity, acting on acid anhydrides, in phosphorus-c…	GO:0005576:extracellular region;GO:0005622:intracellular;GO:0005623:cell;GO:0005634:nucleus;GO:0005654:nucleoplasm;GO:0005737:cytoplasm;GO:0005739:mitochondrion;GO:0031974:membrane-enclosed lumen;GO:0031981:nuclear lumen;GO:0031982:vesicle;GO:0031988:membrane-bounded vesicle;GO:0043226:organelle;GO:0043227:membrane-bounded organelle;GO:0043229:intracellular organelle;GO:0043230:extracellular orga…
GREM1	1.05841e-38	-0.336532	0.134	0.458	2.57459e-34	0.177085	0.486325	NA	NA	NA	ENSG00000166923	ENSG00000166923	protein_coding	GRCh38.98	chr15	+	32718004	32745106	27103	hsa:26585:GREM1, C15DUPq, CKTSF1B1, CRAC1, CRCS4, DAND2, DRM, DUP15q, GREMLIN, HMPS, HMPS1, IHG-2, MPSH, PIG2	26585	gremlin 1, DAN family BMP antagonist [Source:HGNC Symbol;Acc:HGNC:2001]	-	-	-	-	-	-	Colorectal cancer;Orofacial clefts;Hypospadias	GO:0000902:cell morphogenesis;GO:0000904:cell morphogenesis involved in differentiation;GO:0001501:skeletal system development;GO:0001503:ossification;GO:0001525:angiogenesis;GO:0001558:regulation of cell growth;GO:0001568:blood vessel development;GO:0001655:urogenital system development;GO:0001656:metanephros development;GO:0001657:ureteric bud development;GO:0001658:branching involved in ureter…	GO:0004871:signal transducer activity;GO:0005102:receptor binding;GO:0005125:cytokine activity;GO:0005126:cytokine receptor binding;GO:0005172:vascular endothelial growth factor receptor binding;GO:0005488:binding;GO:0005515:protein binding;GO:0008047:enzyme activator activity;GO:0016015:morphogen activity;GO:0019207:kinase regulator activity;GO:0019209:kinase activator activity;GO:0019887:protei…	GO:0005576:extracellular region;GO:0005615:extracellular space;GO:0005623:cell;GO:0009986:cell surface;GO:0044421:extracellular region part;GO:0044464:cell part
COPS9	5.2743e-39	-0.336955	0.422	0.801	1.28297e-34	0.520463	0.920478	NA	NA	NA	ENSG00000172428	ENSG00000172428	protein_coding	GRCh38.98	chr2	-	240126563	240136807	10245	hsa:150678:COPS9, CSNAP, MYEOV2	150678	COP9 signalosome subunit 9 [Source:HGNC Symbol;Acc:HGNC:21314]	-	-	-	-	-	-	-	-	-	-
COX7B	9.10876e-39	-0.337689	0.392	0.784	2.21571e-34	0.480134	0.870491	NA	NA	NA	ENSG00000131174	ENSG00000131174	protein_coding	GRCh38.98	chrX	+	77899440	77907376	7937	hsa:1349:COX7B, APLCC, LSDMCA2	1349	cytochrome c oxidase subunit 7B [Source:HGNC Symbol;Acc:HGNC:2291]	hsa01100:Metabolic pathways;hsa04932:Non-alcoholic fatty liver disease (NAFLD);hsa05010:Alzheimer's disease;hsa05012:Parkinson's disease;hsa05016:Huntington's disease;hsa00190:Oxidative phosphorylation;hsa04260:Cardiac muscle contraction	R-HSA-3700989:Transcriptional Regulation by TP53;R-HSA-1430728:Metabolism;R-HSA-1428517:The citric acid (TCA) cycle and respiratory electron transport;R-HSA-212436:Generic Transcription Pathway;R-HSA-74160:Gene Expression;R-HSA-5628897:TP53 Regulates Metabolic Genes;R-HSA-611105:Respiratory electron transport;R-HSA-163200:Respiratory electron transport, ATP synthesis by chemiosmotic coupling, and…	-	-	300887:Linear skin defects with multiple congenital anomalies	-	-	GO:0006091:generation of precursor metabolites and energy;GO:0006119:oxidative phosphorylation;GO:0006123:mitochondrial electron transport, cytochrome c to oxygen;GO:0006139:nucleobase-containing compound metabolic process;GO:0006163:purine nucleotide metabolic process;GO:0006725:cellular aromatic compound metabolic process;GO:0006753:nucleoside phosphate metabolic process;GO:0006793:phosphorus m…	GO:0003824:catalytic activity;GO:0004129:cytochrome-c oxidase activity;GO:0005215:transporter activity;GO:0008324:cation transmembrane transporter activity;GO:0009055:electron carrier activity;GO:0015002:heme-copper terminal oxidase activity;GO:0015075:ion transmembrane transporter activity;GO:0015077:monovalent inorganic cation transmembrane transporter activity;GO:0015078:hydrogen ion transmemb…	GO:0005622:intracellular;GO:0005623:cell;GO:0005737:cytoplasm;GO:0005739:mitochondrion;GO:0005740:mitochondrial envelope;GO:0005743:mitochondrial inner membrane;GO:0005746:mitochondrial respiratory chain;GO:0016020:membrane;GO:0016021:integral component of membrane;GO:0019866:organelle inner membrane;GO:0031090:organelle membrane;GO:0031224:intrinsic component of membrane;GO:0031966:mitochondrial…
[truncated: 198 more rows]
