# Supplementary material for: Exploratory Single-Cell Transcriptomic Profiling Reveals Dysregulated Glial Populations and Pathways in Focal Cortical Dysplasia Epilepsy
Source: Biology (Basel). 2025 Nov 27;14(12):1690. doi: 10.3390/biology14121690 (PMC12730583; doi:10.3390/biology14121690)
Supplement: Supplementary file 1 [file biology-14-01690-s001.zip › Supplementary Table S4 - KEGG and GO enrichment_Top 10 up and downregulated pathways in Astrocytes.xlsx]

## Sheet: Sheet1
KEGG：UP
ID	Description	GeneRatio	BgRatio	pvalue	p.adjust	geneID	Count	zscore	FoldEnrichment	Hyperlink
hsa00340	Histidine metabolism	3/26	22/8163	4.24424424749853e-05	0.00397055421523265	ALDH2/ALDH9A1/ALDH7A1	3	1.73205080756888	42.8129370629371	http://www.genome.jp/kegg-bin/show_pathway?hsa00340/hsa:217%09red/hsa:223%09red/hsa:501%09red
hsa00053	Ascorbate and aldarate metabolism	3/26	30/8163	0.000110017201226688	0.00397055421523265	ALDH2/ALDH9A1/ALDH7A1	3	1.73205080756888	31.3961538461538	http://www.genome.jp/kegg-bin/show_pathway?hsa00053/hsa:217%09red/hsa:223%09red/hsa:501%09red
hsa00410	beta-Alanine metabolism	3/26	31/8163	0.000121547578017326	0.00397055421523265	ALDH2/ALDH9A1/ALDH7A1	3	1.73205080756888	30.3833746898263	http://www.genome.jp/kegg-bin/show_pathway?hsa00410/hsa:217%09red/hsa:223%09red/hsa:501%09red
hsa00380	Tryptophan metabolism	3/26	42/8163	0.0003032940853378	0.00623700427711384	ALDH2/ALDH9A1/ALDH7A1	3	1.73205080756888	22.4258241758242	http://www.genome.jp/kegg-bin/show_pathway?hsa00380/hsa:217%09red/hsa:223%09red/hsa:501%09red
hsa00071	Fatty acid degradation	3/26	43/8163	0.0003253531225042	0.00623700427711384	ALDH2/ALDH9A1/ALDH7A1	3	1.73205080756888	21.9042933810376	http://www.genome.jp/kegg-bin/show_pathway?hsa00071/hsa:217%09red/hsa:223%09red/hsa:501%09red
hsa00620	Pyruvate metabolism	3/26	47/8163	0.000423889165531348	0.00623700427711384	ALDH2/ALDH9A1/ALDH7A1	3	1.73205080756888	20.0400981996727	http://www.genome.jp/kegg-bin/show_pathway?hsa00620/hsa:217%09red/hsa:223%09red/hsa:501%09red
hsa00280	Valine, leucine and isoleucine degradation	3/26	48/8163	0.000451194539270661	0.00623700427711384	ALDH2/ALDH9A1/ALDH7A1	3	1.73205080756888	19.6225961538462	http://www.genome.jp/kegg-bin/show_pathway?hsa00280/hsa:217%09red/hsa:223%09red/hsa:501%09red
hsa00330	Arginine and proline metabolism	3/26	50/8163	0.000509143206295007	0.00623700427711384	ALDH2/ALDH9A1/ALDH7A1	3	1.73205080756888	18.8376923076923	http://www.genome.jp/kegg-bin/show_pathway?hsa00330/hsa:217%09red/hsa:223%09red/hsa:501%09red
hsa00561	Glycerolipid metabolism	3/26	62/8163	0.000957863311820874	0.00983563465856658	ALDH2/ALDH9A1/ALDH7A1	3	1.73205080756888	15.1916873449132	http://www.genome.jp/kegg-bin/show_pathway?hsa00561/hsa:217%09red/hsa:223%09red/hsa:501%09red
hsa00310	Lysine degradation	3/26	63/8163	0.00100363618964965	0.00983563465856658	ALDH2/ALDH9A1/ALDH7A1	3	1.73205080756888	14.9505494505495	http://www.genome.jp/kegg-bin/show_pathway?hsa00310/hsa:217%09red/hsa:223%09red/hsa:501%09red
KEGG：DOWN
ID	Description	GeneRatio	BgRatio	pvalue	p.adjust	geneID	Count	zscore	FoldEnrichment	Hyperlink
hsa04010	MAPK signaling pathway	7/25	294/8163	2.01192804729591e-05	0.00240777128518498	GADD45B/DUSP1/NR4A1/JUND/RAC1/FOS/JUN	7	-2.64575	7.77428571428571	http://www.genome.jp/kegg-bin/show_pathway?hsa04010/hsa:4616%09blue/hsa:1843%09blue/hsa:3164%09blue/hsa:3727%09blue/hsa:5879%09blue/hsa:2353%09blue/hsa:3725%09blue
hsa04380	Osteoclast differentiation	5/25	128/8163	3.62070869952628e-05	0.00240777128518498	JUND/RAC1/FOS/JUNB/JUN	5	-2.23607	12.7547	http://www.genome.jp/kegg-bin/show_pathway?hsa04380/hsa:3727%09blue/hsa:5879%09blue/hsa:2353%09blue/hsa:3726%09blue/hsa:3725%09blue
hsa04662	B cell receptor signaling pathway	4/25	82/8163	0.000101897706131171	0.00407971953594337	CD81/RAC1/FOS/JUN	4	-2	15.9278048780488	http://www.genome.jp/kegg-bin/show_pathway?hsa04662/hsa:975%09blue/hsa:5879%09blue/hsa:2353%09blue/hsa:3725%09blue
hsa05210	Colorectal cancer	4/25	86/8163	0.000122698331908071	0.00407971953594337	GADD45B/RAC1/FOS/JUN	4	-2	15.186976744186	http://www.genome.jp/kegg-bin/show_pathway?hsa05210/hsa:4616%09blue/hsa:5879%09blue/hsa:2353%09blue/hsa:3725%09blue
hsa04657	IL-17 signaling pathway	4/25	94/8163	0.00017331428082167	0.00461015986985642	JUND/FOS/CEBPB/JUN	4	-2	13.8944680851064	http://www.genome.jp/kegg-bin/show_pathway?hsa04657/hsa:3727%09blue/hsa:2353%09blue/hsa:1051%09blue/hsa:3725%09blue
hsa04668	TNF signaling pathway	4/25	112/8163	0.000340111124345629	0.00753912992299477	FOS/JUNB/CEBPB/JUN	4	-2	11.6614285714286	http://www.genome.jp/kegg-bin/show_pathway?hsa04668/hsa:2353%09blue/hsa:3726%09blue/hsa:1051%09blue/hsa:3725%09blue
hsa05208	Chemical carcinogenesis - reactive oxygen species	5/25	223/8163	0.000494305870768736	0.00939181154460599	ATP5F1D/RAC1/FOS/JUN/ND4L	5	-2.23607	7.32107623318386	http://www.genome.jp/kegg-bin/show_pathway?hsa05208/hsa:513%09blue/hsa:5879%09blue/hsa:2353%09blue/hsa:3725%09blue/hsa:4539%09blue
hsa05418	Fluid shear stress and atherosclerosis	4/25	139/8163	0.000771273887842712	0.0128224283853851	DUSP1/RAC1/FOS/JUN	4	-2	9.39625899280576	http://www.genome.jp/kegg-bin/show_pathway?hsa05418/hsa:1843%09blue/hsa:5879%09blue/hsa:2353%09blue/hsa:3725%09blue
hsa05224	Breast cancer	4/25	147/8163	0.000951224471694585	0.0140569838594866	GADD45B/HES1/FOS/JUN	4	-2	8.88489795918367	http://www.genome.jp/kegg-bin/show_pathway?hsa05224/hsa:4616%09blue/hsa:3280%09blue/hsa:2353%09blue/hsa:3725%09blue
hsa05140	Leishmaniasis	3/25	77/8163	0.00159862904314228	0.0212617662737923	FOS/MARCKSL1/JUN	3	-1.73205	12.7215584415584	http://www.genome.jp/kegg-bin/show_pathway?hsa05140/hsa:2353%09blue/hsa:65108%09blue/hsa:3725%09blue
GO：UP
ID	Description	GeneRatio	BgRatio	pvalue	p.adjust	geneID	Count	zscore	FoldEnrichment	Hyperlink
GO:0006578	amino-acid betaine biosynthetic process	2/44	6/20870	6.48121325778499e-05	0.0461684963882169	ALDH9A1/ALDH7A1	2	1.41421356237309	158.106060606061	http://amigo.geneontology.org/amigo/term/GO:0006578
GO:0044829	positive regulation by host of viral genome replication	2/44	7/20870	9.06153020377171e-05	0.0461684963882169	STOM/PPIB	2	1.41421356237309	135.519480519481	http://amigo.geneontology.org/amigo/term/GO:0044829
GO:0006081	cellular aldehyde metabolic process	3/44	69/20870	0.000415681722683089	0.105894918853517	ESD/ALDH9A1/ALDH7A1	3	1.73205080756888	20.6225296442688	http://amigo.geneontology.org/amigo/term/GO:0006081
GO:0006577	amino-acid betaine metabolic process	2/44	17/20870	0.000579025058352859	0.117285025931217	ALDH9A1/ALDH7A1	2	1.41421356237309	55.8021390374332	http://amigo.geneontology.org/amigo/term/GO:0006577
GO:0002474	antigen processing and presentation of peptide antigen via MHC class I	3/44	84/20870	0.000739496101275241	0.117285025931217	CALR/HLA-C/HLA-A	3	1.73205080756888	16.9399350649351	http://amigo.geneontology.org/amigo/term/GO:0002474
GO:1901654	response to ketone	4/44	210/20870	0.000986822040663032	0.125696457429454	GABRB1/FIBIN/CALR/NQO1	4	2	9.03463203463203	http://amigo.geneontology.org/amigo/term/GO:1901654
GO:0007568	aging	5/44	409/20870	0.00163391727310969	0.131891170654294	DCN/RPN2/EDNRB/CALR/NQO1	5	2.23606797749979	5.79851078017337	http://amigo.geneontology.org/amigo/term/GO:0007568
GO:0002037	negative regulation of L-glutamate import across plasma membrane	1/44	1/20870	0.00210828941063723	0.131891170654294	ARL6IP5	1	1	474.318181818182	http://amigo.geneontology.org/amigo/term/GO:0002037
GO:0035645	enteric smooth muscle cell differentiation	1/44	1/20870	0.00210828941063723	0.131891170654294	EDNRB	1	1	474.318181818182	http://amigo.geneontology.org/amigo/term/GO:0035645
GO:0045344	negative regulation of MHC class I biosynthetic process	1/44	1/20870	0.00210828941063723	0.131891170654294	TAF7	1	1	474.318181818182	http://amigo.geneontology.org/amigo/term/GO:0045344
GO：DOWN
ID	Description	GeneRatio	BgRatio	pvalue	p.adjust	geneID	Count	zscore	FoldEnrichment	Hyperlink
GO:0048709	oligodendrocyte differentiation	5/45	97/20870	2.06106648844606e-06	0.00221123034582977	CD9/HES1/PLP1/ASCL1/OLIG1	5	-2.23607	23.9060710194731	http://amigo.geneontology.org/amigo/term/GO:0048709
GO:0014003	oligodendrocyte development	4/45	44/20870	2.40351124546714e-06	0.00221123034582977	CD9/PLP1/ASCL1/OLIG1	4	-2	42.1616161616162	http://amigo.geneontology.org/amigo/term/GO:0014003
GO:0061102	stomach neuroendocrine cell differentiation	2/45	2/20870	4.54612216582862e-06	0.00278828826170822	HES1/ASCL1	2	-1.41421	463.777777777778	http://amigo.geneontology.org/amigo/term/GO:0061102
GO:0030316	osteoclast differentiation	5/45	125/20870	7.17242632820967e-06	0.00329931611097645	TFRC/CD81/FOS/JUNB/CEBPB	5	-2.23607	18.5511111111111	http://amigo.geneontology.org/amigo/term/GO:0030316
GO:0031930	mitochondria-nucleus signaling pathway	2/45	3/20870	1.36196312805862e-05	0.00376203536178006	SLC25A33/CHCHD10	2	-1.41421	309.185185185185	http://amigo.geneontology.org/amigo/term/GO:0031930
GO:0060164	regulation of timing of neuron differentiation	2/45	3/20870	1.36196312805862e-05	0.00376203536178006	HES1/ASCL1	2	-1.41421	309.185185185185	http://amigo.geneontology.org/amigo/term/GO:0060164
GO:0010038	response to metal ion	7/45	394/20870	1.98122443052528e-05	0.00383486387887339	ATP5F1D/DUSP1/JUND/ASCL1/FOS/JUNB/JUN	7	-2.64575	8.23970671178793	http://amigo.geneontology.org/amigo/term/GO:0010038
GO:0060563	neuroepithelial cell differentiation	3/45	25/20870	2.08416515156162e-05	0.00383486387887339	HES1/ASCL1/CEBPB	3	-1.73205	55.6533333333333	http://amigo.geneontology.org/amigo/term/GO:0060563
GO:0014905	myoblast fusion involved in skeletal muscle regeneration	2/45	5/20870	4.5274152160542e-05	0.00757313090685429	CD9/CD81	2	-1.41421	185.511111111111	http://amigo.geneontology.org/amigo/term/GO:0014905
GO:0055094	response to lipoprotein particle	3/45	35/20870	5.84203339829269e-05	0.0089577845440488	CD9/CD81/APOE	3	-1.73205	39.752380952381	http://amigo.geneontology.org/amigo/term/GO:0055094
