# Supplementary material for: Exploratory Single-Cell Transcriptomic Profiling Reveals Dysregulated Glial Populations and Pathways in Focal Cortical Dysplasia Epilepsy
Source: Biology (Basel). 2025 Nov 27;14(12):1690. doi: 10.3390/biology14121690 (PMC12730583; doi:10.3390/biology14121690)
Supplement: Supplementary file 1 [file biology-14-01690-s001.zip › Supplementary Table S5 - KEGG and GO enrichment_Top 10 up and downregulated pathways in Mgliaicro.xlsx]

## Sheet: Sheet1
KEGG：UP
ID	Description	GeneRatio	BgRatio	pvalue	p.adjust	geneID	Count	zscore	FoldEnrichment	Hyperlink
hsa04612	Antigen processing and presentation	9/33	78/8163	1.32578533381928e-11	1.48487957387759e-09	HSPA5/HSP90AB1/CALR/HSPA1B/HSPA1A/HLA-C/HLA-A/HLA-B/HLA-DMB	9	3	28.541958041958	http://www.genome.jp/kegg-bin/show_pathway?hsa04612/hsa:3309%09red/hsa:3326%09red/hsa:811%09red/hsa:3304%09red/hsa:3303%09red/hsa:3107%09red/hsa:3105%09red/hsa:3106%09red/hsa:3109%09red
hsa04141	Protein processing in endoplasmic reticulum	8/33	171/8163	2.79676751615629e-07	1.56618980904752e-05	HSPA5/DNAJA1/PPP1R15A/HSP90AB1/HSP90B1/CALR/HSPA1B/HSPA1A	8	2.82842712474619	11.5725677830941	http://www.genome.jp/kegg-bin/show_pathway?hsa04141/hsa:3309%09red/hsa:3301%09red/hsa:23645%09red/hsa:3326%09red/hsa:7184%09red/hsa:811%09red/hsa:3304%09red/hsa:3303%09red
hsa04940	Type I diabetes mellitus	5/33	43/8163	6.7917830860917e-07	2.53559901880757e-05	HSPD1/HLA-C/HLA-A/HLA-B/HLA-DMB	5	2.23606797749979	28.7632135306554	http://www.genome.jp/kegg-bin/show_pathway?hsa04940/hsa:3329%09red/hsa:3107%09red/hsa:3105%09red/hsa:3106%09red/hsa:3109%09red
hsa05330	Allograft rejection	4/33	38/8163	1.48312342017832e-05	0.000415052047783549	HLA-C/HLA-A/HLA-B/HLA-DMB	4	2	26.0382775119617	http://www.genome.jp/kegg-bin/show_pathway?hsa05330/hsa:3107%09red/hsa:3105%09red/hsa:3106%09red/hsa:3109%09red
hsa05417	Lipid and atherosclerosis	7/33	215/8163	1.90131791842119e-05	0.000415052047783549	HSPA5/HSP90AB1/HSPD1/HSP90B1/FOS/HSPA1B/HSPA1A	7	2.64575131106459	8.05369978858351	http://www.genome.jp/kegg-bin/show_pathway?hsa05417/hsa:3309%09red/hsa:3326%09red/hsa:3329%09red/hsa:7184%09red/hsa:2353%09red/hsa:3304%09red/hsa:3303%09red
hsa05332	Graft-versus-host disease	4/33	42/8163	2.22349311312616e-05	0.000415052047783549	HLA-C/HLA-A/HLA-B/HLA-DMB	4	2	23.5584415584416	http://www.genome.jp/kegg-bin/show_pathway?hsa05332/hsa:3107%09red/hsa:3105%09red/hsa:3106%09red/hsa:3109%09red
hsa04145	Phagosome	6/33	152/8163	2.76054456778648e-05	0.000441687130845837	FCGR1A/CALR/HLA-C/HLA-A/HLA-B/HLA-DMB	6	2.44948974278318	9.76435406698565	http://www.genome.jp/kegg-bin/show_pathway?hsa04145/hsa:2209%09red/hsa:811%09red/hsa:3107%09red/hsa:3105%09red/hsa:3106%09red/hsa:3109%09red
hsa05320	Autoimmune thyroid disease	4/33	53/8163	5.63774342310554e-05	0.000789284079234776	HLA-C/HLA-A/HLA-B/HLA-DMB	4	2	18.6689536878216	http://www.genome.jp/kegg-bin/show_pathway?hsa05320/hsa:3107%09red/hsa:3105%09red/hsa:3106%09red/hsa:3109%09red
hsa05416	Viral myocarditis	4/33	60/8163	9.20331352319034e-05	0.00114530123844146	HLA-C/HLA-A/HLA-B/HLA-DMB	4	2	16.4909090909091	http://www.genome.jp/kegg-bin/show_pathway?hsa05416/hsa:3107%09red/hsa:3105%09red/hsa:3106%09red/hsa:3109%09red
hsa04915	Estrogen signaling pathway	5/33	138/8163	0.000208239152948896	0.00230469133890868	HSP90AB1/HSP90B1/FOS/HSPA1B/HSPA1A	5	2.23606797749979	8.96245059288538	http://www.genome.jp/kegg-bin/show_pathway?hsa04915/hsa:3326%09red/hsa:7184%09red/hsa:2353%09red/hsa:3304%09red/hsa:3303%09red
KEGG：DOWN
ID	Description	GeneRatio	BgRatio	pvalue	p.adjust	geneID	Count	zscore	FoldEnrichment	Hyperlink
hsa05171	Coronavirus disease - COVID-19	10/34	232/8163	2.04232262911003e-08	2.43036392864094e-06	RPL31/NFKBIA/RPL27/RPL27A/RPS21/RPL38/RPS17/RPL37A/CFD/RPL36A	10	-3.16228	10.348630831643	http://www.genome.jp/kegg-bin/show_pathway?hsa05171/hsa:6160%09blue/hsa:4792%09blue/hsa:6155%09blue/hsa:6157%09blue/hsa:6227%09blue/hsa:6169%09blue/hsa:6218%09blue/hsa:6168%09blue/hsa:1675%09blue/hsa:6173%09blue
hsa03010	Ribosome	8/34	158/8163	1.95371320785579e-07	1.1624593586742e-05	RPL31/RPL27/RPL27A/RPS21/RPL38/RPS17/RPL37A/RPL36A	8	-2.82843	12.156366344006	http://www.genome.jp/kegg-bin/show_pathway?hsa03010/hsa:6160%09blue/hsa:6155%09blue/hsa:6157%09blue/hsa:6227%09blue/hsa:6169%09blue/hsa:6218%09blue/hsa:6168%09blue/hsa:6173%09blue
hsa04380	Osteoclast differentiation	5/34	128/8163	0.000169356530908262	0.00671780905936106	CYBA/SPI1/NFKBIA/JUND/RAC1	5	-2.23607	9.37844669117647	http://www.genome.jp/kegg-bin/show_pathway?hsa04380/hsa:1535%09blue/hsa:6688%09blue/hsa:4792%09blue/hsa:3727%09blue/hsa:5879%09blue
hsa05208	Chemical carcinogenesis - reactive oxygen species	6/34	223/8163	0.00027529786715491	0.00819011154785858	CYBA/ATP5F1D/NFKBIA/COX7C/RAC1/ND3	6	-2.44949	6.45977314692693	http://www.genome.jp/kegg-bin/show_pathway?hsa05208/hsa:1535%09blue/hsa:513%09blue/hsa:4792%09blue/hsa:1350%09blue/hsa:5879%09blue/hsa:4537%09blue
hsa05202	Transcriptional misregulation in cancer	5/34	193/8163	0.00111754407869049	0.0265975490728337	SPI1/LYL1/ZBTB16/LMO2/CEBPB	5	-2.23607	6.21990246875952	http://www.genome.jp/kegg-bin/show_pathway?hsa05202/hsa:6688%09blue/hsa:4066%09blue/hsa:7704%09blue/hsa:4005%09blue/hsa:1051%09blue
hsa05415	Diabetic cardiomyopathy	5/34	203/8163	0.00140013147967779	0.0277692743469429	CYBA/ATP5F1D/COX7C/RAC1/ND3	5	-2.23607	5.91350333236743	http://www.genome.jp/kegg-bin/show_pathway?hsa05415/hsa:1535%09blue/hsa:513%09blue/hsa:1350%09blue/hsa:5879%09blue/hsa:4537%09blue
hsa05418	Fluid shear stress and atherosclerosis	4/34	139/8163	0.00251163720660097	0.0426978325122165	CYBA/PDGFB/KLF2/RAC1	4	-2	6.90901396529835	http://www.genome.jp/kegg-bin/show_pathway?hsa05418/hsa:1535%09blue/hsa:5155%09blue/hsa:10365%09blue/hsa:5879%09blue
hsa04662	B cell receptor signaling pathway	3/34	82/8163	0.00467162632957439	0.0669811203078476	NFKBIA/CD81/RAC1	3	-1.73205	8.78371592539455	http://www.genome.jp/kegg-bin/show_pathway?hsa04662/hsa:4792%09blue/hsa:975%09blue/hsa:5879%09blue
hsa05020	Prion disease	5/34	273/8163	0.00506579901487923	0.0669811203078476	CYBA/ATP5F1D/COX7C/RAC1/ND3	5	-2.23607	4.39722042663219	http://www.genome.jp/kegg-bin/show_pathway?hsa05020/hsa:1535%09blue/hsa:513%09blue/hsa:1350%09blue/hsa:5879%09blue/hsa:4537%09blue
hsa04657	IL-17 signaling pathway	3/34	94/8163	0.00683493676190575	0.0813357474666785	NFKBIA/JUND/CEBPB	3	-1.73205	7.66239048811014	http://www.genome.jp/kegg-bin/show_pathway?hsa04657/hsa:4792%09blue/hsa:3727%09blue/hsa:1051%09blue
GO：UP
ID	Description	GeneRatio	BgRatio	pvalue	p.adjust	geneID	Count	zscore	FoldEnrichment	Hyperlink
GO:0006986	response to unfolded protein	8/44	158/20870	1.27003446540882e-09	1.99776421408807e-06	HSPA5/DNAJA1/PPP1R15A/HSP90AB1/HSPD1/PPP1R15B/HSPA1B/HSPA1A	8	2.82842712474619	24.0161104718067	http://amigo.geneontology.org/amigo/term/GO:0006986
GO:0006457	protein folding	8/44	229/20870	2.34543860350555e-08	1.22979164110474e-05	HSPA5/DNAJA1/HSP90AB1/HSPD1/HSP90B1/CALR/HSPA1B/HSPA1A	8	2.82842712474619	16.5700674870981	http://amigo.geneontology.org/amigo/term/GO:0006457
GO:0034620	cellular response to unfolded protein	6/44	118/20870	1.70254724473217e-07	6.69526703990924e-05	HSPA5/PPP1R15A/HSPD1/PPP1R15B/HSPA1B/HSPA1A	6	2.44948974278318	24.117873651772	http://amigo.geneontology.org/amigo/term/GO:0034620
GO:0009266	response to temperature stimulus	7/44	209/20870	2.55659016879024e-07	8.0430326710141e-05	DNAJA1/HSP90AB1/HSPD1/ADRB2/FOS/HSPA1B/HSPA1A	7	2.64575131106459	15.8862548934319	http://amigo.geneontology.org/amigo/term/GO:0009266
GO:0046683	response to organophosphorus	6/44	136/20870	3.94766750327611e-07	0.000103494683044222	HSPA5/FOSB/HSPD1/HSP90B1/PTAFR/FOS	6	2.44948974278318	20.9258021390374	http://amigo.geneontology.org/amigo/term/GO:0046683
GO:0014074	response to purine-containing compound	6/44	153/20870	7.89167445987438e-07	0.000149906311563995	HSPA5/FOSB/HSPD1/HSP90B1/PTAFR/FOS	6	2.44948974278318	18.6007130124777	http://amigo.geneontology.org/amigo/term/GO:0014074
GO:0048002	antigen processing and presentation of peptide antigen	6/44	199/20870	3.63864342990639e-06	0.000476965509603562	MARCHF1/CALR/HLA-C/HLA-A/HLA-B/HLA-DMB	6	2.44948974278318	14.3010507080859	http://amigo.geneontology.org/amigo/term/GO:0048002
GO:1901654	response to ketone	6/44	210/20870	4.9591514155359e-06	0.000527656916637248	FOSB/KLF4/PTAFR/FOS/CALR/TXNIP	6	2.44948974278318	13.5519480519481	http://amigo.geneontology.org/amigo/term/GO:1901654
GO:1903573	negative regulation of response to endoplasmic reticulum stress	4/44	54/20870	5.03169341993561e-06	0.000527656916637248	HSPA5/PPP1R15A/PPP1R15B/HSPA1A	4	2	35.1346801346801	http://amigo.geneontology.org/amigo/term/GO:1903573
GO:0002347	response to tumor cell	4/44	55/20870	5.41802457206079e-06	0.000532659540740726	KLF4/HSPD1/HLA-A/TXNIP	4	2	34.495867768595	http://amigo.geneontology.org/amigo/term/GO:0002347
GO：DOWN
ID	Description	GeneRatio	BgRatio	pvalue	p.adjust	geneID	Count	zscore	FoldEnrichment	Hyperlink
GO:0002181	cytoplasmic translation	8/46	168/20870	3.00000537660732e-09	6.32701133926483e-06	RPL31/RPL27/RPL27A/RPS21/RPL38/RPS17/RPL37A/RPL36A	8	-2.82843	21.6045548654244	http://amigo.geneontology.org/amigo/term/GO:0002181
GO:1901329	regulation of odontoblast differentiation	2/46	3/20870	1.42382499223162e-05	0.0150142345430824	SERPINE1/CEBPB	2	-1.41421	302.463768115942	http://amigo.geneontology.org/amigo/term/GO:1901329
GO:0030099	myeloid cell differentiation	7/46	456/20870	5.8170187853435e-05	0.0316072544310837	SPI1/NFKBIA/ZBTB16/CD81/KLF2/CITED2/CEBPB	7	-2.64575	6.96462623951182	http://amigo.geneontology.org/amigo/term/GO:0030099
GO:0034405	response to fluid shear stress	3/46	36/20870	6.79943296374674e-05	0.0316072544310837	SMAD7/KLF2/CITED2	3	-1.73205	37.8079710144928	http://amigo.geneontology.org/amigo/term/GO:0034405
GO:0009060	aerobic respiration	5/46	205/20870	8.60472910161123e-05	0.0316072544310837	ATP5F1D/NOP53/COX7C/ND3/CHCHD10	5	-2.23607	11.0657476139979	http://amigo.geneontology.org/amigo/term/GO:0009060
GO:1904044	response to aldosterone	2/46	7/20870	9.91087291483871e-05	0.0316072544310837	CYBA/RPL27	2	-1.41421	129.627329192547	http://amigo.geneontology.org/amigo/term/GO:1904044
GO:0009612	response to mechanical stimulus	5/46	223/20870	0.000127772397215615	0.0316072544310837	CYBA/NFKBIA/JUND/RAC1/CITED2	5	-2.23607	10.1725482550205	http://amigo.geneontology.org/amigo/term/GO:0009612
GO:0071895	odontoblast differentiation	2/46	8/20870	0.000131959351371174	0.0316072544310837	SERPINE1/CEBPB	2	-1.41421	113.423913043478	http://amigo.geneontology.org/amigo/term/GO:0071895
GO:1904238	pericyte cell differentiation	2/46	9/20870	0.000169423736565524	0.0316072544310837	SPI1/PDGFB	2	-1.41421	100.821256038647	http://amigo.geneontology.org/amigo/term/GO:1904238
GO:0030195	negative regulation of blood coagulation	3/46	50/20870	0.00018266314791545	0.0316072544310837	PDGFB/SERPINE1/APOE	3	-1.73205	27.2217391304348	http://amigo.geneontology.org/amigo/term/GO:0030195
