# Supplementary material for: Exploratory Single-Cell Transcriptomic Profiling Reveals Dysregulated Glial Populations and Pathways in Focal Cortical Dysplasia Epilepsy
Source: Biology (Basel). 2025 Nov 27;14(12):1690. doi: 10.3390/biology14121690 (PMC12730583; doi:10.3390/biology14121690)
Supplement: Supplementary file 1 [file biology-14-01690-s001.zip › Supplementary Table S6 - KEGG and GO enrichment_Top 10 up and downregulated pathways in Oligodendrocytes.xlsx]

## Sheet: Sheet1
KEGG：UP
ID	Description	GeneRatio	BgRatio	pvalue	p.adjust	geneID	Count	zscore	FoldEnrichment	Hyperlink
hsa04612	Antigen processing and presentation	2/11	78/8163	0.00468842725847274	0.179150653681984	KLRC2/HLA-A	2	1.41421356237309	19.027972027972	http://www.genome.jp/kegg-bin/show_pathway?hsa04612/hsa:3822%09red/hsa:3105%09red
hsa00564	Glycerophospholipid metabolism	2/11	98/8163	0.00731227157885648	0.179150653681984	AGPAT4/GPD1	2	1.41421356237309	15.1447124304267	http://www.genome.jp/kegg-bin/show_pathway?hsa00564/hsa:56895%09red/hsa:2819%09red
hsa04650	Natural killer cell mediated cytotoxicity	2/11	131/8163	0.0127858931961531	0.192674298023315	KLRC2/HLA-A	2	1.41421356237309	11.3296321998612	http://www.genome.jp/kegg-bin/show_pathway?hsa04650/hsa:3822%09red/hsa:3105%09red
hsa04514	Cell adhesion molecules	2/11	157/8163	0.0180401072375834	0.192674298023315	NRXN1/HLA-A	2	1.41421356237309	9.45338737695426	http://www.genome.jp/kegg-bin/show_pathway?hsa04514/hsa:9378%09red/hsa:3105%09red
hsa00061	Fatty acid biosynthesis	1/11	18/8163	0.024004666030102	0.192674298023315	ACSBG1	1	1	41.2272727272727	http://www.genome.jp/kegg-bin/show_pathway?hsa00061/hsa:23205%09red
hsa03020	RNA polymerase	1/11	34/8163	0.0449010925762852	0.192674298023315	POLR2J3	1	1	21.8262032085561	http://www.genome.jp/kegg-bin/show_pathway?hsa03020/hsa:548644%09red
hsa05330	Allograft rejection	1/11	38/8163	0.0500612419656751	0.192674298023315	HLA-A	1	1	19.5287081339713	http://www.genome.jp/kegg-bin/show_pathway?hsa05330/hsa:3105%09red
hsa05033	Nicotine addiction	1/11	40/8163	0.0526318007822121	0.192674298023315	GRIA2	1	1	18.5522727272727	http://www.genome.jp/kegg-bin/show_pathway?hsa05033/hsa:2891%09red
hsa05332	Graft-versus-host disease	1/11	42/8163	0.0551960344073992	0.192674298023315	HLA-A	1	1	17.6688311688312	http://www.genome.jp/kegg-bin/show_pathway?hsa05332/hsa:3105%09red
hsa00071	Fatty acid degradation	1/11	43/8163	0.0564757836527532	0.192674298023315	ACSBG1	1	1	17.2579281183932	http://www.genome.jp/kegg-bin/show_pathway?hsa00071/hsa:23205%09red
KEGG：DOWN
ID	Description	GeneRatio	BgRatio	pvalue	p.adjust	geneID	Count	zscore	FoldEnrichment	Hyperlink
hsa04380	Osteoclast differentiation	7/25	128/8163	7.51573307901835e-08	8.49277837929074e-06	FOSB/JUND/RAC1/FOS/JUNB/JUN/SOCS3	7	-2.64575	17.8566	http://www.genome.jp/kegg-bin/show_pathway?hsa04380/hsa:2354%09blue/hsa:3727%09blue/hsa:5879%09blue/hsa:2353%09blue/hsa:3726%09blue/hsa:3725%09blue/hsa:9021%09blue
hsa04657	IL-17 signaling pathway	4/25	94/8163	0.00017331428082167	0.00979225686642436	FOSB/JUND/FOS/JUN	4	-2	13.8944680851064	http://www.genome.jp/kegg-bin/show_pathway?hsa04657/hsa:2354%09blue/hsa:3727%09blue/hsa:2353%09blue/hsa:3725%09blue
hsa04668	TNF signaling pathway	4/25	112/8163	0.000340111124345629	0.012810852350352	FOS/JUNB/JUN/SOCS3	4	-2	11.6614285714286	http://www.genome.jp/kegg-bin/show_pathway?hsa04668/hsa:2353%09blue/hsa:3726%09blue/hsa:3725%09blue/hsa:9021%09blue
hsa05208	Chemical carcinogenesis - reactive oxygen species	5/25	223/8163	0.000494305870768736	0.0133880251296352	ATP5F1D/RAC1/FOS/JUN/ND4L	5	-2.23607	7.32107623318386	http://www.genome.jp/kegg-bin/show_pathway?hsa05208/hsa:513%09blue/hsa:5879%09blue/hsa:2353%09blue/hsa:3725%09blue/hsa:4539%09blue
hsa05171	Coronavirus disease - COVID-19	5/25	232/8163	0.000592390492461735	0.0133880251296352	FOS/RPS21/RPL38/JUN/RPL41	5	-2.23607	7.03706896551724	http://www.genome.jp/kegg-bin/show_pathway?hsa05171/hsa:2353%09blue/hsa:6227%09blue/hsa:6169%09blue/hsa:3725%09blue/hsa:6171%09blue
hsa05418	Fluid shear stress and atherosclerosis	4/25	139/8163	0.000771273887842712	0.0145256582210377	DUSP1/RAC1/FOS/JUN	4	-2	9.39625899280576	http://www.genome.jp/kegg-bin/show_pathway?hsa05418/hsa:1843%09blue/hsa:5879%09blue/hsa:2353%09blue/hsa:3725%09blue
hsa04932	Non-alcoholic fatty liver disease	4/25	155/8163	0.00115903471939964	0.0164367470920945	RAC1/FOS/JUN/SOCS3	4	-2	8.42632258064516	http://www.genome.jp/kegg-bin/show_pathway?hsa04932/hsa:5879%09blue/hsa:2353%09blue/hsa:3725%09blue/hsa:9021%09blue
hsa05031	Amphetamine addiction	3/25	69/8163	0.00116366351094474	0.0164367470920945	FOSB/FOS/JUN	3	-1.73205	14.1965217391304	http://www.genome.jp/kegg-bin/show_pathway?hsa05031/hsa:2354%09blue/hsa:2353%09blue/hsa:3725%09blue
hsa04010	MAPK signaling pathway	5/25	294/8163	0.00171885998318709	0.0215812420111268	DUSP1/JUND/RAC1/FOS/JUN	5	-2.23607	5.5530612244898	http://www.genome.jp/kegg-bin/show_pathway?hsa04010/hsa:1843%09blue/hsa:3727%09blue/hsa:5879%09blue/hsa:2353%09blue/hsa:3725%09blue
hsa04662	B cell receptor signaling pathway	3/25	82/8163	0.00191597331152453	0.0216504984202272	RAC1/FOS/JUN	3	-1.73205	11.9458536585366	http://www.genome.jp/kegg-bin/show_pathway?hsa04662/hsa:5879%09blue/hsa:2353%09blue/hsa:3725%09blue
GO：UP
ID	Description	GeneRatio	BgRatio	pvalue	p.adjust	geneID	Count	zscore	FoldEnrichment	Hyperlink
GO:0035249	synaptic transmission, glutamatergic	3/19	103/20870	0.00010680604978458	0.0306092462693391	TNR/GRIA2/NRXN1	3	1.73205080756888	31.9928461931528	http://amigo.geneontology.org/amigo/term/GO:0035249
GO:0007158	neuron cell-cell adhesion	2/19	18/20870	0.000119102125561631	0.0306092462693391	TNR/NRXN1	2	1.41421356237309	122.046783625731	http://amigo.geneontology.org/amigo/term/GO:0007158
GO:0051968	positive regulation of synaptic transmission, glutamatergic	2/19	31/20870	0.000359431507325948	0.061582598255179	TNR/NRXN1	2	1.41421356237309	70.8658743633277	http://amigo.geneontology.org/amigo/term/GO:0051968
GO:0050885	neuromuscular process controlling balance	2/19	51/20870	0.000974901392221366	0.0935081828866891	TNR/NRXN1	2	1.41421356237309	43.0753353973168	http://amigo.geneontology.org/amigo/term/GO:0050885
GO:0002347	response to tumor cell	2/19	55/20870	0.00113301273853714	0.0935081828866891	HLA-A/TXNIP	2	1.41421356237309	39.9425837320574	http://amigo.geneontology.org/amigo/term/GO:0002347
GO:0006127	glycerophosphate shuttle	1/19	2/20870	0.0018200101608129	0.0935081828866891	GPD1	1	1	549.210526315789	http://amigo.geneontology.org/amigo/term/GO:0006127
GO:0046168	glycerol-3-phosphate catabolic process	1/19	2/20870	0.0018200101608129	0.0935081828866891	GPD1	1	1	549.210526315789	http://amigo.geneontology.org/amigo/term/GO:0046168
GO:0048688	negative regulation of sprouting of injured axon	1/19	2/20870	0.0018200101608129	0.0935081828866891	TNR	1	1	549.210526315789	http://amigo.geneontology.org/amigo/term/GO:0048688
GO:0048692	negative regulation of axon extension involved in regeneration	1/19	2/20870	0.0018200101608129	0.0935081828866891	TNR	1	1	549.210526315789	http://amigo.geneontology.org/amigo/term/GO:0048692
GO:0071228	cellular response to tumor cell	1/19	2/20870	0.0018200101608129	0.0935081828866891	TXNIP	1	1	549.210526315789	http://amigo.geneontology.org/amigo/term/GO:0071228
GO：DOWN
ID	Description	GeneRatio	BgRatio	pvalue	p.adjust	geneID	Count	zscore	FoldEnrichment	Hyperlink
GO:0010038	response to metal ion	9/41	394/20870	5.71140414116629e-08	8.69846850699625e-05	MT3/ATP5F1D/DUSP1/MT2A/FOSB/JUND/FOS/JUNB/JUN	9	-3	11.6274606908506	http://amigo.geneontology.org/amigo/term/GO:0010038
GO:0071248	cellular response to metal ion	7/41	208/20870	1.48914623599848e-07	0.000113398485871285	MT3/MT2A/FOSB/JUND/FOS/JUNB/JUN	7	-2.64575	17.1306285178236	http://amigo.geneontology.org/amigo/term/GO:0071248
GO:0051591	response to cAMP	5/41	97/20870	1.28291525974983e-06	0.000488469985149749	HCN2/DUSP1/FOSB/FOS/JUN	5	-2.23607	26.238370631129	http://amigo.geneontology.org/amigo/term/GO:0051591
GO:0009612	response to mechanical stimulus	6/41	223/20870	4.57768040726741e-06	0.00102159425854123	FOSB/JUND/RAC1/BTG2/FOS/JUN	6	-2.44949	13.6957235043202	http://amigo.geneontology.org/amigo/term/GO:0009612
GO:0043618	regulation of transcription from RNA polymerase II promoter in response to stress	4/41	57/20870	4.69544307930964e-06	0.00102159425854123	MT3/EGR1/DNAJB1/JUN	4	-2	35.7210098416774	http://amigo.geneontology.org/amigo/term/GO:0043618
GO:0046683	response to organophosphorus	5/41	136/20870	6.77416847790332e-06	0.0012654526836192	HCN2/DUSP1/FOSB/FOS/JUN	5	-2.23607	18.7141319942611	http://amigo.geneontology.org/amigo/term/GO:0046683
GO:0035914	skeletal muscle cell differentiation	4/41	68/20870	9.53069250025345e-06	0.0014515244677886	EGR1/BTG2/SAP30/FOS	4	-2	29.9426111908178	http://amigo.geneontology.org/amigo/term/GO:0035914
GO:1901214	regulation of neuron death	7/41	401/20870	1.17401175236524e-05	0.00145240441771882	MT3/NENF/EGR1/CLU/BTG2/FOS/JUN	7	-2.64575	8.88571254789855	http://amigo.geneontology.org/amigo/term/GO:1901214
GO:0042326	negative regulation of phosphorylation	7/41	415/20870	1.46566193010247e-05	0.00148813541303071	SFRP1/DUSP1/CDKN1C/CAMK2N1/MIDN/MYADM/SOCS3	7	-2.64575	8.58595357037908	http://amigo.geneontology.org/amigo/term/GO:0042326
GO:0051384	response to glucocorticoid	5/41	164/20870	1.68055183286091e-05	0.00159967527590448	KLF9/DUSP1/FOSB/ZFP36/FOS	5	-2.23607	15.5190362879239	http://amigo.geneontology.org/amigo/term/GO:0051384
