# Supplementary material for: Exploratory Single-Cell Transcriptomic Profiling Reveals Dysregulated Glial Populations and Pathways in Focal Cortical Dysplasia Epilepsy
Source: Biology (Basel). 2025 Nov 27;14(12):1690. doi: 10.3390/biology14121690 (PMC12730583; doi:10.3390/biology14121690)
Supplement: Supplementary file 1 [file biology-14-01690-s001.zip › Supplementary Tables S1 - DEGs in Astrocytes.xlsx]

## Sheet: astrocytes
Up
gene	p_val	avg_log2FC	pct.1	pct.2	p_val_adj	Astrocytes_brain1102	Astrocytes_brain0926	pseudobulk_p_val	pseudobulk_p_val_adj	pseudobulk_avg_logFC	Query	gene_ID	gene_biotype	version	chr	strand	start	end	length	Gene	Entrez Gene ID	Description	Pathway - KEGG PATHWAY	Pathway - Reactome	Pathway - BioCyc	Pathway - PANTHER	Disease - OMIM	Disease - KEGG DISEASE	Disease - NHGRI GWAS Catalog	GO - Biological Process	GO - Molecular Function	GO - Cellular Component
SNCG	6.40856e-85	1.08626	0.835	0.256	1.55888e-80	1.82278	0.329475	NA	NA	NA	ENSG00000173267	ENSG00000173267	protein_coding	GRCh38.98	chr10	+	86958599	86963258	4660	hsa:6623:SNCG, BCSG1, SR	6623	synuclein gamma [Source:HGNC Symbol;Acc:HGNC:11141]	-	-	-	P00049:Parkinson disease	-	-	-	GO:0001505:regulation of neurotransmitter levels;GO:0006810:transport;GO:0006836:neurotransmitter transport;GO:0007154:cell communication;GO:0007267:cell-cell signaling;GO:0007268:chemical synaptic transmission;GO:0007269:neurotransmitter secretion;GO:0007610:behavior;GO:0007626:locomotory behavior;GO:0008104:protein localization;GO:0008344:adult locomotory behavior;GO:0009306:protein secretion;G…	GO:0005488:binding;GO:0005515:protein binding	GO:0005576:extracellular region;GO:0005622:intracellular;GO:0005623:cell;GO:0005737:cytoplasm;GO:0005815:microtubule organizing center;GO:0005819:spindle;GO:0005856:cytoskeleton;GO:0015630:microtubule cytoskeleton;GO:0030424:axon;GO:0031982:vesicle;GO:0031988:membrane-bounded vesicle;GO:0036477:somatodendritic compartment;GO:0042995:cell projection;GO:0043005:neuron projection;GO:0043025:neuronal…
PRSS35	3.3133e-63	0.879551	0.705	0.188	8.05959e-59	1.17971	0.184753	NA	NA	NA	ENSG00000146250	ENSG00000146250	protein_coding	GRCh38.98	chr6	+	83512534	83525704	13171	hsa:167681:PRSS35, C6orf158, dJ223E3.1	167681	serine protease 35 [Source:HGNC Symbol;Acc:HGNC:21387]	-	-	-	-	-	-	Bipolar disorder with mood-incongruent psychosis;Response to zileuton treatment in asthma (FEV1 change interaction)	-	-	GO:0005576:extracellular region;GO:0005622:intracellular;GO:0005623:cell;GO:0005737:cytoplasm;GO:0005739:mitochondrion;GO:0043226:organelle;GO:0043227:membrane-bounded organelle;GO:0043229:intracellular organelle;GO:0043231:intracellular membrane-bounded organelle;GO:0044424:intracellular part;GO:0044444:cytoplasmic part;GO:0044464:cell part
NKAIN4	3.25385e-43	0.626661	0.78	0.425	7.915e-39	1.40735	0.559179	NA	NA	NA	ENSG00000101198	ENSG00000101198	protein_coding	GRCh38.98	chr20	-	63240784	63272694	31911	hsa:128414:NKAIN4, C20orf58, FAM77A, bA261N11.2	128414	sodium/potassium transporting ATPase interacting 4 [Source:HGNC Symbol;Acc:HGNC:16191]	-	-	-	-	-	-	-	GO:0002028:regulation of sodium ion transport;GO:0006810:transport;GO:0006811:ion transport;GO:0006812:cation transport;GO:0006814:sodium ion transport;GO:0010959:regulation of metal ion transport;GO:0015672:monovalent inorganic cation transport;GO:0030001:metal ion transport;GO:0032879:regulation of localization;GO:0043269:regulation of ion transport;GO:0050789:regulation of biological process;G…	-	GO:0005623:cell;GO:0005886:plasma membrane;GO:0016020:membrane;GO:0016021:integral component of membrane;GO:0031224:intrinsic component of membrane;GO:0044425:membrane part;GO:0044464:cell part;GO:0071944:cell periphery
HLA-A	2.45919e-68	0.604728	0.904	0.678	5.98198e-64	2.33261	1.19151	NA	NA	NA	ENSG00000206503	ENSG00000206503	protein_coding	GRCh38.98	chr6	+	29941260	29945884	4625	hsa:3105:HLA-A, Aw-33, Aw-74, HLAA	3105	major histocompatibility complex, class I, A [Source:HGNC Symbol;Acc:HGNC:4931]	hsa04514:Cell adhesion molecules (CAMs);hsa04650:Natural killer cell mediated cytotoxicity;hsa05168:Herpes simplex infection;hsa05320:Autoimmune thyroid disease;hsa05166:HTLV-I infection;hsa04144:Endocytosis;hsa04145:Phagosome;hsa04612:Antigen processing and presentation;hsa04940:Type I diabetes mellitus;hsa05169:Epstein-Barr virus infection;hsa05203:Viral carcinogenesis;hsa05330:Allograft reject…	R-HSA-168256:Immune System;R-HSA-1280218:Adaptive Immune System;R-HSA-909733:Interferon alpha/beta signaling;R-HSA-1236974:ER-Phagosome pathway;R-HSA-913531:Interferon Signaling;R-HSA-198933:Immunoregulatory interactions between a Lymphoid and a non-Lymphoid cell;R-HSA-1280215:Cytokine Signaling in Immune system;R-HSA-983169:Class I MHC mediated antigen processing & presentation;R-HSA-877300:Inte…	-	-	608579:Stevens-Johnson syndrome, susceptibility to	-	Crohn's disease;IgE levels;Menarche (age at onset);Nasopharyngeal carcinoma;HIV-1 control;Adverse response to carbamapezine;Vitiligo;Drug-induced liver injury (amoxicillin-clavulanate);IgA nephropathy;Beta-2 microglubulin plasma levels;Complement C3 and C4 levels;Change in intraocular pressure in response to steroid treatment (triamcinolone acetonide)	GO:0001906:cell killing;GO:0001909:leukocyte mediated cytotoxicity;GO:0001910:regulation of leukocyte mediated cytotoxicity;GO:0001912:positive regulation of leukocyte mediated cytotoxicity;GO:0001913:T cell mediated cytotoxicity;GO:0001914:regulation of T cell mediated cytotoxicity;GO:0001916:positive regulation of T cell mediated cytotoxicity;GO:0002250:adaptive immune response;GO:0002252:immun…	GO:0003823:antigen binding;GO:0005488:binding;GO:0005515:protein binding;GO:0030881:beta-2-microglobulin binding;GO:0033218:amide binding;GO:0042277:peptide binding;GO:0042605:peptide antigen binding;GO:0046977:TAP binding	GO:0000139:Golgi membrane;GO:0005576:extracellular region;GO:0005622:intracellular;GO:0005623:cell;GO:0005737:cytoplasm;GO:0005768:endosome;GO:0005769:early endosome;GO:0005773:vacuole;GO:0005774:vacuolar membrane;GO:0005783:endoplasmic reticulum;GO:0005789:endoplasmic reticulum membrane;GO:0005794:Golgi apparatus;GO:0005886:plasma membrane;GO:0005887:integral component of plasma membrane;GO:0009…
HLA-C	3.42208e-36	0.562904	0.781	0.494	8.3242e-32	1.47088	0.672635	NA	NA	NA	ENSG00000204525	ENSG00000204525	protein_coding	GRCh38.98	chr6	-	31268749	31272130	3382	hsa:3107:HLA-C, D6S204, HLA-JY3, HLAC, HLC-C, PSORS1	3107	major histocompatibility complex, class I, C [Source:HGNC Symbol;Acc:HGNC:4933]	hsa04514:Cell adhesion molecules (CAMs);hsa04650:Natural killer cell mediated cytotoxicity;hsa05168:Herpes simplex infection;hsa05320:Autoimmune thyroid disease;hsa05166:HTLV-I infection;hsa04144:Endocytosis;hsa04145:Phagosome;hsa04612:Antigen processing and presentation;hsa04940:Type I diabetes mellitus;hsa05169:Epstein-Barr virus infection;hsa05203:Viral carcinogenesis;hsa05330:Allograft reject…	R-HSA-168256:Immune System;R-HSA-1280218:Adaptive Immune System;R-HSA-909733:Interferon alpha/beta signaling;R-HSA-1236974:ER-Phagosome pathway;R-HSA-913531:Interferon Signaling;R-HSA-198933:Immunoregulatory interactions between a Lymphoid and a non-Lymphoid cell;R-HSA-1280215:Cytokine Signaling in Immune system;R-HSA-983169:Class I MHC mediated antigen processing & presentation;R-HSA-877300:Inte…	-	-	177900:Psoriasis susceptibility 1;609423:AIDS, resistance to	-	Psoriasis;Schizophrenia;Type 1 diabetes;Height;Rheumatoid arthritis;Crohn's disease;Coronary heart disease;Protein quantitative trait loci;Bone mineral density (spine);IgE levels;Ulcerative colitis;AIDS progression;Eosinophil counts;Atopic dermatitis;Hepatitis B;Nasopharyngeal carcinoma;Primary biliary cirrhosis;Follicular lymphoma;Psoriatic arthritis;Bipolar disorder and schizophrenia;HIV-1 cont…	GO:0002376:immune system process;GO:0002474:antigen processing and presentation of peptide antigen via MHC class I;GO:0002478:antigen processing and presentation of exogenous peptide antigen;GO:0002479:antigen processing and presentation of exogenous peptide antigen via MHC class I, TAP-dependent;GO:0002480:antigen processing and presentation of exogenous peptide antigen via MHC class I, TAP-inde…	GO:0003823:antigen binding;GO:0005488:binding;GO:0033218:amide binding;GO:0042277:peptide binding;GO:0042605:peptide antigen binding	GO:0000139:Golgi membrane;GO:0005576:extracellular region;GO:0005622:intracellular;GO:0005623:cell;GO:0005737:cytoplasm;GO:0005768:endosome;GO:0005769:early endosome;GO:0005773:vacuole;GO:0005774:vacuolar membrane;GO:0005783:endoplasmic reticulum;GO:0005789:endoplasmic reticulum membrane;GO:0005794:Golgi apparatus;GO:0005886:plasma membrane;GO:0009986:cell surface;GO:0010008:endosome membrane;GO:…
TUBB2A	1.13523e-52	0.540663	0.907	0.684	2.76145e-48	2.33449	1.29231	NA	NA	NA	ENSG00000137267	ENSG00000137267	protein_coding	GRCh38.98	chr6	-	3153666	3157544	3879	hsa:7280:TUBB2A, CDCBM5, TUBB, TUBB2	7280	tubulin beta 2A class IIa [Source:HGNC Symbol;Acc:HGNC:12412]	hsa04145:Phagosome;hsa04540:Gap junction;hsa05130:Pathogenic Escherichia coli infection	R-HSA-190872:Transport of connexons to the plasma membrane;R-HSA-6811434:COPI-dependent Golgi-to-ER retrograde traffic;R-HSA-380287:Centrosome maturation;R-HSA-446203:Asparagine N-linked glycosylation;R-HSA-6807878:COPI-mediated anterograde transport;R-HSA-983231:Factors involved in megakaryocyte development and platelet production;R-HSA-380270:Recruitment of mitotic centrosome proteins and compl…	-	P00029:Huntington disease;P00016:Cytoskeletal regulation by Rho GTPase	615763:Cortical dysplasia, complex, with other brain malformations 5	-	-	GO:0007017:microtubule-based process;GO:0009987:cellular process;GO:0044699:single-organism process;GO:0044763:single-organism cellular process	GO:0000166:nucleotide binding;GO:0001882:nucleoside binding;GO:0001883:purine nucleoside binding;GO:0003824:catalytic activity;GO:0003924:GTPase activity;GO:0005198:structural molecule activity;GO:0005200:structural constituent of cytoskeleton;GO:0005488:binding;GO:0005515:protein binding;GO:0005525:GTP binding;GO:0016462:pyrophosphatase activity;GO:0016787:hydrolase activity;GO:0016817:hydrolase…	GO:0005576:extracellular region;GO:0005622:intracellular;GO:0005623:cell;GO:0005634:nucleus;GO:0005737:cytoplasm;GO:0005856:cytoskeleton;GO:0005874:microtubule;GO:0015630:microtubule cytoskeleton;GO:0031982:vesicle;GO:0031988:membrane-bounded vesicle;GO:0043226:organelle;GO:0043227:membrane-bounded organelle;GO:0043228:non-membrane-bounded organelle;GO:0043229:intracellular organelle;GO:0043230:e…
GABRB1	1.46166e-33	0.523666	0.73	0.441	3.55549e-29	1.17182	0.510722	NA	NA	NA	ENSG00000163288	ENSG00000163288	protein_coding	GRCh38.98	chr4	+	46993723	47426447	432725	hsa:2560:GABRB1	2560	gamma-aminobutyric acid type A receptor beta1 subunit [Source:HGNC Symbol;Acc:HGNC:4081]	hsa04080:Neuroactive ligand-receptor interaction;hsa04723:Retrograde endocannabinoid signaling;hsa04727:GABAergic synapse;hsa05032:Morphine addiction;hsa04726:Serotonergic synapse;hsa05033:Nicotine addiction	R-HSA-112316:Neuronal System;R-HSA-977443:GABA receptor activation;R-HSA-382551:Transmembrane transport of small molecules;R-HSA-112315:Transmission across Chemical Synapses;R-HSA-983712:Ion channel transport;R-HSA-977441:GABA A receptor activation;R-HSA-112314:Neurotransmitter Receptor Binding And Downstream Transmission In The Postsynaptic Cell;R-HSA-975298:Ligand-gated ion channel transport	-	-	-	-	Obesity-related traits	GO:0000003:reproduction;GO:0006810:transport;GO:0006811:ion transport;GO:0006820:anion transport;GO:0006821:chloride transport;GO:0007154:cell communication;GO:0007165:signal transduction;GO:0007275:multicellular organism development;GO:0007399:nervous system development;GO:0007417:central nervous system development;GO:0009636:response to toxic substance;GO:0009719:response to endogenous stimulus…	GO:0004871:signal transducer activity;GO:0004872:receptor activity;GO:0004888:transmembrane signaling receptor activity;GO:0004890:GABA-A receptor activity;GO:0005102:receptor binding;GO:0005215:transporter activity;GO:0005216:ion channel activity;GO:0005230:extracellular ligand-gated ion channel activity;GO:0005253:anion channel activity;GO:0005254:chloride channel activity;GO:0005488:binding;GO…	GO:0005622:intracellular;GO:0005623:cell;GO:0005634:nucleus;GO:0005635:nuclear envelope;GO:0005737:cytoplasm;GO:0005886:plasma membrane;GO:0005887:integral component of plasma membrane;GO:0012505:endomembrane system;GO:0016020:membrane;GO:0016021:integral component of membrane;GO:0030054:cell junction;GO:0030425:dendrite;GO:0031224:intrinsic component of membrane;GO:0031226:intrinsic component of…
EDNRB	1.90648e-50	0.517833	0.874	0.684	4.63752e-46	2.19771	1.23334	NA	NA	NA	ENSG00000136160	ENSG00000136160	protein_coding	GRCh38.98	chr13	-	77895481	77975529	80049	hsa:1910:EDNRB, ABCDS, ET-B, ET-BR, ETB, ETB1, ETBR, ETRB, HSCR, HSCR2, WS4A	1910	endothelin receptor type B [Source:HGNC Symbol;Acc:HGNC:3180]	hsa04080:Neuroactive ligand-receptor interaction;hsa04020:Calcium signaling pathway;hsa04916:Melanogenesis;hsa05200:Pathways in cancer;hsa04022:cGMP-PKG signaling pathway	R-HSA-373076:Class A/1 (Rhodopsin-like receptors);R-HSA-372790:Signaling by GPCR;R-HSA-375276:Peptide ligand-binding receptors;R-HSA-388396:GPCR downstream signaling;R-HSA-162582:Signal Transduction;R-HSA-881907:Gastrin-CREB signalling pathway via PKC and MAPK;R-HSA-500792:GPCR ligand binding;R-HSA-416476:G alpha (q) signalling events	-	P00019:Endothelin signaling pathway	277580:Waardenburg syndrome, type 4A;600501:ABCD syndrome;600155:Hirschsprung disease, susceptibility to, 2	Cancers;Head and neck cancers;H00054:Nasopharyngeal cancer;Congenital disorders of metabolism;Other congenital disorders of metabolism;H00759:Waardenburg syndrome (WS);Other congenital disorders;Congenital disorders of development;H00823:ABCD syndrome;H00910:Hirschsprung disease (HD)	Hair color;Total ventricular volume (Alzheimer's disease interaction)	GO:0000003:reproduction;GO:0000122:negative regulation of transcription from RNA polymerase II promoter;GO:0001659:temperature homeostasis;GO:0001660:fever generation;GO:0001667:ameboidal-type cell migration;GO:0001755:neural crest cell migration;GO:0001932:regulation of protein phosphorylation;GO:0001934:positive regulation of protein phosphorylation;GO:0002237:response to molecule of bacterial …	GO:0001653:peptide receptor activity;GO:0001664:G-protein coupled receptor binding;GO:0004871:signal transducer activity;GO:0004872:receptor activity;GO:0004888:transmembrane signaling receptor activity;GO:0004930:G-protein coupled receptor activity;GO:0004962:endothelin receptor activity;GO:0005102:receptor binding;GO:0005488:binding;GO:0005515:protein binding;GO:0008528:G-protein coupled peptid…	GO:0005622:intracellular;GO:0005623:cell;GO:0005634:nucleus;GO:0005635:nuclear envelope;GO:0005737:cytoplasm;GO:0005829:cytosol;GO:0005886:plasma membrane;GO:0005887:integral component of plasma membrane;GO:0012505:endomembrane system;GO:0016020:membrane;GO:0016021:integral component of membrane;GO:0031090:organelle membrane;GO:0031224:intrinsic component of membrane;GO:0031226:intrinsic componen…
RAB34	2.45802e-34	0.516821	0.734	0.434	5.97914e-30	1.15891	0.508884	NA	NA	NA	ENSG00000109113	ENSG00000109113	protein_coding	GRCh38.98	chr17	-	28714281	28718429	4149	hsa:83871:RAB34, RAB39, RAH	83871	RAB34, member RAS oncogene family [Source:HGNC Symbol;Acc:HGNC:16519]	-	-	-	-	-	-	Urate levels in lean individuals	GO:0001845:phagolysosome assembly;GO:0002376:immune system process;GO:0006810:transport;GO:0006897:endocytosis;GO:0006906:vesicle fusion;GO:0006909:phagocytosis;GO:0006996:organelle organization;GO:0007009:plasma membrane organization;GO:0007033:vacuole organization;GO:0007040:lysosome organization;GO:0007154:cell communication;GO:0007165:signal transduction;GO:0007264:small GTPase mediated signa…	GO:0000166:nucleotide binding;GO:0001882:nucleoside binding;GO:0001883:purine nucleoside binding;GO:0005488:binding;GO:0005515:protein binding;GO:0005525:GTP binding;GO:0017016:Ras GTPase binding;GO:0017076:purine nucleotide binding;GO:0017160:Ral GTPase binding;GO:0019001:guanyl nucleotide binding;GO:0019899:enzyme binding;GO:0031267:small GTPase binding;GO:0032549:ribonucleoside binding;GO:0032…	GO:0005576:extracellular region;GO:0005622:intracellular;GO:0005623:cell;GO:0005737:cytoplasm;GO:0005794:Golgi apparatus;GO:0005795:Golgi stack;GO:0012505:endomembrane system;GO:0012506:vesicle membrane;GO:0016020:membrane;GO:0016023:cytoplasmic, membrane-bounded vesicle;GO:0030139:endocytic vesicle;GO:0030659:cytoplasmic vesicle membrane;GO:0030666:endocytic vesicle membrane;GO:0030670:phagocyti…
LAPTM4A	4.07256e-61	0.49735	0.916	0.713	9.9065e-57	2.357	1.37812	NA	NA	NA	ENSG00000068697	ENSG00000068697	protein_coding	GRCh38.98	chr2	-	20032650	20051628	18979	hsa:9741:LAPTM4A, HUMORF13, LAPTM4, MBNT, Mtrp	9741	lysosomal protein transmembrane 4 alpha [Source:HGNC Symbol;Acc:HGNC:6924]	hsa04142:Lysosome	-	-	-	-	-	Major depressive disorder	GO:0006810:transport;GO:0051179:localization;GO:0051234:establishment of localization	-	GO:0005622:intracellular;GO:0005623:cell;GO:0005737:cytoplasm;GO:0005794:Golgi apparatus;GO:0012505:endomembrane system;GO:0016020:membrane;GO:0016021:integral component of membrane;GO:0031224:intrinsic component of membrane;GO:0043226:organelle;GO:0043227:membrane-bounded organelle;GO:0043229:intracellular organelle;GO:0043231:intracellular membrane-bounded organelle;GO:0044424:intracellular par…
AL139246.5	3.07994e-25	0.489933	0.446	0.134	7.49196e-21	0.581321	0.125992	NA	NA	NA	ENSG00000272449	ENSG00000272449	lncRNA	GRCh38.98	chr1	+	2530064	2547460	17397	-	-	novel transcript	-	-	-	-	-	-	-	-	-	-
MGAT4C	4.66666e-29	0.475389	0.737	0.484	1.13516e-24	1.23903	0.610476	NA	NA	NA	ENSG00000182050	ENSG00000182050	protein_coding	GRCh38.98	chr12	-	85955666	86838904	883239	hsa:25834:MGAT4C, GNTIVH, HGNT-IV-H	25834	MGAT4 family member C [Source:HGNC Symbol;Acc:HGNC:30871]	hsa01100:Metabolic pathways;hsa00510:N-Glycan biosynthesis	R-HSA-446203:Asparagine N-linked glycosylation;R-HSA-392499:Metabolism of proteins;R-HSA-597592:Post-translational protein modification;R-HSA-975577:N-Glycan antennae elongation;R-HSA-975576:N-glycan antennae elongation in the medial/trans-Golgi;R-HSA-948021:Transport to the Golgi and subsequent modification	-	-	-	-	Cobalt levels	GO:0005975:carbohydrate metabolic process;GO:0006464:cellular protein modification process;GO:0006486:protein glycosylation;GO:0006487:protein N-linked glycosylation;GO:0006491:N-glycan processing;GO:0008152:metabolic process;GO:0009058:biosynthetic process;GO:0009059:macromolecule biosynthetic process;GO:0009100:glycoprotein metabolic process;GO:0009101:glycoprotein biosynthetic process;GO:00093…	GO:0003824:catalytic activity;GO:0005488:binding;GO:0008194:UDP-glycosyltransferase activity;GO:0008375:acetylglucosaminyltransferase activity;GO:0008454:alpha-1,3-mannosylglycoprotein 4-beta-N-acetylglucosaminyltransferase activity;GO:0016740:transferase activity;GO:0016757:transferase activity, transferring glycosyl groups;GO:0016758:transferase activity, transferring hexosyl groups;GO:0043167:…	GO:0000139:Golgi membrane;GO:0005622:intracellular;GO:0005623:cell;GO:0005737:cytoplasm;GO:0005794:Golgi apparatus;GO:0012505:endomembrane system;GO:0016020:membrane;GO:0016021:integral component of membrane;GO:0031090:organelle membrane;GO:0031224:intrinsic component of membrane;GO:0043226:organelle;GO:0043227:membrane-bounded organelle;GO:0043229:intracellular organelle;GO:0043231:intracellular…
PSAT1	6.1832e-38	0.471455	0.841	0.628	1.50406e-33	1.7043	0.950442	NA	NA	NA	ENSG00000135069	ENSG00000135069	protein_coding	GRCh38.98	chr9	+	78297125	78330093	32969	hsa:29968:PSAT1, EPIP, NLS2, PSA, PSAT, PSATD	29968	phosphoserine aminotransferase 1 [Source:HGNC Symbol;Acc:HGNC:19129]	hsa01100:Metabolic pathways;hsa01200:Carbon metabolism;hsa01230:Biosynthesis of amino acids;hsa00260:Glycine, serine and threonine metabolism;hsa00750:Vitamin B6 metabolism	R-HSA-70614:Amino acid synthesis and interconversion (transamination);R-HSA-1430728:Metabolism;R-HSA-977347:Serine biosynthesis;R-HSA-71291:Metabolism of amino acids and derivatives	SER-GLYSYN-PWY:serine and glycine biosynthesis;SERSYN-PWY:serine biosynthesis (phosphorylated route)	P02787:Vitamin B6 metabolism;P02776:Serine glycine biosynthesis;P02759:Pyridoxal-5-phosphate biosynthesis	610992:Phosphoserine aminotransferase deficiency;616038:Neu-Laxova syndrome 2	Congenital disorders of metabolism;Congenital disorders of amino acid metabolism;H01082:Phosphoserine aminotransferase (PSAT) deficiency	Obesity-related traits;Visceral fat	GO:0006082:organic acid metabolic process;GO:0006520:cellular amino acid metabolic process;GO:0006563:L-serine metabolic process;GO:0006564:L-serine biosynthetic process;GO:0006725:cellular aromatic compound metabolic process;GO:0006766:vitamin metabolic process;GO:0006767:water-soluble vitamin metabolic process;GO:0006807:nitrogen compound metabolic process;GO:0008152:metabolic process;GO:000861…	GO:0003824:catalytic activity;GO:0004648:O-phospho-L-serine:2-oxoglutarate aminotransferase activity;GO:0008483:transaminase activity;GO:0016740:transferase activity;GO:0016769:transferase activity, transferring nitrogenous groups	GO:0005576:extracellular region;GO:0005622:intracellular;GO:0005623:cell;GO:0005737:cytoplasm;GO:0005829:cytosol;GO:0031982:vesicle;GO:0031988:membrane-bounded vesicle;GO:0043226:organelle;GO:0043227:membrane-bounded organelle;GO:0043230:extracellular organelle;GO:0044421:extracellular region part;GO:0044424:intracellular part;GO:0044444:cytoplasmic part;GO:0044464:cell part;GO:0070062:extracellu…
PPP1CB	1.8523e-26	0.462243	0.685	0.406	4.50572e-22	1.01066	0.459451	NA	NA	NA	ENSG00000213639	ENSG00000213639	protein_coding	GRCh38.98	chr2	+	28751640	28802940	51301	hsa:5500:PPP1CB, HEL-S-80p, PP-1B, PP1B, PP1beta, PPP1CD	5500	protein phosphatase 1 catalytic subunit beta [Source:HGNC Symbol;Acc:HGNC:9282]	hsa04024:cAMP signaling pathway;hsa05168:Herpes simplex infection;hsa04390:Hippo signaling pathway;hsa05205:Proteoglycans in cancer;hsa03015:mRNA surveillance pathway;hsa04022:cGMP-PKG signaling pathway;hsa04910:Insulin signaling pathway;hsa04810:Regulation of actin cytoskeleton;hsa04114:Oocyte meiosis;hsa04921:Oxytocin signaling pathway;hsa04261:Adrenergic signaling in cardiomyocytes;hsa04728:Do…	R-HSA-170834:Signaling by TGF-beta Receptor Complex;R-HSA-5627117:RHO GTPases Activate ROCKs;R-HSA-2173788:Downregulation of TGF-beta receptor signaling;R-HSA-2565942:Regulation of PLK1 Activity at G2/M Transition;R-HSA-194315:Signaling by Rho GTPases;R-HSA-163560:Hormone-sensitive lipase (HSL)-mediated triacylglycerol hydrolysis;R-HSA-2173789:TGF-beta receptor signaling activates SMADs;R-HSA-195…	-	-	-	-	Body mass index	GO:0000086:G2/M transition of mitotic cell cycle;GO:0000271:polysaccharide biosynthetic process;GO:0000272:polysaccharide catabolic process;GO:0000278:mitotic cell cycle;GO:0005975:carbohydrate metabolic process;GO:0005976:polysaccharide metabolic process;GO:0005977:glycogen metabolic process;GO:0005978:glycogen biosynthetic process;GO:0005979:regulation of glycogen biosynthetic process;GO:000598…	GO:0003824:catalytic activity;GO:0004721:phosphoprotein phosphatase activity;GO:0004722:protein serine/threonine phosphatase activity;GO:0005488:binding;GO:0005515:protein binding;GO:0016787:hydrolase activity;GO:0016788:hydrolase activity, acting on ester bonds;GO:0016791:phosphatase activity;GO:0017018:myosin phosphatase activity;GO:0019899:enzyme binding;GO:0019900:kinase binding;GO:0019901:pr…	GO:0000164:protein phosphatase type 1 complex;GO:0000228:nuclear chromosome;GO:0000781:chromosome, telomeric region;GO:0000784:nuclear chromosome, telomeric region;GO:0005576:extracellular region;GO:0005622:intracellular;GO:0005623:cell;GO:0005634:nucleus;GO:0005654:nucleoplasm;GO:0005694:chromosome;GO:0005730:nucleolus;GO:0005737:cytoplasm;GO:0005829:cytosol;GO:0005912:adherens junction;GO:00059…
FABP7	3.17113e-22	0.452653	0.719	0.462	7.71378e-18	1.30569	0.684762	NA	NA	NA	ENSG00000164434	ENSG00000164434	protein_coding	GRCh38.98	chr6	+	122779716	122784074	4359	hsa:2173:FABP7, B-FABP, BLBP, FABPB, MRG	2173	fatty acid binding protein 7 [Source:HGNC Symbol;Acc:HGNC:3562]	hsa03320:PPAR signaling pathway	R-HSA-163560:Hormone-sensitive lipase (HSL)-mediated triacylglycerol hydrolysis;R-HSA-1430728:Metabolism;R-HSA-556833:Metabolism of lipids and lipoproteins;R-HSA-73923:Lipid digestion, mobilization, and transport	-	-	-	-	-	GO:0001964:startle response;GO:0003008:system process;GO:0006629:lipid metabolic process;GO:0006638:neutral lipid metabolic process;GO:0006639:acylglycerol metabolic process;GO:0006641:triglyceride metabolic process;GO:0006810:transport;GO:0007275:multicellular organism development;GO:0007399:nervous system development;GO:0007417:central nervous system development;GO:0007420:brain development;GO:…	GO:0005215:transporter activity;GO:0005488:binding;GO:0008289:lipid binding	GO:0005622:intracellular;GO:0005623:cell;GO:0005634:nucleus;GO:0005654:nucleoplasm;GO:0005737:cytoplasm;GO:0005829:cytosol;GO:0005911:cell-cell junction;GO:0030054:cell junction;GO:0031974:membrane-enclosed lumen;GO:0031981:nuclear lumen;GO:0036477:somatodendritic compartment;GO:0042995:cell projection;GO:0043025:neuronal cell body;GO:0043226:organelle;GO:0043227:membrane-bounded organelle;GO:004…
OMG	4.0331e-25	0.451759	0.709	0.45	9.81053e-21	1.11471	0.546173	NA	NA	NA	ENSG00000126861	ENSG00000126861	protein_coding	GRCh38.98	chr17	-	31272013	31297539	25527	-	-	oligodendrocyte myelin glycoprotein [Source:HGNC Symbol;Acc:HGNC:8135]	-	-	-	-	-	-	-	-	-	-
POLR2J3	1.27929e-22	0.448322	0.58	0.3	3.11187e-18	0.797549	0.317414	NA	NA	NA	ENSG00000285437	ENSG00000285437	protein_coding	GRCh38.98	chr7	-	102562133	102572583	10451	-	-	RNA polymerase II subunit J3 [Source:HGNC Symbol;Acc:HGNC:33853]	-	-	-	-	-	-	-	-	-	-
S100A16	1.67861e-23	0.440367	0.707	0.444	4.08321e-19	1.11631	0.559608	NA	NA	NA	ENSG00000188643	ENSG00000188643	protein_coding	GRCh38.98	chr1	-	153606886	153613145	6260	hsa:140576:S100A16, AAG13, DT1P1A7, S100F	140576	S100 calcium binding protein A16 [Source:HGNC Symbol;Acc:HGNC:20441]	-	-	-	-	-	-	-	GO:0010035:response to inorganic substance;GO:0010038:response to metal ion;GO:0042221:response to chemical;GO:0050896:response to stimulus;GO:0051592:response to calcium ion	GO:0003676:nucleic acid binding;GO:0003723:RNA binding;GO:0005488:binding;GO:0005509:calcium ion binding;GO:0005515:protein binding;GO:0042802:identical protein binding;GO:0042803:protein homodimerization activity;GO:0043167:ion binding;GO:0043169:cation binding;GO:0044822:poly(A) RNA binding;GO:0046872:metal ion binding;GO:0046983:protein dimerization activity;GO:0097159:organic cyclic compound …	GO:0005576:extracellular region;GO:0005622:intracellular;GO:0005623:cell;GO:0005634:nucleus;GO:0005730:nucleolus;GO:0005737:cytoplasm;GO:0005829:cytosol;GO:0005886:plasma membrane;GO:0016020:membrane;GO:0031974:membrane-enclosed lumen;GO:0031981:nuclear lumen;GO:0031982:vesicle;GO:0031988:membrane-bounded vesicle;GO:0043226:organelle;GO:0043227:membrane-bounded organelle;GO:0043228:non-membrane-b…
PDIA6	2.40298e-27	0.437105	0.772	0.528	5.84524e-23	1.28357	0.686682	NA	NA	NA	ENSG00000143870	ENSG00000143870	protein_coding	GRCh38.98	chr2	-	10783391	10837977	54587	hsa:10130:PDIA6, ERP5, P5, TXNDC7	10130	protein disulfide isomerase family A member 6 [Source:HGNC Symbol;Acc:HGNC:30168]	hsa04141:Protein processing in endoplasmic reticulum	R-HSA-392499:Metabolism of proteins;R-HSA-381038:XBP1(S) activates chaperone genes;R-HSA-381119:Unfolded Protein Response (UPR);R-HSA-381070:IRE1alpha activates chaperones	-	-	-	-	-	GO:0006457:protein folding;GO:0006810:transport;GO:0006897:endocytosis;GO:0006909:phagocytosis;GO:0006950:response to stress;GO:0006986:response to unfolded protein;GO:0007154:cell communication;GO:0007165:signal transduction;GO:0009987:cellular process;GO:0010033:response to organic substance;GO:0016192:vesicle-mediated transport;GO:0019725:cellular homeostasis;GO:0023052:signaling;GO:0030968:en…	GO:0003756:protein disulfide isomerase activity;GO:0003824:catalytic activity;GO:0005488:binding;GO:0005515:protein binding;GO:0016853:isomerase activity;GO:0016860:intramolecular oxidoreductase activity;GO:0016864:intramolecular oxidoreductase activity, transposing S-S bonds	GO:0005576:extracellular region;GO:0005622:intracellular;GO:0005623:cell;GO:0005737:cytoplasm;GO:0005783:endoplasmic reticulum;GO:0005788:endoplasmic reticulum lumen;GO:0005789:endoplasmic reticulum membrane;GO:0005793:endoplasmic reticulum-Golgi intermediate compartment;GO:0005886:plasma membrane;GO:0012505:endomembrane system;GO:0016020:membrane;GO:0016023:cytoplasmic, membrane-bounded vesicle;…
ALDH7A1	4.85816e-24	0.436452	0.694	0.434	1.18175e-19	1.04679	0.512471	NA	NA	NA	ENSG00000164904	ENSG00000164904	protein_coding	GRCh38.98	chr5	-	126531200	126595362	64163	hsa:501:ALDH7A1, ATQ1, EPD, PDE	501	aldehyde dehydrogenase 7 family member A1 [Source:HGNC Symbol;Acc:HGNC:877]	hsa01100:Metabolic pathways;hsa00310:Lysine degradation;hsa01230:Biosynthesis of amino acids;hsa00010:Glycolysis / Gluconeogenesis;hsa00620:Pyruvate metabolism;hsa00330:Arginine and proline metabolism;hsa00410:beta-Alanine metabolism;hsa00260:Glycine, serine and threonine metabolism;hsa00561:Glycerolipid metabolism;hsa00071:Fatty acid degradation;hsa00380:Tryptophan metabolism;hsa00053:Ascorbate …	R-HSA-6788656:Histidine, lysine, phenylalanine, tyrosine, proline and tryptophan catabolism;R-HSA-6798163:Choline catabolism;R-HSA-1483206:Glycerophospholipid biosynthesis;R-HSA-71064:Lysine catabolism;R-HSA-1430728:Metabolism;R-HSA-556833:Metabolism of lipids and lipoproteins;R-HSA-1483257:Phospholipid metabolism;R-HSA-71291:Metabolism of amino acids and derivatives	CHOLINE-BETAINE-ANA-PWY:choline degradation;PWY66-414:superpathway of choline degradation to L-serine;PWY66-425:lysine degradation II (pipecolate pathway);LYSINE-DEG1-PWY:lysine degradation I (saccharopine pathway)	P04372:5-Hydroxytryptamine degredation	266100:Epilepsy, pyridoxine-dependent	Nervous system diseases;Other nervous and sensory system diseases;H01247:Pyridoxine-dependent epilepsy (PDE)	Osteoporosis	GO:0003008:system process;GO:0006081:cellular aldehyde metabolic process;GO:0006082:organic acid metabolic process;GO:0006520:cellular amino acid metabolic process;GO:0006553:lysine metabolic process;GO:0006554:lysine catabolic process;GO:0006575:cellular modified amino acid metabolic process;GO:0006576:cellular biogenic amine metabolic process;GO:0006577:amino-acid betaine metabolic process;GO:0…	GO:0003824:catalytic activity;GO:0004029:aldehyde dehydrogenase (NAD) activity;GO:0004043:L-aminoadipate-semialdehyde dehydrogenase activity;GO:0005488:binding;GO:0005515:protein binding;GO:0008802:betaine-aldehyde dehydrogenase activity;GO:0016491:oxidoreductase activity;GO:0016620:oxidoreductase activity, acting on the aldehyde or oxo group of donors, NAD or NADP as acceptor;GO:0016903:oxidored…	GO:0005576:extracellular region;GO:0005622:intracellular;GO:0005623:cell;GO:0005634:nucleus;GO:0005737:cytoplasm;GO:0005739:mitochondrion;GO:0005759:mitochondrial matrix;GO:0005829:cytosol;GO:0031974:membrane-enclosed lumen;GO:0031982:vesicle;GO:0031988:membrane-bounded vesicle;GO:0043226:organelle;GO:0043227:membrane-bounded organelle;GO:0043229:intracellular organelle;GO:0043230:extracellular o…
FIBIN	1.21284e-22	0.435336	0.638	0.4	2.95023e-18	0.932498	0.429124	NA	NA	NA	ENSG00000176971	ENSG00000176971	protein_coding	GRCh38.98	chr11	+	26994112	26997087	2976	hsa:387758:FIBIN	387758	fin bud initiation factor homolog [Source:HGNC Symbol;Acc:HGNC:33747]	-	-	-	-	-	-	Diisocyanate-induced asthma	-	-	GO:0005576:extracellular region;GO:0005622:intracellular;GO:0005623:cell;GO:0005737:cytoplasm;GO:0005783:endoplasmic reticulum;GO:0005794:Golgi apparatus;GO:0012505:endomembrane system;GO:0043226:organelle;GO:0043227:membrane-bounded organelle;GO:0043229:intracellular organelle;GO:0043231:intracellular membrane-bounded organelle;GO:0044424:intracellular part;GO:0044444:cytoplasmic part;GO:0044464…
LUZP2	3.26281e-24	0.434011	0.269	0.003	7.93678e-20	0.35339	0.00178066	NA	NA	NA	ENSG00000187398	ENSG00000187398	protein_coding	GRCh38.98	chr11	+	24496970	25082638	585669	hsa:338645:LUZP2, KFSP2566, PRO6246	338645	leucine zipper protein 2 [Source:HGNC Symbol;Acc:HGNC:23206]	-	-	-	-	-	-	Schizophrenia;Alzheimer's disease (late onset);Iron status biomarkers;Magnesium levels;Intelligence;Visceral adipose tissue/subcutaneous adipose tissue ratio;Depressive symptoms (SSRI exposure interaction)	-	-	GO:0005576:extracellular region
TSC22D1	8.03338e-35	0.431218	0.891	0.691	1.95412e-30	2.0837	1.28698	NA	NA	NA	ENSG00000102804	ENSG00000102804	protein_coding	GRCh38.98	chr13	-	44432143	44577147	145005	hsa:8848:TSC22D1, Ptg-2, TGFB1I4, TSC22	8848	TSC22 domain family member 1 [Source:HGNC Symbol;Acc:HGNC:16826]	-	-	-	-	-	-	Body mass index;Antineutrophil cytoplasmic antibody-associated vasculitis	GO:0006139:nucleobase-containing compound metabolic process;GO:0006351:transcription, DNA-templated;GO:0006355:regulation of transcription, DNA-templated;GO:0006366:transcription from RNA polymerase II promoter;GO:0006725:cellular aromatic compound metabolic process;GO:0006807:nitrogen compound metabolic process;GO:0008152:metabolic process;GO:0009058:biosynthetic process;GO:0009059:macromolecule…	GO:0001071:nucleic acid binding transcription factor activity;GO:0003700:transcription factor activity, sequence-specific DNA binding;GO:0005488:binding;GO:0005515:protein binding	GO:0005622:intracellular;GO:0005623:cell;GO:0005634:nucleus;GO:0005737:cytoplasm;GO:0043226:organelle;GO:0043227:membrane-bounded organelle;GO:0043229:intracellular organelle;GO:0043231:intracellular membrane-bounded organelle;GO:0044424:intracellular part;GO:0044464:cell part
TAF7	2.88567e-23	0.430904	0.606	0.341	7.0194e-19	0.825501	0.35415	NA	NA	NA	ENSG00000178913	ENSG00000178913	protein_coding	GRCh38.98	chr5	-	141260225	141320784	60560	hsa:6879:TAF7, TAF2F, TAFII55	6879	TATA-box binding protein associated factor 7 [Source:HGNC Symbol;Acc:HGNC:11541]	hsa03022:Basal transcription factors	R-HSA-3700989:Transcriptional Regulation by TP53;R-HSA-73779:RNA Polymerase II Transcription Pre-Initiation And Promoter Opening;R-HSA-76042:RNA Polymerase II Transcription Initiation And Promoter Clearance;R-HSA-162599:Late Phase of HIV Life Cycle;R-HSA-167172:Transcription of the HIV genome;R-HSA-674695:RNA Polymerase II Pre-transcription Events;R-HSA-167161:HIV Transcription Initiation;R-HSA-1…	-	P00023:General transcription regulation;P00055:Transcription regulation by bZIP transcription factor	-	-	-	GO:0000122:negative regulation of transcription from RNA polymerase II promoter;GO:0000296:spermine transport;GO:0001932:regulation of protein phosphorylation;GO:0001933:negative regulation of protein phosphorylation;GO:0006139:nucleobase-containing compound metabolic process;GO:0006325:chromatin organization;GO:0006351:transcription, DNA-templated;GO:0006352:DNA-templated transcription, initiati…	GO:0000975:regulatory region DNA binding;GO:0000988:transcription factor activity, protein binding;GO:0000989:transcription factor activity, transcription factor binding;GO:0001067:regulatory region nucleic acid binding;GO:0001071:nucleic acid binding transcription factor activity;GO:0003676:nucleic acid binding;GO:0003677:DNA binding;GO:0003700:transcription factor activity, sequence-specific DN…	GO:0000123:histone acetyltransferase complex;GO:0000307:cyclin-dependent protein kinase holoenzyme complex;GO:0000428:DNA-directed RNA polymerase complex;GO:0005622:intracellular;GO:0005623:cell;GO:0005634:nucleus;GO:0005654:nucleoplasm;GO:0005667:transcription factor complex;GO:0005669:transcription factor TFIID complex;GO:0005737:cytoplasm;GO:0005794:Golgi apparatus;GO:0008023:transcription elo…
HEPN1	6.59275e-46	0.428046	0.91	0.747	1.60369e-41	2.47557	1.58328	NA	NA	NA	ENSG00000221932	ENSG00000221932	protein_coding	GRCh38.98	chr11	+	124919244	124920677	1434	hsa:641654:HEPN1	641654	hepatocellular carcinoma, down-regulated 1 [Source:HGNC Symbol;Acc:HGNC:34400]	-	-	-	-	-	-	Breast cancer (survival)	-	-	GO:0005622:intracellular;GO:0005623:cell;GO:0005737:cytoplasm;GO:0044424:intracellular part;GO:0044464:cell part
LIX1	1.21491e-20	0.426408	0.513	0.238	2.95528e-16	0.677898	0.248545	NA	NA	NA	ENSG00000145721	ENSG00000145721	protein_coding	GRCh38.98	chr5	-	97091867	97142753	50887	hsa:167410:LIX1, C5orf11, Lft	167410	limb and CNS expressed 1 [Source:HGNC Symbol;Acc:HGNC:18581]	-	-	-	-	-	-	-	GO:0006914:autophagy;GO:0006996:organelle organization;GO:0007033:vacuole organization;GO:0009987:cellular process;GO:0016043:cellular component organization;GO:0016236:macroautophagy;GO:0044699:single-organism process;GO:0044763:single-organism cellular process;GO:0048284:organelle fusion;GO:0071840:cellular component organization or biogenesis;GO:0097352:autophagosome maturation;GO:0097576:vacu…	-	GO:0005622:intracellular;GO:0005623:cell;GO:0005737:cytoplasm;GO:0044424:intracellular part;GO:0044464:cell part
MAGED2	2.29152e-23	0.42482	0.664	0.397	5.57412e-19	0.949008	0.451878	NA	NA	NA	ENSG00000102316	ENSG00000102316	protein_coding	GRCh38.98	chrX	+	54807599	54816015	8417	hsa:10916:MAGED2, 11B6, BCG-1, BCG1, HCA10, MAGE-D2	10916	MAGE family member D2 [Source:HGNC Symbol;Acc:HGNC:16353]	-	R-HSA-109582:Hemostasis;R-HSA-76005:Response to elevated platelet cytosolic Ca2+;R-HSA-76002:Platelet activation, signaling and aggregation;R-HSA-114608:Platelet degranulation	-	-	300971:Bartter syndrome, type 5, antenatal, transient	-	-	-	GO:0005488:binding;GO:0005515:protein binding	GO:0016020:membrane
STOM	6.16413e-23	0.42362	0.726	0.472	1.49943e-18	1.17054	0.61825	NA	NA	NA	ENSG00000148175	ENSG00000148175	protein_coding	GRCh38.98	chr9	-	121338987	121370304	31318	hsa:2040:STOM, BND7, EPB7, EPB72	2040	stomatin [Source:HGNC Symbol;Acc:HGNC:3383]	-	R-HSA-382551:Transmembrane transport of small molecules;R-HSA-2672351:Stimuli-sensing channels;R-HSA-983712:Ion channel transport	-	-	-	Cardiovascular diseases;Hematologic diseases;H00232:Hereditary stomatocytosis	-	GO:0000422:mitophagy;GO:0000423:macromitophagy;GO:0002028:regulation of sodium ion transport;GO:0002230:positive regulation of defense response to virus by host;GO:0002252:immune effector process;GO:0002376:immune system process;GO:0002682:regulation of immune system process;GO:0002697:regulation of immune effector process;GO:0002831:regulation of response to biotic stimulus;GO:0006461:protein co…	GO:0005488:binding;GO:0005515:protein binding;GO:0019899:enzyme binding;GO:0042802:identical protein binding;GO:0042803:protein homodimerization activity;GO:0046983:protein dimerization activity;GO:0070063:RNA polymerase binding	GO:0005576:extracellular region;GO:0005615:extracellular space;GO:0005622:intracellular;GO:0005623:cell;GO:0005737:cytoplasm;GO:0005739:mitochondrion;GO:0005783:endoplasmic reticulum;GO:0005856:cytoskeleton;GO:0005886:plasma membrane;GO:0005887:integral component of plasma membrane;GO:0012505:endomembrane system;GO:0016020:membrane;GO:0016021:integral component of membrane;GO:0016023:cytoplasmic,…
DCN	5.79529e-15	0.421647	0.355	0.119	1.4097e-10	0.600041	0.194546	NA	NA	NA	ENSG00000011465	ENSG00000011465	protein_coding	GRCh38.98	chr12	-	91140484	91182824	42341	hsa:1634:DCN, CSCD, DSPG2, PG40, PGII, PGS2, SLRR1B	1634	decorin [Source:HGNC Symbol;Acc:HGNC:2705]	hsa05205:Proteoglycans in cancer;hsa04350:TGF-beta signaling pathway	R-HSA-3560801:Defective B3GAT3 causes JDSSDHD;R-HSA-1474244:Extracellular matrix organization;R-HSA-1971475:A tetrasaccharide linker sequence is required for GAG synthesis;R-HSA-2022923:Dermatan sulfate biosynthesis;R-HSA-1630316:Glycosaminoglycan metabolism;R-HSA-1430728:Metabolism;R-HSA-2022870:Chondroitin sulfate biosynthesis;R-HSA-3781865:Diseases of glycosylation;R-HSA-3595177:Defective CHSY…	-	-	610048:Corneal dystrophy, congenital stromal	Nervous system diseases;Other nervous and sensory system diseases;H00958:Congenital stromal corneal dystrophy (CSCD)	Sudden cardiac arrest	GO:0000003:reproduction;GO:0000266:mitochondrial fission;GO:0001525:angiogenesis;GO:0001568:blood vessel development;GO:0001655:urogenital system development;GO:0001667:ameboidal-type cell migration;GO:0001822:kidney development;GO:0001890:placenta development;GO:0001932:regulation of protein phosphorylation;GO:0001933:negative regulation of protein phosphorylation;GO:0001944:vasculature developm…	GO:0003676:nucleic acid binding;GO:0003723:RNA binding;GO:0004857:enzyme inhibitor activity;GO:0004860:protein kinase inhibitor activity;GO:0005488:binding;GO:0005515:protein binding;GO:0005518:collagen binding;GO:0005539:glycosaminoglycan binding;GO:0019207:kinase regulator activity;GO:0019210:kinase inhibitor activity;GO:0019887:protein kinase regulator activity;GO:0030234:enzyme regulator acti…	GO:0000323:lytic vacuole;GO:0005576:extracellular region;GO:0005578:proteinaceous extracellular matrix;GO:0005581:collagen trimer;GO:0005589:collagen type VI trimer;GO:0005615:extracellular space;GO:0005622:intracellular;GO:0005623:cell;GO:0005737:cytoplasm;GO:0005764:lysosome;GO:0005773:vacuole;GO:0005775:vacuolar lumen;GO:0005794:Golgi apparatus;GO:0005796:Golgi lumen;GO:0012505:endomembrane sy…
RNF13	7.31333e-25	0.418619	0.732	0.512	1.77897e-20	1.17775	0.629262	NA	NA	NA	ENSG00000082996	ENSG00000082996	protein_coding	GRCh38.98	chr3	+	149812708	149962139	149432	hsa:11342:RNF13, RZF	11342	ring finger protein 13 [Source:HGNC Symbol;Acc:HGNC:10057]	-	-	-	-	-	-	-	GO:0006464:cellular protein modification process;GO:0008152:metabolic process;GO:0009987:cellular process;GO:0016567:protein ubiquitination;GO:0019538:protein metabolic process;GO:0032446:protein modification by small protein conjugation;GO:0036211:protein modification process;GO:0043170:macromolecule metabolic process;GO:0043412:macromolecule modification;GO:0044237:cellular metabolic process;GO…	GO:0003824:catalytic activity;GO:0004842:ubiquitin-protein transferase activity;GO:0005488:binding;GO:0005515:protein binding;GO:0008270:zinc ion binding;GO:0016740:transferase activity;GO:0016874:ligase activity;GO:0019787:ubiquitin-like protein transferase activity;GO:0043167:ion binding;GO:0043169:cation binding;GO:0046872:metal ion binding;GO:0046914:transition metal ion binding;GO:0061630:ub…	GO:0000139:Golgi membrane;GO:0000323:lytic vacuole;GO:0005622:intracellular;GO:0005623:cell;GO:0005634:nucleus;GO:0005635:nuclear envelope;GO:0005637:nuclear inner membrane;GO:0005737:cytoplasm;GO:0005764:lysosome;GO:0005765:lysosomal membrane;GO:0005768:endosome;GO:0005770:late endosome;GO:0005773:vacuole;GO:0005774:vacuolar membrane;GO:0005783:endoplasmic reticulum;GO:0005789:endoplasmic reticu…
OPHN1	2.01728e-21	0.418	0.596	0.325	4.90702e-17	0.806857	0.352363	NA	NA	NA	ENSG00000079482	ENSG00000079482	protein_coding	GRCh38.98	chrX	-	68042344	68433913	391570	hsa:4983:OPHN1, ARHGAP41, MRX60, OPN1	4983	oligophrenin 1 [Source:HGNC Symbol;Acc:HGNC:8148]	-	R-HSA-194840:Rho GTPase cycle;R-HSA-194315:Signaling by Rho GTPases;R-HSA-162582:Signal Transduction	-	P00047:PDGF signaling pathway	300486:Mental retardation, X-linked, with cerebellar hypoplasia and distinctive facial appearance	Nervous system diseases;Other nervous and sensory system diseases;H00577:Syndromic X-linked mental retardation with epilepsy or seizures	-	GO:0000902:cell morphogenesis;GO:0000904:cell morphogenesis involved in differentiation;GO:0006508:proteolysis;GO:0006810:transport;GO:0006897:endocytosis;GO:0006898:receptor-mediated endocytosis;GO:0006928:movement of cell or subcellular component;GO:0006929:substrate-dependent cell migration;GO:0006930:substrate-dependent cell migration, cell extension;GO:0006935:chemotaxis;GO:0006996:organelle…	GO:0003779:actin binding;GO:0005096:GTPase activator activity;GO:0005102:receptor binding;GO:0005488:binding;GO:0005515:protein binding;GO:0005543:phospholipid binding;GO:0008047:enzyme activator activity;GO:0008092:cytoskeletal protein binding;GO:0008289:lipid binding;GO:0030234:enzyme regulator activity;GO:0030695:GTPase regulator activity;GO:0035254:glutamate receptor binding;GO:0035255:ionotr…	GO:0005622:intracellular;GO:0005623:cell;GO:0005737:cytoplasm;GO:0005829:cytosol;GO:0005856:cytoskeleton;GO:0015629:actin cytoskeleton;GO:0030054:cell junction;GO:0030424:axon;GO:0030425:dendrite;GO:0033267:axon part;GO:0036477:somatodendritic compartment;GO:0042995:cell projection;GO:0043005:neuron projection;GO:0043195:terminal bouton;GO:0043197:dendritic spine;GO:0043226:organelle;GO:0043228:n…
EPHX1	2.97299e-38	0.417015	0.896	0.709	7.23181e-34	2.2725	1.45101	NA	NA	NA	ENSG00000143819	ENSG00000143819	protein_coding	GRCh38.98	chr1	+	225810092	225845563	35472	hsa:2052:EPHX1, EPHX, EPOX, HYL1, MEH	2052	epoxide hydrolase 1 [Source:HGNC Symbol;Acc:HGNC:3401]	hsa04976:Bile secretion;hsa00980:Metabolism of xenobiotics by cytochrome P450;hsa05204:Chemical carcinogenesis	R-HSA-211859:Biological oxidations;R-HSA-1430728:Metabolism;R-HSA-211945:Phase 1 - Functionalization of compounds	-	-	607748:Hypercholanemia, familial;189800:Preeclampsia, susceptibility to	Other congenital disorders;Congenital disorders of development;H00516:Isolated orofacial clefts	-	GO:0006725:cellular aromatic compound metabolic process;GO:0006805:xenobiotic metabolic process;GO:0008152:metabolic process;GO:0009056:catabolic process;GO:0009410:response to xenobiotic stimulus;GO:0009636:response to toxic substance;GO:0009987:cellular process;GO:0010033:response to organic substance;GO:0014070:response to organic cyclic compound;GO:0019439:aromatic compound catabolic process;…	GO:0003824:catalytic activity;GO:0004301:epoxide hydrolase activity;GO:0016787:hydrolase activity;GO:0016801:hydrolase activity, acting on ether bonds;GO:0016803:ether hydrolase activity;GO:0033961:cis-stilbene-oxide hydrolase activity	GO:0005622:intracellular;GO:0005623:cell;GO:0005737:cytoplasm;GO:0005783:endoplasmic reticulum;GO:0005789:endoplasmic reticulum membrane;GO:0012505:endomembrane system;GO:0016020:membrane;GO:0016021:integral component of membrane;GO:0031224:intrinsic component of membrane;GO:0042175:nuclear outer membrane-endoplasmic reticulum membrane network;GO:0043226:organelle;GO:0043227:membrane-bounded orga…
RPN2	2.34963e-24	0.416409	0.751	0.522	5.71547e-20	1.21588	0.660332	NA	NA	NA	ENSG00000118705	ENSG00000118705	protein_coding	GRCh38.98	chr20	+	37178410	37241619	63210	hsa:6185:RPN2, RIBIIR, RPN-II, RPNII, SWP1	6185	ribophorin II [Source:HGNC Symbol;Acc:HGNC:10382]	hsa01100:Metabolic pathways;hsa04141:Protein processing in endoplasmic reticulum;hsa00510:N-Glycan biosynthesis	R-HSA-446203:Asparagine N-linked glycosylation;R-HSA-1799339:SRP-dependent cotranslational protein targeting to membrane;R-HSA-72766:Translation;R-HSA-392499:Metabolism of proteins;R-HSA-597592:Post-translational protein modification;R-HSA-74160:Gene Expression	-	-	-	-	Hippocampal atrophy	GO:0005975:carbohydrate metabolic process;GO:0006464:cellular protein modification process;GO:0006486:protein glycosylation;GO:0006487:protein N-linked glycosylation;GO:0007568:aging;GO:0008152:metabolic process;GO:0009058:biosynthetic process;GO:0009059:macromolecule biosynthetic process;GO:0009100:glycoprotein metabolic process;GO:0009101:glycoprotein biosynthetic process;GO:0009987:cellular pr…	GO:0003824:catalytic activity;GO:0004576:oligosaccharyl transferase activity;GO:0004579:dolichyl-diphosphooligosaccharide-protein glycotransferase activity;GO:0005488:binding;GO:0005515:protein binding;GO:0016740:transferase activity;GO:0016757:transferase activity, transferring glycosyl groups;GO:0016758:transferase activity, transferring hexosyl groups;GO:0043021:ribonucleoprotein complex bindi…	GO:0000421:autophagosome membrane;GO:0005622:intracellular;GO:0005623:cell;GO:0005634:nucleus;GO:0005737:cytoplasm;GO:0005773:vacuole;GO:0005774:vacuolar membrane;GO:0005776:autophagosome;GO:0005783:endoplasmic reticulum;GO:0005789:endoplasmic reticulum membrane;GO:0005791:rough endoplasmic reticulum;GO:0008250:oligosaccharyltransferase complex;GO:0012505:endomembrane system;GO:0016020:membrane;G…
CRB2	7.26839e-21	0.414246	0.585	0.322	1.76803e-16	0.788219	0.341901	NA	NA	NA	ENSG00000148204	ENSG00000148204	protein_coding	GRCh38.98	chr9	+	123356170	123380324	24155	hsa:286204:CRB2, FSGS9, VMCKD	286204	crumbs cell polarity complex component 2 [Source:HGNC Symbol;Acc:HGNC:18688]	hsa04390:Hippo signaling pathway	-	-	-	219730:Ventriculomegaly with cystic kidney disease;616220:Focal segmental glomerulosclerosis 9	-	Body mass index	GO:0000902:cell morphogenesis;GO:0000904:cell morphogenesis involved in differentiation;GO:0001654:eye development;GO:0001704:formation of primary germ layer;GO:0001707:mesoderm formation;GO:0001756:somitogenesis;GO:0001837:epithelial to mesenchymal transition;GO:0003002:regionalization;GO:0006139:nucleobase-containing compound metabolic process;GO:0006351:transcription, DNA-templated;GO:0006355:…	GO:0004857:enzyme inhibitor activity;GO:0004866:endopeptidase inhibitor activity;GO:0005488:binding;GO:0005509:calcium ion binding;GO:0005515:protein binding;GO:0019828:aspartic-type endopeptidase inhibitor activity;GO:0019899:enzyme binding;GO:0030234:enzyme regulator activity;GO:0030414:peptidase inhibitor activity;GO:0043167:ion binding;GO:0043169:cation binding;GO:0046872:metal ion binding;GO…	GO:0005576:extracellular region;GO:0005623:cell;GO:0005886:plasma membrane;GO:0016020:membrane;GO:0016021:integral component of membrane;GO:0031224:intrinsic component of membrane;GO:0031982:vesicle;GO:0031988:membrane-bounded vesicle;GO:0032991:macromolecular complex;GO:0043226:organelle;GO:0043227:membrane-bounded organelle;GO:0043230:extracellular organelle;GO:0043234:protein complex;GO:004442…
ESD	1.30999e-21	0.412838	0.661	0.397	3.18656e-17	0.941072	0.458025	NA	NA	NA	ENSG00000139684	ENSG00000139684	protein_coding	GRCh38.98	chr13	-	46771256	46797161	25906	hsa:2098:ESD, FGH	2098	esterase D [Source:HGNC Symbol;Acc:HGNC:3465]	hsa01200:Carbon metabolism	R-HSA-156590:Glutathione conjugation;R-HSA-211859:Biological oxidations;R-HSA-1430728:Metabolism;R-HSA-156580:Phase II conjugation	PWY-1801:formaldehyde oxidation	-	-	-	-	GO:0006081:cellular aldehyde metabolic process;GO:0006790:sulfur compound metabolic process;GO:0006807:nitrogen compound metabolic process;GO:0008152:metabolic process;GO:0009056:catabolic process;GO:0009058:biosynthetic process;GO:0009987:cellular process;GO:0044237:cellular metabolic process;GO:0044248:cellular catabolic process;GO:0044249:cellular biosynthetic process;GO:0044272:sulfur compoun…	GO:0003824:catalytic activity;GO:0005488:binding;GO:0005515:protein binding;GO:0016787:hydrolase activity;GO:0016788:hydrolase activity, acting on ester bonds;GO:0016790:thiolester hydrolase activity;GO:0018738:S-formylglutathione hydrolase activity;GO:0019213:deacetylase activity;GO:0047374:methylumbelliferyl-acetate deacetylase activity;GO:0052689:carboxylic ester hydrolase activity	GO:0005576:extracellular region;GO:0005622:intracellular;GO:0005623:cell;GO:0005737:cytoplasm;GO:0005783:endoplasmic reticulum;GO:0005788:endoplasmic reticulum lumen;GO:0012505:endomembrane system;GO:0016023:cytoplasmic, membrane-bounded vesicle;GO:0031410:cytoplasmic vesicle;GO:0031974:membrane-enclosed lumen;GO:0031982:vesicle;GO:0031988:membrane-bounded vesicle;GO:0043226:organelle;GO:0043227:…
ALDH2	5.28399e-29	0.41122	0.86	0.634	1.28533e-24	1.7923	1.09977	NA	NA	NA	ENSG00000111275	ENSG00000111275	protein_coding	GRCh38.98	chr12	+	111766887	111817532	50646	hsa:217:ALDH2, ALDH-E2, ALDHI, ALDM	217	aldehyde dehydrogenase 2 family member [Source:HGNC Symbol;Acc:HGNC:404]	hsa01100:Metabolic pathways;hsa00310:Lysine degradation;hsa00040:Pentose and glucuronate interconversions;hsa00010:Glycolysis / Gluconeogenesis;hsa00620:Pyruvate metabolism;hsa00330:Arginine and proline metabolism;hsa00410:beta-Alanine metabolism;hsa00561:Glycerolipid metabolism;hsa00071:Fatty acid degradation;hsa00380:Tryptophan metabolism;hsa00053:Ascorbate and aldarate metabolism;hsa00340:Hist…	R-HSA-211859:Biological oxidations;R-HSA-112316:Neuronal System;R-HSA-112311:Neurotransmitter Clearance In The Synaptic Cleft;R-HSA-1430728:Metabolism;R-HSA-211945:Phase 1 - Functionalization of compounds;R-HSA-380615:Serotonin clearance from the synaptic cleft;R-HSA-112315:Transmission across Chemical Synapses;R-HSA-380612:Metabolism of serotonin;R-HSA-71384:Ethanol oxidation	2PHENDEG-PWY:phenylethylamine degradation I;PWY-0:putrescine degradation III;PWY66-21:ethanol degradation II;PWY66-162:ethanol degradation IV;PWY66-161:oxidative ethanol degradation III;MGLDLCTANA-PWY:methylglyoxal degradation VI;PWY66-401:superpathway of tryptophan utilization;PWY66-387:fatty acid alpha-oxidation;PWY66-388:fatty acid alpha-oxidation III;PWY-6313:serotonin degradation;PWY-6342:no…	P04372:5-Hydroxytryptamine degredation	610251:Alcohol sensitivity, acute	Nervous system diseases;Other nervous and sensory system diseases;H01611:Alcohol dependence;Congenital disorders of metabolism;Congenital disorders of carbohydrate metabolism;H01071:Acute alcohol sensitivity	Triglycerides;Crohn's disease;Coronary heart disease;Hypertension;Myocardial infarction;Body mass index;Inflammatory bowel disease;Blood pressure;Intracranial aneurysm;Systolic blood pressure;Diastolic blood pressure;Alcohol dependence;Esophageal cancer;Drinking behavior;Alcohol consumption;Upper aerodigestive tract cancers;Renal function-related traits (sCR);Stroke (ischemic);Hematological and b…	GO:0005975:carbohydrate metabolic process;GO:0006066:alcohol metabolic process;GO:0006067:ethanol metabolic process;GO:0006068:ethanol catabolic process;GO:0006069:ethanol oxidation;GO:0008152:metabolic process;GO:0009056:catabolic process;GO:0034308:primary alcohol metabolic process;GO:0034310:primary alcohol catabolic process;GO:0044238:primary metabolic process;GO:0044281:small molecule metabo…	GO:0003824:catalytic activity;GO:0004029:aldehyde dehydrogenase (NAD) activity;GO:0004030:aldehyde dehydrogenase [NAD(P)+] activity;GO:0009055:electron carrier activity;GO:0016491:oxidoreductase activity;GO:0016620:oxidoreductase activity, acting on the aldehyde or oxo group of donors, NAD or NADP as acceptor;GO:0016903:oxidoreductase activity, acting on the aldehyde or oxo group of donors	GO:0005576:extracellular region;GO:0005622:intracellular;GO:0005623:cell;GO:0005737:cytoplasm;GO:0005739:mitochondrion;GO:0005759:mitochondrial matrix;GO:0031974:membrane-enclosed lumen;GO:0031982:vesicle;GO:0031988:membrane-bounded vesicle;GO:0043226:organelle;GO:0043227:membrane-bounded organelle;GO:0043229:intracellular organelle;GO:0043230:extracellular organelle;GO:0043231:intracellular memb…
NQO1	2.68637e-17	0.406403	0.549	0.297	6.5346e-13	0.781444	0.344103	NA	NA	NA	ENSG00000181019	ENSG00000181019	protein_coding	GRCh38.98	chr16	-	69706996	69726668	19673	hsa:1728:NQO1, DHQU, DIA4, DTD, NMOR1, NMORI, QR1	1728	NAD(P)H quinone dehydrogenase 1 [Source:HGNC Symbol;Acc:HGNC:2874]	hsa00130:Ubiquinone and other terpenoid-quinone biosynthesis	R-HSA-350562:Regulation of ornithine decarboxylase (ODC);R-HSA-1430728:Metabolism;R-HSA-351202:Metabolism of polyamines;R-HSA-71291:Metabolism of amino acids and derivatives	-	-	-	-	-	GO:0000302:response to reactive oxygen species;GO:0000303:response to superoxide;GO:0000305:response to oxygen radical;GO:0006082:organic acid metabolic process;GO:0006520:cellular amino acid metabolic process;GO:0006521:regulation of cellular amino acid metabolic process;GO:0006801:superoxide metabolic process;GO:0006805:xenobiotic metabolic process;GO:0006807:nitrogen compound metabolic process…	GO:0003676:nucleic acid binding;GO:0003723:RNA binding;GO:0003824:catalytic activity;GO:0003955:NAD(P)H dehydrogenase (quinone) activity;GO:0004128:cytochrome-b5 reductase activity, acting on NAD(P)H;GO:0004784:superoxide dismutase activity;GO:0005488:binding;GO:0005515:protein binding;GO:0016209:antioxidant activity;GO:0016491:oxidoreductase activity;GO:0016651:oxidoreductase activity, acting on…	GO:0005576:extracellular region;GO:0005622:intracellular;GO:0005623:cell;GO:0005737:cytoplasm;GO:0005829:cytosol;GO:0031982:vesicle;GO:0031988:membrane-bounded vesicle;GO:0036477:somatodendritic compartment;GO:0043025:neuronal cell body;GO:0043226:organelle;GO:0043227:membrane-bounded organelle;GO:0043230:extracellular organelle;GO:0044297:cell body;GO:0044421:extracellular region part;GO:0044424…
COPE	2.09772e-27	0.404365	0.827	0.613	5.10271e-23	1.59222	0.958596	NA	NA	NA	ENSG00000105669	ENSG00000105669	protein_coding	GRCh38.98	chr19	-	18899514	18919387	19874	hsa:11316:COPE, epsilon-COP	11316	coatomer protein complex subunit epsilon [Source:HGNC Symbol;Acc:HGNC:2234]	-	R-HSA-6811434:COPI-dependent Golgi-to-ER retrograde traffic;R-HSA-446203:Asparagine N-linked glycosylation;R-HSA-6807878:COPI-mediated anterograde transport;R-HSA-5653656:Vesicle-mediated transport;R-HSA-392499:Metabolism of proteins;R-HSA-597592:Post-translational protein modification;R-HSA-199977:ER to Golgi Anterograde Transport;R-HSA-6811442:Intra-Golgi and retrograde Golgi-to-ER traffic;R-HS…	-	-	-	-	-	GO:0006810:transport;GO:0006888:ER to Golgi vesicle-mediated transport;GO:0006890:retrograde vesicle-mediated transport, Golgi to ER;GO:0006891:intra-Golgi vesicle-mediated transport;GO:0008104:protein localization;GO:0015031:protein transport;GO:0016192:vesicle-mediated transport;GO:0033036:macromolecule localization;GO:0045184:establishment of protein localization;GO:0046907:intracellular trans…	GO:0005198:structural molecule activity;GO:0005488:binding;GO:0005515:protein binding	GO:0000139:Golgi membrane;GO:0005622:intracellular;GO:0005623:cell;GO:0005634:nucleus;GO:0005654:nucleoplasm;GO:0005737:cytoplasm;GO:0005783:endoplasmic reticulum;GO:0005789:endoplasmic reticulum membrane;GO:0005794:Golgi apparatus;GO:0005798:Golgi-associated vesicle;GO:0005829:cytosol;GO:0012505:endomembrane system;GO:0012506:vesicle membrane;GO:0016020:membrane;GO:0016023:cytoplasmic, membrane-…
PSMB1	5.92765e-22	0.404083	0.734	0.506	1.4419e-17	1.21193	0.67159	NA	NA	NA	ENSG00000008018	ENSG00000008018	protein_coding	GRCh38.98	chr6	-	170535120	170553307	18188	hsa:5689:PSMB1, HC5, PMSB1, PSC5	5689	proteasome subunit beta 1 [Source:HGNC Symbol;Acc:HGNC:9537]	hsa03050:Proteasome	R-HSA-5689603:UCH proteinases;R-HSA-2424491:DAP12 signaling;R-HSA-375165:NCAM signaling for neurite out-growth;R-HSA-174084:Autodegradation of Cdh1 by Cdh1:APC/C;R-HSA-174113:SCF-beta-TrCP mediated degradation of Emi1;R-HSA-202424:Downstream TCR signaling;R-HSA-169911:Regulation of Apoptosis;R-HSA-69481:G2/M Checkpoints;R-HSA-69613:p53-Independent G1/S DNA damage checkpoint;R-HSA-68949:Orc1 remov…	-	P00049:Parkinson disease	-	-	Type 1 diabetes	GO:0000165:MAPK cascade;GO:0000209:protein polyubiquitination;GO:0000278:mitotic cell cycle;GO:0001736:establishment of planar polarity;GO:0001738:morphogenesis of a polarized epithelium;GO:0002009:morphogenesis of an epithelium;GO:0002218:activation of innate immune response;GO:0002220:innate immune response activating cell surface receptor signaling pathway;GO:0002223:stimulatory C-type lectin …	GO:0003824:catalytic activity;GO:0004175:endopeptidase activity;GO:0004298:threonine-type endopeptidase activity;GO:0005488:binding;GO:0005515:protein binding;GO:0008233:peptidase activity;GO:0016787:hydrolase activity;GO:0070003:threonine-type peptidase activity;GO:0070011:peptidase activity, acting on L-amino acid peptides	GO:0000502:proteasome complex;GO:0005576:extracellular region;GO:0005622:intracellular;GO:0005623:cell;GO:0005634:nucleus;GO:0005654:nucleoplasm;GO:0005737:cytoplasm;GO:0005829:cytosol;GO:0005839:proteasome core complex;GO:0031974:membrane-enclosed lumen;GO:0031981:nuclear lumen;GO:0031982:vesicle;GO:0031988:membrane-bounded vesicle;GO:0032991:macromolecular complex;GO:0043226:organelle;GO:004322…
SOX2-OT	7.18521e-23	0.401984	0.757	0.55	1.7478e-18	1.31755	0.753959	NA	NA	NA	ENSG00000242808	ENSG00000242808	lncRNA	GRCh38.98	chr3	+	180989762	181836880	847119	-	-	SOX2 overlapping transcript [Source:HGNC Symbol;Acc:HGNC:20209]	-	-	-	-	-	-	-	-	-	-
PMVK	5.48984e-18	0.39366	0.627	0.394	1.3354e-13	0.92472	0.465089	NA	NA	NA	ENSG00000163344	ENSG00000163344	protein_coding	GRCh38.98	chr1	-	154924740	154936719	11980	hsa:10654:PMVK, HUMPMKI, PMK, PMKA, PMKASE, POROK1	10654	phosphomevalonate kinase [Source:HGNC Symbol;Acc:HGNC:9141]	hsa01100:Metabolic pathways;hsa04146:Peroxisome;hsa00900:Terpenoid backbone biosynthesis	R-HSA-2426168:Activation of gene expression by SREBF (SREBP);R-HSA-1430728:Metabolism;R-HSA-1655829:Regulation of cholesterol biosynthesis by SREBP (SREBF);R-HSA-556833:Metabolism of lipids and lipoproteins;R-HSA-191273:Cholesterol biosynthesis	PWY-5910:superpathway of geranylgeranyldiphosphate biosynthesis I (via mevalonate);PWY66-5:superpathway of cholesterol biosynthesis;PWY-922:mevalonate pathway	P00014:Cholesterol biosynthesis	175800:Porokeratosis 1, multiple types	-	Prostate cancer;HDL cholesterol;Atrial fibrillation	GO:0006066:alcohol metabolic process;GO:0006084:acetyl-CoA metabolic process;GO:0006629:lipid metabolic process;GO:0006637:acyl-CoA metabolic process;GO:0006644:phospholipid metabolic process;GO:0006694:steroid biosynthetic process;GO:0006695:cholesterol biosynthetic process;GO:0006720:isoprenoid metabolic process;GO:0006732:coenzyme metabolic process;GO:0006790:sulfur compound metabolic process;…	GO:0000166:nucleotide binding;GO:0001882:nucleoside binding;GO:0001883:purine nucleoside binding;GO:0003824:catalytic activity;GO:0004631:phosphomevalonate kinase activity;GO:0005488:binding;GO:0005524:ATP binding;GO:0016301:kinase activity;GO:0016740:transferase activity;GO:0016772:transferase activity, transferring phosphorus-containing groups;GO:0016776:phosphotransferase activity, phosphate g…	GO:0005576:extracellular region;GO:0005622:intracellular;GO:0005623:cell;GO:0005737:cytoplasm;GO:0005777:peroxisome;GO:0005829:cytosol;GO:0016020:membrane;GO:0031982:vesicle;GO:0031988:membrane-bounded vesicle;GO:0042579:microbody;GO:0043226:organelle;GO:0043227:membrane-bounded organelle;GO:0043229:intracellular organelle;GO:0043230:extracellular organelle;GO:0043231:intracellular membrane-bound…
BTF3	3.71479e-22	0.393388	0.763	0.534	9.03623e-18	1.27078	0.728834	NA	NA	NA	ENSG00000145741	ENSG00000145741	protein_coding	GRCh38.98	chr5	+	73498408	73505635	7228	hsa:689:BTF3, BETA-NAC, BTF3a, BTF3b, NACB	689	basic transcription factor 3 [Source:HGNC Symbol;Acc:HGNC:1125]	-	-	-	-	-	-	-	GO:0001701:in utero embryonic development;GO:0006139:nucleobase-containing compound metabolic process;GO:0006351:transcription, DNA-templated;GO:0006355:regulation of transcription, DNA-templated;GO:0006366:transcription from RNA polymerase II promoter;GO:0006725:cellular aromatic compound metabolic process;GO:0006807:nitrogen compound metabolic process;GO:0006810:transport;GO:0007275:multicellul…	GO:0003676:nucleic acid binding;GO:0003723:RNA binding;GO:0005488:binding;GO:0005515:protein binding;GO:0044822:poly(A) RNA binding;GO:0097159:organic cyclic compound binding;GO:1901363:heterocyclic compound binding	GO:0005622:intracellular;GO:0005623:cell;GO:0005634:nucleus;GO:0005737:cytoplasm;GO:0043226:organelle;GO:0043227:membrane-bounded organelle;GO:0043229:intracellular organelle;GO:0043231:intracellular membrane-bounded organelle;GO:0044424:intracellular part;GO:0044464:cell part
PPIB	1.16801e-25	0.393384	0.805	0.616	2.84118e-21	1.54097	0.93455	NA	NA	NA	ENSG00000166794	ENSG00000166794	protein_coding	GRCh38.98	chr15	-	64155812	64163205	7394	hsa:5479:PPIB, CYP-S1, CYPB, HEL-S-39, OI9, SCYLP	5479	peptidylprolyl isomerase B [Source:HGNC Symbol;Acc:HGNC:9255]	-	R-HSA-1474244:Extracellular matrix organization;R-HSA-1650814:Collagen biosynthesis and modifying enzymes;R-HSA-1474290:Collagen formation	-	-	259440:Osteogenesis imperfecta, type IX	Musculoskeletal diseases;Skeletal diseases;H00506:Osteogenesis imperfecta	-	GO:0000413:protein peptidyl-prolyl isomerization;GO:0001501:skeletal system development;GO:0006457:protein folding;GO:0006464:cellular protein modification process;GO:0007275:multicellular organism development;GO:0008152:metabolic process;GO:0009987:cellular process;GO:0016032:viral process;GO:0018193:peptidyl-amino acid modification;GO:0018208:peptidyl-proline modification;GO:0019058:viral life …	GO:0003676:nucleic acid binding;GO:0003723:RNA binding;GO:0003755:peptidyl-prolyl cis-trans isomerase activity;GO:0003824:catalytic activity;GO:0005488:binding;GO:0005515:protein binding;GO:0005518:collagen binding;GO:0016853:isomerase activity;GO:0016859:cis-trans isomerase activity;GO:0019899:enzyme binding;GO:0032403:protein complex binding;GO:0033218:amide binding;GO:0042277:peptide binding;G…	GO:0005576:extracellular region;GO:0005622:intracellular;GO:0005623:cell;GO:0005634:nucleus;GO:0005737:cytoplasm;GO:0005783:endoplasmic reticulum;GO:0005788:endoplasmic reticulum lumen;GO:0005790:smooth endoplasmic reticulum;GO:0005912:adherens junction;GO:0005924:cell-substrate adherens junction;GO:0005925:focal adhesion;GO:0012505:endomembrane system;GO:0016020:membrane;GO:0016023:cytoplasmic, …
GABRA4	9.90822e-25	0.393372	0.311	0.022	2.41018e-20	0.36005	0.0354716	NA	NA	NA	ENSG00000109158	ENSG00000109158	protein_coding	GRCh38.98	chr4	-	46918900	46993581	74682	hsa:2557:GABRA4	2557	gamma-aminobutyric acid type A receptor alpha4 subunit [Source:HGNC Symbol;Acc:HGNC:4078]	hsa04080:Neuroactive ligand-receptor interaction;hsa04723:Retrograde endocannabinoid signaling;hsa04727:GABAergic synapse;hsa05032:Morphine addiction;hsa04742:Taste transduction;hsa05033:Nicotine addiction	R-HSA-112316:Neuronal System;R-HSA-977443:GABA receptor activation;R-HSA-382551:Transmembrane transport of small molecules;R-HSA-112315:Transmission across Chemical Synapses;R-HSA-983712:Ion channel transport;R-HSA-977441:GABA A receptor activation;R-HSA-112314:Neurotransmitter Receptor Binding And Downstream Transmission In The Postsynaptic Cell;R-HSA-975298:Ligand-gated ion channel transport	-	-	-	-	Type 2 diabetes	GO:0006810:transport;GO:0006811:ion transport;GO:0006820:anion transport;GO:0006821:chloride transport;GO:0007154:cell communication;GO:0007165:signal transduction;GO:0007166:cell surface receptor signaling pathway;GO:0007186:G-protein coupled receptor signaling pathway;GO:0007214:gamma-aminobutyric acid signaling pathway;GO:0007267:cell-cell signaling;GO:0007268:chemical synaptic transmission;GO…	GO:0004871:signal transducer activity;GO:0004872:receptor activity;GO:0004888:transmembrane signaling receptor activity;GO:0004890:GABA-A receptor activity;GO:0005215:transporter activity;GO:0005216:ion channel activity;GO:0005230:extracellular ligand-gated ion channel activity;GO:0005253:anion channel activity;GO:0005254:chloride channel activity;GO:0008503:benzodiazepine receptor activity;GO:00…	GO:0005623:cell;GO:0005886:plasma membrane;GO:0005887:integral component of plasma membrane;GO:0016020:membrane;GO:0016021:integral component of membrane;GO:0030054:cell junction;GO:0031224:intrinsic component of membrane;GO:0031226:intrinsic component of plasma membrane;GO:0032991:macromolecular complex;GO:0034702:ion channel complex;GO:0034707:chloride channel complex;GO:0043234:protein complex…
ARL6IP5	3.41432e-29	0.393098	0.815	0.622	8.30535e-25	1.50853	0.910224	NA	NA	NA	ENSG00000144746	ENSG00000144746	protein_coding	GRCh38.98	chr3	+	69084937	69106092	21156	hsa:10550:ARL6IP5, DERP11, GTRAP3-18, HSPC127, JWA, PRAF3, Yip6b, addicsin, hp22, jmx	10550	ADP ribosylation factor like GTPase 6 interacting protein 5 [Source:HGNC Symbol;Acc:HGNC:16937]	-	R-HSA-112316:Neuronal System;R-HSA-210500:Glutamate Neurotransmitter Release Cycle;R-HSA-112310:Neurotransmitter Release Cycle;R-HSA-112315:Transmission across Chemical Synapses	-	-	-	-	-	GO:0000165:MAPK cascade;GO:0001932:regulation of protein phosphorylation;GO:0001934:positive regulation of protein phosphorylation;GO:0002036:regulation of L-glutamate transport;GO:0002037:negative regulation of L-glutamate transport;GO:0006464:cellular protein modification process;GO:0006468:protein phosphorylation;GO:0006508:proteolysis;GO:0006793:phosphorus metabolic process;GO:0006796:phospha…	GO:0005488:binding;GO:0005515:protein binding	GO:0005576:extracellular region;GO:0005622:intracellular;GO:0005623:cell;GO:0005737:cytoplasm;GO:0005783:endoplasmic reticulum;GO:0005789:endoplasmic reticulum membrane;GO:0005856:cytoskeleton;GO:0005886:plasma membrane;GO:0012505:endomembrane system;GO:0016020:membrane;GO:0016021:integral component of membrane;GO:0031224:intrinsic component of membrane;GO:0031982:vesicle;GO:0031988:membrane-boun…
CALR	1.20426e-32	0.392881	0.853	0.691	2.92937e-28	1.92248	1.22578	NA	NA	NA	ENSG00000179218	ENSG00000179218	protein_coding	GRCh38.98	chr19	+	12938578	12944489	5912	hsa:811:CALR, CRT, HEL-S-99n, RO, SSA, cC1qR	811	calreticulin [Source:HGNC Symbol;Acc:HGNC:1455]	hsa05166:HTLV-I infection;hsa04145:Phagosome;hsa04612:Antigen processing and presentation;hsa05142:Chagas disease (American trypanosomiasis);hsa04141:Protein processing in endoplasmic reticulum	R-HSA-446203:Asparagine N-linked glycosylation;R-HSA-532668:N-glycan trimming in the ER and Calnexin/Calreticulin cycle;R-HSA-3000480:Scavenging by Class A Receptors;R-HSA-168256:Immune System;R-HSA-1280218:Adaptive Immune System;R-HSA-5653656:Vesicle-mediated transport;R-HSA-168254:Influenza Infection;R-HSA-392499:Metabolism of proteins;R-HSA-597592:Post-translational protein modification;R-HSA-…	-	-	254450:Myelofibrosis, somatic;187950:Thrombocythemia 1	Cancers;Cancers of haematopoietic and lymphoid tissues;H01612:Essential thrombocytosis;H01605:Myelofibrosis	Red blood cell traits;Clozapine-induced agranulocytosis	GO:0000003:reproduction;GO:0000122:negative regulation of transcription from RNA polymerase II promoter;GO:0000280:nuclear division;GO:0000902:cell morphogenesis;GO:0000904:cell morphogenesis involved in differentiation;GO:0002376:immune system process;GO:0002396:MHC protein complex assembly;GO:0002397:MHC class I protein complex assembly;GO:0002407:dendritic cell chemotaxis;GO:0002474:antigen pr…	GO:0001846:opsonin binding;GO:0001848:complement binding;GO:0001849:complement component C1q binding;GO:0001948:glycoprotein binding;GO:0003676:nucleic acid binding;GO:0003677:DNA binding;GO:0003723:RNA binding;GO:0003729:mRNA binding;GO:0005102:receptor binding;GO:0005178:integrin binding;GO:0005488:binding;GO:0005506:iron ion binding;GO:0005509:calcium ion binding;GO:0005515:protein binding;GO:…	GO:0001669:acrosomal vesicle;GO:0005576:extracellular region;GO:0005578:proteinaceous extracellular matrix;GO:0005615:extracellular space;GO:0005622:intracellular;GO:0005623:cell;GO:0005634:nucleus;GO:0005737:cytoplasm;GO:0005783:endoplasmic reticulum;GO:0005788:endoplasmic reticulum lumen;GO:0005789:endoplasmic reticulum membrane;GO:0005790:smooth endoplasmic reticulum;GO:0005794:Golgi apparatus…
PIK3IP1	2.74192e-20	0.391831	0.67	0.434	6.66972e-16	0.953295	0.488726	NA	NA	NA	ENSG00000100100	ENSG00000100100	protein_coding	GRCh38.98	chr22	-	31281594	31292534	10941	hsa:113791:PIK3IP1, HGFL, hHGFL(S)	113791	phosphoinositide-3-kinase interacting protein 1 [Source:HGNC Symbol;Acc:HGNC:24942]	-	-	-	-	-	-	-	GO:0006629:lipid metabolic process;GO:0006644:phospholipid metabolic process;GO:0006793:phosphorus metabolic process;GO:0006796:phosphate-containing compound metabolic process;GO:0007154:cell communication;GO:0007165:signal transduction;GO:0008152:metabolic process;GO:0009892:negative regulation of metabolic process;GO:0009966:regulation of signal transduction;GO:0009968:negative regulation of si…	GO:0005488:binding;GO:0005515:protein binding;GO:0019899:enzyme binding;GO:0019900:kinase binding;GO:0036313:phosphatidylinositol 3-kinase catalytic subunit binding;GO:0043548:phosphatidylinositol 3-kinase binding	GO:0005576:extracellular region;GO:0005623:cell;GO:0005886:plasma membrane;GO:0016020:membrane;GO:0016021:integral component of membrane;GO:0031224:intrinsic component of membrane;GO:0031982:vesicle;GO:0031988:membrane-bounded vesicle;GO:0043226:organelle;GO:0043227:membrane-bounded organelle;GO:0043230:extracellular organelle;GO:0044421:extracellular region part;GO:0044425:membrane part;GO:00444…
ALDH9A1	5.54891e-20	0.390692	0.687	0.459	1.34977e-15	1.0453	0.560082	NA	NA	NA	ENSG00000143149	ENSG00000143149	protein_coding	GRCh38.98	chr1	-	165662216	165698863	36648	hsa:223:ALDH9A1, ALDH4, ALDH7, ALDH9, E3, TMABADH	223	aldehyde dehydrogenase 9 family member A1 [Source:HGNC Symbol;Acc:HGNC:412]	hsa01100:Metabolic pathways;hsa00310:Lysine degradation;hsa00010:Glycolysis / Gluconeogenesis;hsa00620:Pyruvate metabolism;hsa00330:Arginine and proline metabolism;hsa00410:beta-Alanine metabolism;hsa00561:Glycerolipid metabolism;hsa00071:Fatty acid degradation;hsa00380:Tryptophan metabolism;hsa00053:Ascorbate and aldarate metabolism;hsa00340:Histidine metabolism;hsa00280:Valine, leucine and isol…	R-HSA-70895:Branched-chain amino acid catabolism;R-HSA-71262:Carnitine synthesis;R-HSA-1430728:Metabolism;R-HSA-71291:Metabolism of amino acids and derivatives	PWY-6100:L-carnitine biosynthesis;PWY66-389:phytol degradation;PWY66-21:ethanol degradation II;PWY66-162:ethanol degradation IV;PWY66-161:oxidative ethanol degradation III;MGLDLCTANA-PWY:methylglyoxal degradation VI;PWY66-387:fatty acid alpha-oxidation;PWY66-388:fatty acid alpha-oxidation III	P04372:5-Hydroxytryptamine degredation	-	-	-	GO:0001505:regulation of neurotransmitter levels;GO:0001655:urogenital system development;GO:0001822:kidney development;GO:0001889:liver development;GO:0006081:cellular aldehyde metabolic process;GO:0006577:amino-acid betaine metabolic process;GO:0006578:amino-acid betaine biosynthetic process;GO:0006807:nitrogen compound metabolic process;GO:0007275:multicellular organism development;GO:0008152:…	GO:0000166:nucleotide binding;GO:0003824:catalytic activity;GO:0004028:3-chloroallyl aldehyde dehydrogenase activity;GO:0004029:aldehyde dehydrogenase (NAD) activity;GO:0005488:binding;GO:0005515:protein binding;GO:0016491:oxidoreductase activity;GO:0016620:oxidoreductase activity, acting on the aldehyde or oxo group of donors, NAD or NADP as acceptor;GO:0016903:oxidoreductase activity, acting on…	GO:0005576:extracellular region;GO:0005622:intracellular;GO:0005623:cell;GO:0005737:cytoplasm;GO:0005829:cytosol;GO:0031982:vesicle;GO:0031988:membrane-bounded vesicle;GO:0043226:organelle;GO:0043227:membrane-bounded organelle;GO:0043230:extracellular organelle;GO:0044421:extracellular region part;GO:0044424:intracellular part;GO:0044444:cytoplasmic part;GO:0044464:cell part;GO:0070062:extracellu…
TMEM100	2.14618e-20	0.389924	0.386	0.116	5.22057e-16	0.448582	0.105514	NA	NA	NA	ENSG00000166292	ENSG00000166292	protein_coding	GRCh38.98	chr17	-	55719627	55732121	12495	hsa:55273:TMEM100	55273	transmembrane protein 100 [Source:HGNC Symbol;Acc:HGNC:25607]	-	-	-	-	-	-	Height	GO:0000902:cell morphogenesis;GO:0000904:cell morphogenesis involved in differentiation;GO:0001525:angiogenesis;GO:0001568:blood vessel development;GO:0001570:vasculogenesis;GO:0001701:in utero embryonic development;GO:0001837:epithelial to mesenchymal transition;GO:0001944:vasculature development;GO:0003007:heart morphogenesis;GO:0003008:system process;GO:0003158:endothelium development;GO:00031…	GO:0005488:binding;GO:0005515:protein binding	GO:0005622:intracellular;GO:0005623:cell;GO:0005737:cytoplasm;GO:0005783:endoplasmic reticulum;GO:0005886:plasma membrane;GO:0012505:endomembrane system;GO:0016020:membrane;GO:0016021:integral component of membrane;GO:0031224:intrinsic component of membrane;GO:0036477:somatodendritic compartment;GO:0043025:neuronal cell body;GO:0043204:perikaryon;GO:0043226:organelle;GO:0043227:membrane-bounded o…
PCMT1	9.47527e-20	0.388585	0.629	0.366	2.30486e-15	0.865684	0.425155	NA	NA	NA	ENSG00000120265	ENSG00000120265	protein_coding	GRCh38.98	chr6	+	149749443	149811420	61978	hsa:5110:PCMT1, PIMT	5110	protein-L-isoaspartate (D-aspartate) O-methyltransferase [Source:HGNC Symbol;Acc:HGNC:8728]	-	R-HSA-5676934:Protein repair;R-HSA-392499:Metabolism of proteins	-	-	-	-	-	GO:0006464:cellular protein modification process;GO:0006479:protein methylation;GO:0008152:metabolic process;GO:0008213:protein alkylation;GO:0009987:cellular process;GO:0019538:protein metabolic process;GO:0030091:protein repair;GO:0032259:methylation;GO:0036211:protein modification process;GO:0043170:macromolecule metabolic process;GO:0043412:macromolecule modification;GO:0043414:macromolecule …	GO:0003824:catalytic activity;GO:0004719:protein-L-isoaspartate (D-aspartate) O-methyltransferase activity;GO:0005488:binding;GO:0005515:protein binding;GO:0008168:methyltransferase activity;GO:0008171:O-methyltransferase activity;GO:0008276:protein methyltransferase activity;GO:0008757:S-adenosylmethionine-dependent methyltransferase activity;GO:0010340:carboxyl-O-methyltransferase activity;GO:0…	GO:0005576:extracellular region;GO:0005622:intracellular;GO:0005623:cell;GO:0005737:cytoplasm;GO:0005783:endoplasmic reticulum;GO:0005829:cytosol;GO:0012505:endomembrane system;GO:0031982:vesicle;GO:0031988:membrane-bounded vesicle;GO:0043226:organelle;GO:0043227:membrane-bounded organelle;GO:0043229:intracellular organelle;GO:0043230:extracellular organelle;GO:0043231:intracellular membrane-boun…
CPNE8	3.84246e-21	0.388584	0.379	0.097	9.34679e-17	0.432882	0.0945484	NA	NA	NA	ENSG00000139117	ENSG00000139117	protein_coding	GRCh38.98	chr12	-	38646822	38907430	260609	hsa:144402:CPNE8	144402	copine 8 [Source:HGNC Symbol;Acc:HGNC:23498]	-	-	-	-	-	-	Body mass index;Heart rate	-	-	GO:0005576:extracellular region;GO:0031982:vesicle;GO:0031988:membrane-bounded vesicle;GO:0043226:organelle;GO:0043227:membrane-bounded organelle;GO:0043230:extracellular organelle;GO:0044421:extracellular region part;GO:0070062:extracellular exosome;GO:1903561:extracellular vesicle
RTN3	1.06575e-25	0.388046	0.83	0.625	2.59244e-21	1.5475	0.946706	NA	NA	NA	ENSG00000133318	ENSG00000133318	protein_coding	GRCh38.98	chr11	+	63681446	63759891	78446	hsa:10313:RTN3, ASYIP, HAP, NSPL2, NSPLII, RTN3-A1	10313	reticulon 3 [Source:HGNC Symbol;Acc:HGNC:10469]	-	R-HSA-112316:Neuronal System;R-HSA-8849932:SALM protein interactions at the synapses	-	-	-	-	-	GO:0006810:transport;GO:0006915:apoptotic process;GO:0006996:organelle organization;GO:0007029:endoplasmic reticulum organization;GO:0007154:cell communication;GO:0007267:cell-cell signaling;GO:0007268:chemical synaptic transmission;GO:0008219:cell death;GO:0009987:cellular process;GO:0010256:endomembrane system organization;GO:0012501:programmed cell death;GO:0016032:viral process;GO:0016043:cel…	GO:0005488:binding;GO:0005515:protein binding	GO:0000139:Golgi membrane;GO:0005576:extracellular region;GO:0005615:extracellular space;GO:0005622:intracellular;GO:0005623:cell;GO:0005737:cytoplasm;GO:0005783:endoplasmic reticulum;GO:0005789:endoplasmic reticulum membrane;GO:0005794:Golgi apparatus;GO:0005886:plasma membrane;GO:0012505:endomembrane system;GO:0016020:membrane;GO:0016021:integral component of membrane;GO:0031090:organelle membr…
BEX4	3.00795e-19	0.387556	0.69	0.475	7.31684e-15	1.09096	0.598381	NA	NA	NA	ENSG00000102409	ENSG00000102409	protein_coding	GRCh38.98	chrX	+	103215108	103217246	2139	hsa:56271:BEX4, BEXL1	56271	brain expressed X-linked 4 [Source:HGNC Symbol;Acc:HGNC:25475]	-	-	-	-	-	-	-	-	-	GO:0005622:intracellular;GO:0005623:cell;GO:0005634:nucleus;GO:0005737:cytoplasm;GO:0043226:organelle;GO:0043227:membrane-bounded organelle;GO:0043229:intracellular organelle;GO:0043231:intracellular membrane-bounded organelle;GO:0044424:intracellular part;GO:0044464:cell part
GABARAPL2	2.00329e-33	0.387146	0.891	0.706	4.87299e-29	2.05201	1.33369	NA	NA	NA	ENSG00000034713	ENSG00000034713	protein_coding	GRCh38.98	chr16	+	75566375	75577881	11507	hsa:11345:GABARAPL2, ATG8, ATG8C, GATE-16, GATE16, GEF-2, GEF2	11345	GABA type A receptor associated protein like 2 [Source:HGNC Symbol;Acc:HGNC:13291]	hsa04140:Regulation of autophagy;hsa04068:FoxO signaling pathway;hsa04727:GABAergic synapse	R-HSA-1632852:Macroautophagy;R-HSA-2262752:Cellular responses to stress	-	-	-	-	Pancreatic cancer	GO:0000045:autophagosome assembly;GO:0000422:mitophagy;GO:0006508:proteolysis;GO:0006810:transport;GO:0006891:intra-Golgi vesicle-mediated transport;GO:0006914:autophagy;GO:0006950:response to stress;GO:0006995:cellular response to nitrogen starvation;GO:0006996:organelle organization;GO:0007005:mitochondrion organization;GO:0007033:vacuole organization;GO:0007154:cell communication;GO:0008104:pr…	GO:0000149:SNARE binding;GO:0005102:receptor binding;GO:0005488:binding;GO:0005515:protein binding;GO:0008017:microtubule binding;GO:0008092:cytoskeletal protein binding;GO:0015631:tubulin binding;GO:0019899:enzyme binding;GO:0031625:ubiquitin protein ligase binding;GO:0044389:ubiquitin-like protein ligase binding;GO:0048487:beta-tubulin binding;GO:0050811:GABA receptor binding;GO:0051117:ATPase …	GO:0000139:Golgi membrane;GO:0000421:autophagosome membrane;GO:0005622:intracellular;GO:0005623:cell;GO:0005737:cytoplasm;GO:0005773:vacuole;GO:0005774:vacuolar membrane;GO:0005776:autophagosome;GO:0005794:Golgi apparatus;GO:0005829:cytosol;GO:0012505:endomembrane system;GO:0016020:membrane;GO:0031090:organelle membrane;GO:0031410:cytoplasmic vesicle;GO:0031982:vesicle;GO:0043226:organelle;GO:004…
C1QTNF3	2.88985e-18	0.382689	0.386	0.138	7.02956e-14	0.47364	0.130291	NA	NA	NA	ENSG00000082196	ENSG00000082196	protein_coding	GRCh38.98	chr5	-	34019448	34043832	24385	hsa:114899:C1QTNF3, C1ATNF3, CORCS, CORS, CORS-26, CORS26, CTRP3	114899	C1q and TNF related 3 [Source:HGNC Symbol;Acc:HGNC:14326]	-	-	-	-	-	-	-	GO:0001816:cytokine production;GO:0001817:regulation of cytokine production;GO:0001818:negative regulation of cytokine production;GO:0001819:positive regulation of cytokine production;GO:0003008:system process;GO:0005975:carbohydrate metabolic process;GO:0005996:monosaccharide metabolic process;GO:0006006:glucose metabolic process;GO:0006094:gluconeogenesis;GO:0006109:regulation of carbohydrate m…	GO:0005488:binding;GO:0005515:protein binding	GO:0005576:extracellular region;GO:0005581:collagen trimer;GO:0005615:extracellular space;GO:0005623:cell;GO:0016020:membrane;GO:0031982:vesicle;GO:0031988:membrane-bounded vesicle;GO:0032991:macromolecular complex;GO:0043226:organelle;GO:0043227:membrane-bounded organelle;GO:0043230:extracellular organelle;GO:0043234:protein complex;GO:0044421:extracellular region part;GO:0070062:extracellular e…
BBOX1	4.22134e-19	0.379881	0.682	0.453	1.02684e-14	1.02276	0.554494	NA	NA	NA	ENSG00000129151	ENSG00000129151	protein_coding	GRCh38.98	chr11	+	27040725	27127809	87085	hsa:8424:BBOX1, BBH, BBOX, G-BBH, gamma-BBH	8424	gamma-butyrobetaine hydroxylase 1 [Source:HGNC Symbol;Acc:HGNC:964]	hsa00310:Lysine degradation	R-HSA-70895:Branched-chain amino acid catabolism;R-HSA-71262:Carnitine synthesis;R-HSA-1430728:Metabolism;R-HSA-71291:Metabolism of amino acids and derivatives	PWY-6100:L-carnitine biosynthesis	-	-	-	-	GO:0006577:amino-acid betaine metabolic process;GO:0006578:amino-acid betaine biosynthetic process;GO:0006807:nitrogen compound metabolic process;GO:0008152:metabolic process;GO:0009058:biosynthetic process;GO:0009437:carnitine metabolic process;GO:0009987:cellular process;GO:0034641:cellular nitrogen compound metabolic process;GO:0044237:cellular metabolic process;GO:0044249:cellular biosyntheti…	GO:0003824:catalytic activity;GO:0005488:binding;GO:0005506:iron ion binding;GO:0005515:protein binding;GO:0008270:zinc ion binding;GO:0008336:gamma-butyrobetaine dioxygenase activity;GO:0016491:oxidoreductase activity;GO:0016705:oxidoreductase activity, acting on paired donors, with incorporation or reduction of molecular oxygen;GO:0016706:oxidoreductase activity, acting on paired donors, with i…	GO:0005576:extracellular region;GO:0005622:intracellular;GO:0005623:cell;GO:0005737:cytoplasm;GO:0005739:mitochondrion;GO:0005829:cytosol;GO:0031982:vesicle;GO:0031988:membrane-bounded vesicle;GO:0043226:organelle;GO:0043227:membrane-bounded organelle;GO:0043229:intracellular organelle;GO:0043230:extracellular organelle;GO:0043231:intracellular membrane-bounded organelle;GO:0044421:extracellular …
PSMB5	8.94013e-19	0.379865	0.696	0.45	2.17469e-14	1.06888	0.589955	NA	NA	NA	ENSG00000100804	ENSG00000100804	protein_coding	GRCh38.98	chr14	-	23016543	23035230	18688	hsa:5693:PSMB5, LMPX, MB1, X	5693	proteasome subunit beta 5 [Source:HGNC Symbol;Acc:HGNC:9542]	hsa03050:Proteasome	R-HSA-5689603:UCH proteinases;R-HSA-2424491:DAP12 signaling;R-HSA-375165:NCAM signaling for neurite out-growth;R-HSA-174084:Autodegradation of Cdh1 by Cdh1:APC/C;R-HSA-174113:SCF-beta-TrCP mediated degradation of Emi1;R-HSA-202424:Downstream TCR signaling;R-HSA-169911:Regulation of Apoptosis;R-HSA-69481:G2/M Checkpoints;R-HSA-69613:p53-Independent G1/S DNA damage checkpoint;R-HSA-68949:Orc1 remov…	-	-	-	-	-	GO:0000165:MAPK cascade;GO:0000209:protein polyubiquitination;GO:0000278:mitotic cell cycle;GO:0001736:establishment of planar polarity;GO:0001738:morphogenesis of a polarized epithelium;GO:0002009:morphogenesis of an epithelium;GO:0002218:activation of innate immune response;GO:0002220:innate immune response activating cell surface receptor signaling pathway;GO:0002223:stimulatory C-type lectin …	GO:0003824:catalytic activity;GO:0004175:endopeptidase activity;GO:0004298:threonine-type endopeptidase activity;GO:0005488:binding;GO:0005515:protein binding;GO:0008233:peptidase activity;GO:0016787:hydrolase activity;GO:0070003:threonine-type peptidase activity;GO:0070011:peptidase activity, acting on L-amino acid peptides	GO:0000502:proteasome complex;GO:0005576:extracellular region;GO:0005622:intracellular;GO:0005623:cell;GO:0005634:nucleus;GO:0005654:nucleoplasm;GO:0005737:cytoplasm;GO:0005813:centrosome;GO:0005815:microtubule organizing center;GO:0005829:cytosol;GO:0005839:proteasome core complex;GO:0005856:cytoskeleton;GO:0015630:microtubule cytoskeleton;GO:0031974:membrane-enclosed lumen;GO:0031981:nuclear lu…
BMPR1B	5.6358e-19	0.374035	0.697	0.488	1.37091e-14	1.06759	0.595397	NA	NA	NA	ENSG00000138696	ENSG00000138696	protein_coding	GRCh38.98	chr4	+	94757955	95158448	400494	hsa:658:BMPR1B, ALK-6, ALK6, AMDD, BDA1D, BDA2, CDw293	658	bone morphogenetic protein receptor type 1B [Source:HGNC Symbol;Acc:HGNC:1077]	hsa04550:Signaling pathways regulating pluripotency of stem cells;hsa04060:Cytokine-cytokine receptor interaction;hsa04390:Hippo signaling pathway;hsa04350:TGF-beta signaling pathway;hsa04360:Axon guidance	R-HSA-201451:Signaling by BMP;R-HSA-162582:Signal Transduction	-	P00057:Wnt signaling pathway;P00052:TGF-beta signaling pathway	609441:Acromesomelic dysplasia, Demirhan type;616849:Brachydactyly, type A1, D;112600:Brachydactyly, type A2	Musculoskeletal diseases;Skeletal diseases;H00468:Acromesomelic dysplasia with genital anomalies;H00482:Brachydactyly A/B/D/E	Attention deficit hyperactivity disorder;Amyotrophic lateral sclerosis (sporadic)	GO:0000003:reproduction;GO:0000902:cell morphogenesis;GO:0000904:cell morphogenesis involved in differentiation;GO:0001501:skeletal system development;GO:0001502:cartilage condensation;GO:0001503:ossification;GO:0001541:ovarian follicle development;GO:0001547:antral ovarian follicle growth;GO:0001550:ovarian cumulus expansion;GO:0001649:osteoblast differentiation;GO:0001654:eye development;GO:000…	GO:0000166:nucleotide binding;GO:0001882:nucleoside binding;GO:0001883:purine nucleoside binding;GO:0001948:glycoprotein binding;GO:0003824:catalytic activity;GO:0004672:protein kinase activity;GO:0004674:protein serine/threonine kinase activity;GO:0004675:transmembrane receptor protein serine/threonine kinase activity;GO:0004702:receptor signaling protein serine/threonine kinase activity;GO:0004…	GO:0005623:cell;GO:0005886:plasma membrane;GO:0005887:integral component of plasma membrane;GO:0016020:membrane;GO:0016021:integral component of membrane;GO:0030425:dendrite;GO:0031224:intrinsic component of membrane;GO:0031226:intrinsic component of plasma membrane;GO:0032991:macromolecular complex;GO:0036477:somatodendritic compartment;GO:0042995:cell projection;GO:0043005:neuron projection;GO:…
CPNE6	2.43438e-18	0.371498	0.437	0.172	5.92163e-14	0.522001	0.176475	NA	NA	NA	ENSG00000100884	ENSG00000100884	protein_coding	GRCh38.98	chr14	+	24070837	24078100	7264	hsa:9362:CPNE6	9362	copine 6 [Source:HGNC Symbol;Acc:HGNC:2319]	-	R-HSA-1483206:Glycerophospholipid biosynthesis;R-HSA-1430728:Metabolism;R-HSA-556833:Metabolism of lipids and lipoproteins;R-HSA-1483257:Phospholipid metabolism	-	-	-	-	-	GO:0000902:cell morphogenesis;GO:0001558:regulation of cell growth;GO:0006629:lipid metabolic process;GO:0006644:phospholipid metabolic process;GO:0006650:glycerophospholipid metabolic process;GO:0006793:phosphorus metabolic process;GO:0006796:phosphate-containing compound metabolic process;GO:0006810:transport;GO:0007154:cell communication;GO:0007267:cell-cell signaling;GO:0007268:chemical synap…	GO:0001786:phosphatidylserine binding;GO:0005215:transporter activity;GO:0005488:binding;GO:0005509:calcium ion binding;GO:0005515:protein binding;GO:0005543:phospholipid binding;GO:0008289:lipid binding;GO:0043167:ion binding;GO:0043169:cation binding;GO:0046872:metal ion binding;GO:0072341:modified amino acid binding	GO:0005576:extracellular region;GO:0005622:intracellular;GO:0005623:cell;GO:0005737:cytoplasm;GO:0005768:endosome;GO:0005773:vacuole;GO:0005886:plasma membrane;GO:0012505:endomembrane system;GO:0016020:membrane;GO:0016023:cytoplasmic, membrane-bounded vesicle;GO:0030135:coated vesicle;GO:0030136:clathrin-coated vesicle;GO:0030139:endocytic vesicle;GO:0030424:axon;GO:0030425:dendrite;GO:0031410:cy…
RAN	4.84423e-18	0.371005	0.688	0.456	1.17836e-13	1.02338	0.564565	NA	NA	NA	ENSG00000132341	ENSG00000132341	protein_coding	GRCh38.98	chr12	+	130872037	130877678	5642	hsa:5901:RAN, ARA24, Gsp1, TC4	5901	RAN, member RAS oncogene family [Source:HGNC Symbol;Acc:HGNC:9846]	hsa05166:HTLV-I infection;hsa03008:Ribosome biogenesis in eukaryotes;hsa03013:RNA transport;hsa05169:Epstein-Barr virus infection	R-HSA-162909:Host Interactions of HIV factors;R-HSA-162599:Late Phase of HIV Life Cycle;R-HSA-168254:Influenza Infection;R-HSA-5578749:Transcriptional regulation by small RNAs;R-HSA-180746:Nuclear import of Rev protein;R-HSA-72306:tRNA processing;R-HSA-168255:Influenza Life Cycle;R-HSA-1430728:Metabolism;R-HSA-162906:HIV Infection;R-HSA-168333:NEP/NS2 Interacts with the Cellular Export Machinery;…	-	-	-	-	-	GO:0000003:reproduction;GO:0000054:ribosomal subunit export from nucleus;GO:0000055:ribosomal large subunit export from nucleus;GO:0000056:ribosomal small subunit export from nucleus;GO:0000060:protein import into nucleus, translocation;GO:0000278:mitotic cell cycle;GO:0000280:nuclear division;GO:0003006:developmental process involved in reproduction;GO:0006139:nucleobase-containing compound meta…	GO:0000166:nucleotide binding;GO:0000988:transcription factor activity, protein binding;GO:0000989:transcription factor activity, transcription factor binding;GO:0001882:nucleoside binding;GO:0001883:purine nucleoside binding;GO:0003676:nucleic acid binding;GO:0003682:chromatin binding;GO:0003712:transcription cofactor activity;GO:0003713:transcription coactivator activity;GO:0003723:RNA binding;…	GO:0000785:chromatin;GO:0001673:male germ cell nucleus;GO:0002177:manchette;GO:0005576:extracellular region;GO:0005622:intracellular;GO:0005623:cell;GO:0005634:nucleus;GO:0005635:nuclear envelope;GO:0005643:nuclear pore;GO:0005654:nucleoplasm;GO:0005694:chromosome;GO:0005730:nucleolus;GO:0005737:cytoplasm;GO:0005768:endosome;GO:0005773:vacuole;GO:0005813:centrosome;GO:0005814:centriole;GO:0005815…
ECI2	2.75062e-17	0.366777	0.62	0.375	6.69089e-13	0.87438	0.453607	NA	NA	NA	ENSG00000198721	ENSG00000198721	protein_coding	GRCh38.98	chr6	-	4115689	4135597	19909	hsa:10455:ECI2, ACBD2, DRS-1, DRS1, HCA88, PECI, dJ1013A10.3	10455	enoyl-CoA delta isomerase 2 [Source:HGNC Symbol;Acc:HGNC:14601]	hsa04146:Peroxisome;hsa00071:Fatty acid degradation	-	PWY-5137:fatty acid beta-oxidation (unsaturated, odd number)	-	-	-	Obesity-related traits;Blood metabolite levels	GO:0006082:organic acid metabolic process;GO:0006629:lipid metabolic process;GO:0006631:fatty acid metabolic process;GO:0006635:fatty acid beta-oxidation;GO:0008152:metabolic process;GO:0009056:catabolic process;GO:0009062:fatty acid catabolic process;GO:0009987:cellular process;GO:0016042:lipid catabolic process;GO:0016054:organic acid catabolic process;GO:0019395:fatty acid oxidation;GO:0019752…	GO:0000062:fatty-acyl-CoA binding;GO:0003824:catalytic activity;GO:0004165:dodecenoyl-CoA delta-isomerase activity;GO:0005102:receptor binding;GO:0005488:binding;GO:0005515:protein binding;GO:0016853:isomerase activity;GO:0016860:intramolecular oxidoreductase activity;GO:0016863:intramolecular oxidoreductase activity, transposing C=C bonds;GO:0048037:cofactor binding;GO:0050662:coenzyme binding;G…	GO:0005622:intracellular;GO:0005623:cell;GO:0005634:nucleus;GO:0005654:nucleoplasm;GO:0005737:cytoplasm;GO:0005739:mitochondrion;GO:0005777:peroxisome;GO:0005782:peroxisomal matrix;GO:0016020:membrane;GO:0031907:microbody lumen;GO:0031974:membrane-enclosed lumen;GO:0031981:nuclear lumen;GO:0042579:microbody;GO:0043226:organelle;GO:0043227:membrane-bounded organelle;GO:0043229:intracellular organe…
SARAF	4.10446e-40	0.366262	0.913	0.778	9.98411e-36	2.32931	1.58285	NA	NA	NA	ENSG00000133872	ENSG00000133872	protein_coding	GRCh38.98	chr8	-	30063003	30083208	20206	hsa:51669:SARAF, FOAP-7, HSPC035, TMEM66, XTP3	51669	store-operated calcium entry associated regulatory factor [Source:HGNC Symbol;Acc:HGNC:28789]	-	-	-	-	-	-	-	GO:0002115:store-operated calcium entry;GO:0006810:transport;GO:0006811:ion transport;GO:0006812:cation transport;GO:0006816:calcium ion transport;GO:0010959:regulation of metal ion transport;GO:0030001:metal ion transport;GO:0032879:regulation of localization;GO:0043269:regulation of ion transport;GO:0050789:regulation of biological process;GO:0051049:regulation of transport;GO:0051179:localizat…	GO:0005488:binding;GO:0005515:protein binding	GO:0005622:intracellular;GO:0005623:cell;GO:0005737:cytoplasm;GO:0005783:endoplasmic reticulum;GO:0005789:endoplasmic reticulum membrane;GO:0012505:endomembrane system;GO:0016020:membrane;GO:0016021:integral component of membrane;GO:0030176:integral component of endoplasmic reticulum membrane;GO:0031224:intrinsic component of membrane;GO:0031227:intrinsic component of endoplasmic reticulum membra…
DPYSL3	8.22175e-23	0.366177	0.366	0.072	1.99994e-18	0.393189	0.0808852	NA	NA	NA	ENSG00000113657	ENSG00000113657	protein_coding	GRCh38.98	chr5	-	147390808	147510068	119261	hsa:1809:DPYSL3, CRMP-4, CRMP4, DRP-3, DRP3, LCRMP, ULIP, ULIP-1	1809	dihydropyrimidinase like 3 [Source:HGNC Symbol;Acc:HGNC:3015]	-	R-HSA-399956:CRMPs in Sema3A signaling;R-HSA-373755:Semaphorin interactions;R-HSA-1266738:Developmental Biology;R-HSA-422475:Axon guidance	-	P02771:Pyrimidine Metabolism	-	-	-	GO:0006461:protein complex assembly;GO:0006928:movement of cell or subcellular component;GO:0006950:response to stress;GO:0006996:organelle organization;GO:0007010:cytoskeleton organization;GO:0007015:actin filament organization;GO:0007275:multicellular organism development;GO:0007399:nervous system development;GO:0009611:response to wounding;GO:0009987:cellular process;GO:0010033:response to org…	GO:0003824:catalytic activity;GO:0005488:binding;GO:0005515:protein binding;GO:0005539:glycosaminoglycan binding;GO:0008092:cytoskeletal protein binding;GO:0016787:hydrolase activity;GO:0016810:hydrolase activity, acting on carbon-nitrogen (but not peptide) bonds;GO:0017124:SH3 domain binding;GO:0019904:protein domain specific binding;GO:0031005:filamin binding;GO:0035374:chondroitin sulfate bind…	GO:0005576:extracellular region;GO:0005615:extracellular space;GO:0005622:intracellular;GO:0005623:cell;GO:0005737:cytoplasm;GO:0005829:cytosol;GO:0005856:cytoskeleton;GO:0005884:actin filament;GO:0012505:endomembrane system;GO:0015629:actin cytoskeleton;GO:0016023:cytoplasmic, membrane-bounded vesicle;GO:0030027:lamellipodium;GO:0030133:transport vesicle;GO:0030426:growth cone;GO:0030427:site of…
EIF5	1.80653e-19	0.364626	0.751	0.559	4.39437e-15	1.26833	0.761747	NA	NA	NA	ENSG00000100664	ENSG00000100664	protein_coding	GRCh38.98	chr14	+	103333544	103345025	11482	hsa:1983:EIF5, EIF-5, EIF-5A	1983	eukaryotic translation initiation factor 5 [Source:HGNC Symbol;Acc:HGNC:3299]	hsa03013:RNA transport	R-HSA-72706:GTP hydrolysis and joining of the 60S ribosomal subunit;R-HSA-72737:Cap-dependent Translation Initiation;R-HSA-72766:Translation;R-HSA-392499:Metabolism of proteins;R-HSA-72613:Eukaryotic Translation Initiation;R-HSA-74160:Gene Expression;R-HSA-72702:Ribosomal scanning and start codon recognition	-	-	-	-	Red blood cell traits	GO:0006412:translation;GO:0006413:translational initiation;GO:0006417:regulation of translation;GO:0006446:regulation of translational initiation;GO:0006518:peptide metabolic process;GO:0006807:nitrogen compound metabolic process;GO:0008152:metabolic process;GO:0009058:biosynthetic process;GO:0009059:macromolecule biosynthetic process;GO:0009889:regulation of biosynthetic process;GO:0009987:cellu…	GO:0000166:nucleotide binding;GO:0001882:nucleoside binding;GO:0001883:purine nucleoside binding;GO:0003676:nucleic acid binding;GO:0003723:RNA binding;GO:0003743:translation initiation factor activity;GO:0003824:catalytic activity;GO:0003924:GTPase activity;GO:0005488:binding;GO:0005515:protein binding;GO:0005525:GTP binding;GO:0008135:translation factor activity, RNA binding;GO:0016462:pyrophos…	GO:0005622:intracellular;GO:0005623:cell;GO:0005737:cytoplasm;GO:0005829:cytosol;GO:0005886:plasma membrane;GO:0016020:membrane;GO:0044424:intracellular part;GO:0044444:cytoplasmic part;GO:0044464:cell part;GO:0071944:cell periphery
EMC7	1.33159e-22	0.362961	0.827	0.628	3.23908e-18	1.59843	1.02045	NA	NA	NA	ENSG00000134153	ENSG00000134153	protein_coding	GRCh38.98	chr15	-	34084017	34101862	17846	hsa:56851:EMC7, C11orf3, C15orf24, HT022, ORF1-FL1	56851	ER membrane protein complex subunit 7 [Source:HGNC Symbol;Acc:HGNC:24301]	-	-	-	-	-	-	-	-	GO:0005488:binding;GO:0030246:carbohydrate binding	GO:0005622:intracellular;GO:0005623:cell;GO:0005737:cytoplasm;GO:0005783:endoplasmic reticulum;GO:0005789:endoplasmic reticulum membrane;GO:0012505:endomembrane system;GO:0016020:membrane;GO:0016021:integral component of membrane;GO:0030176:integral component of endoplasmic reticulum membrane;GO:0031224:intrinsic component of membrane;GO:0031227:intrinsic component of endoplasmic reticulum membra…
EGLN3	1.83229e-16	0.36158	0.652	0.441	4.45705e-12	0.974935	0.537115	NA	NA	NA	ENSG00000129521	ENSG00000129521	protein_coding	GRCh38.98	chr14	-	33924227	34462774	538548	hsa:112399:EGLN3, HIFP4H3, HIFPH3, PHD3	112399	egl-9 family hypoxia inducible factor 3 [Source:HGNC Symbol;Acc:HGNC:14661]	hsa05200:Pathways in cancer;hsa04066:HIF-1 signaling pathway;hsa05211:Renal cell carcinoma	R-HSA-2262749:Cellular response to hypoxia;R-HSA-2262752:Cellular responses to stress;R-HSA-1234176:Oxygen-dependent proline hydroxylation of Hypoxia-inducible Factor Alpha;R-HSA-1234174:Regulation of Hypoxia-inducible Factor (HIF) by oxygen	-	P00030:Hypoxia response via HIF activation	-	-	-	GO:0001666:response to hypoxia;GO:0006082:organic acid metabolic process;GO:0006139:nucleobase-containing compound metabolic process;GO:0006351:transcription, DNA-templated;GO:0006355:regulation of transcription, DNA-templated;GO:0006357:regulation of transcription from RNA polymerase II promoter;GO:0006366:transcription from RNA polymerase II promoter;GO:0006464:cellular protein modification pro…	GO:0003824:catalytic activity;GO:0005488:binding;GO:0005506:iron ion binding;GO:0005515:protein binding;GO:0016491:oxidoreductase activity;GO:0016705:oxidoreductase activity, acting on paired donors, with incorporation or reduction of molecular oxygen;GO:0016706:oxidoreductase activity, acting on paired donors, with incorporation or reduction of molecular oxygen, 2-oxoglutarate as one donor, and …	GO:0005622:intracellular;GO:0005623:cell;GO:0005634:nucleus;GO:0005654:nucleoplasm;GO:0005737:cytoplasm;GO:0005829:cytosol;GO:0031974:membrane-enclosed lumen;GO:0031981:nuclear lumen;GO:0043226:organelle;GO:0043227:membrane-bounded organelle;GO:0043229:intracellular organelle;GO:0043231:intracellular membrane-bounded organelle;GO:0043233:organelle lumen;GO:0044422:organelle part;GO:0044424:intrac…
TIMP1	1.42206e-16	0.361018	0.423	0.178	3.45917e-12	0.504789	0.171652	NA	NA	NA	ENSG00000102265	ENSG00000102265	protein_coding	GRCh38.98	chrX	+	47582408	47586789	4382	hsa:7076:TIMP1, CLGI, EPA, EPO, HCI, TIMP, TIMP-1	7076	TIMP metallopeptidase inhibitor 1 [Source:HGNC Symbol;Acc:HGNC:11820]	hsa04066:HIF-1 signaling pathway	R-HSA-1592389:Activation of Matrix Metalloproteinases;R-HSA-1474244:Extracellular matrix organization;R-HSA-109582:Hemostasis;R-HSA-76005:Response to elevated platelet cytosolic Ca2+;R-HSA-76002:Platelet activation, signaling and aggregation;R-HSA-114608:Platelet degranulation ;R-HSA-1474228:Degradation of the extracellular matrix	-	-	-	-	-	GO:0000003:reproduction;GO:0001501:skeletal system development;GO:0001667:ameboidal-type cell migration;GO:0001775:cell activation;GO:0002576:platelet degranulation;GO:0006508:proteolysis;GO:0006509:membrane protein ectodomain proteolysis;GO:0006810:transport;GO:0006887:exocytosis;GO:0006915:apoptotic process;GO:0006928:movement of cell or subcellular component;GO:0006950:response to stress;GO:00…	GO:0002020:protease binding;GO:0004857:enzyme inhibitor activity;GO:0004866:endopeptidase inhibitor activity;GO:0005102:receptor binding;GO:0005125:cytokine activity;GO:0005488:binding;GO:0005515:protein binding;GO:0008083:growth factor activity;GO:0008191:metalloendopeptidase inhibitor activity;GO:0019899:enzyme binding;GO:0030234:enzyme regulator activity;GO:0030414:peptidase inhibitor activity…	GO:0005576:extracellular region;GO:0005578:proteinaceous extracellular matrix;GO:0005604:basement membrane;GO:0005615:extracellular space;GO:0005622:intracellular;GO:0005623:cell;GO:0005737:cytoplasm;GO:0012505:endomembrane system;GO:0016023:cytoplasmic, membrane-bounded vesicle;GO:0030141:secretory granule;GO:0031012:extracellular matrix;GO:0031091:platelet alpha granule;GO:0031093:platelet alph…
PBXIP1	1.65374e-27	0.36035	0.848	0.713	4.02273e-23	1.80966	1.18866	NA	NA	NA	ENSG00000163346	ENSG00000163346	protein_coding	GRCh38.98	chr1	-	154944076	154956123	12048	hsa:57326:PBXIP1, HPIP	57326	PBX homeobox interacting protein 1 [Source:HGNC Symbol;Acc:HGNC:21199]	-	-	-	-	-	-	Prostate cancer	GO:0006139:nucleobase-containing compound metabolic process;GO:0006351:transcription, DNA-templated;GO:0006355:regulation of transcription, DNA-templated;GO:0006725:cellular aromatic compound metabolic process;GO:0006807:nitrogen compound metabolic process;GO:0007275:multicellular organism development;GO:0008152:metabolic process;GO:0009058:biosynthetic process;GO:0009059:macromolecule biosynthet…	GO:0000988:transcription factor activity, protein binding;GO:0000989:transcription factor activity, transcription factor binding;GO:0003712:transcription cofactor activity;GO:0003714:transcription corepressor activity;GO:0005488:binding;GO:0005515:protein binding	GO:0005622:intracellular;GO:0005623:cell;GO:0005634:nucleus;GO:0005737:cytoplasm;GO:0005829:cytosol;GO:0005856:cytoskeleton;GO:0005874:microtubule;GO:0015630:microtubule cytoskeleton;GO:0043226:organelle;GO:0043227:membrane-bounded organelle;GO:0043228:non-membrane-bounded organelle;GO:0043229:intracellular organelle;GO:0043231:intracellular membrane-bounded organelle;GO:0043232:intracellular non…
SRI	3.39573e-38	0.360051	0.935	0.806	8.2601e-34	2.60664	1.81007	NA	NA	NA	ENSG00000075142	ENSG00000075142	protein_coding	GRCh38.98	chr7	-	88205118	88226993	21876	hsa:6717:SRI, CP-22, CP22, SCN, V19	6717	sorcin [Source:HGNC Symbol;Acc:HGNC:11292]	-	R-HSA-425561:Sodium/Calcium exchangers;R-HSA-418346:Platelet homeostasis;R-HSA-397014:Muscle contraction;R-HSA-418360:Platelet calcium homeostasis;R-HSA-382551:Transmembrane transport of small molecules;R-HSA-109582:Hemostasis;R-HSA-5576891:Cardiac conduction;R-HSA-2672351:Stimuli-sensing channels;R-HSA-983712:Ion channel transport;R-HSA-418359:Reduction of cytosolic Ca++ levels;R-HSA-425407:SLC-…	-	-	-	-	-	GO:0001508:action potential;GO:0001678:cellular glucose homeostasis;GO:0002027:regulation of heart rate;GO:0002790:peptide secretion;GO:0002791:regulation of peptide secretion;GO:0002793:positive regulation of peptide secretion;GO:0003008:system process;GO:0003012:muscle system process;GO:0003013:circulatory system process;GO:0003015:heart process;GO:0006508:proteolysis;GO:0006605:protein targeti…	GO:0002020:protease binding;GO:0003824:catalytic activity;GO:0004175:endopeptidase activity;GO:0004197:cysteine-type endopeptidase activity;GO:0004198:calcium-dependent cysteine-type endopeptidase activity;GO:0005102:receptor binding;GO:0005246:calcium channel regulator activity;GO:0005488:binding;GO:0005509:calcium ion binding;GO:0005515:protein binding;GO:0008134:transcription factor binding;GO…	GO:0005576:extracellular region;GO:0005622:intracellular;GO:0005623:cell;GO:0005634:nucleus;GO:0005654:nucleoplasm;GO:0005737:cytoplasm;GO:0005739:mitochondrion;GO:0005783:endoplasmic reticulum;GO:0005789:endoplasmic reticulum membrane;GO:0005790:smooth endoplasmic reticulum;GO:0005829:cytosol;GO:0005886:plasma membrane;GO:0012505:endomembrane system;GO:0012506:vesicle membrane;GO:0016020:membran…
OAZ1	3.29868e-22	0.359252	0.846	0.641	8.02405e-18	1.65012	1.06595	NA	NA	NA	ENSG00000104904	ENSG00000104904	protein_coding	GRCh38.98	chr19	+	2269509	2273490	3982	hsa:4946:OAZ1, AZI, OAZ	4946	ornithine decarboxylase antizyme 1 [Source:HGNC Symbol;Acc:HGNC:8095]	-	R-HSA-350562:Regulation of ornithine decarboxylase (ODC);R-HSA-1430728:Metabolism;R-HSA-351202:Metabolism of polyamines;R-HSA-71291:Metabolism of amino acids and derivatives	-	-	-	-	-	GO:0006082:organic acid metabolic process;GO:0006520:cellular amino acid metabolic process;GO:0006521:regulation of cellular amino acid metabolic process;GO:0006576:cellular biogenic amine metabolic process;GO:0006595:polyamine metabolic process;GO:0006596:polyamine biosynthetic process;GO:0006807:nitrogen compound metabolic process;GO:0006810:transport;GO:0006886:intracellular protein transport;…	GO:0004857:enzyme inhibitor activity;GO:0005488:binding;GO:0005515:protein binding;GO:0008073:ornithine decarboxylase inhibitor activity;GO:0030234:enzyme regulator activity;GO:0042979:ornithine decarboxylase regulator activity;GO:0098772:molecular function regulator	GO:0005622:intracellular;GO:0005623:cell;GO:0005737:cytoplasm;GO:0005829:cytosol;GO:0044424:intracellular part;GO:0044444:cytoplasmic part;GO:0044464:cell part
DCTN6	1.79046e-16	0.358492	0.611	0.384	4.3553e-12	0.834389	0.430786	NA	NA	NA	ENSG00000104671	ENSG00000104671	protein_coding	GRCh38.98	chr8	+	30156319	30183639	27321	hsa:10671:DCTN6, WS-3, WS3, p27	10671	dynactin subunit 6 [Source:HGNC Symbol;Acc:HGNC:16964]	hsa04962:Vasopressin-regulated water reabsorption	R-HSA-446203:Asparagine N-linked glycosylation;R-HSA-6807878:COPI-mediated anterograde transport;R-HSA-168256:Immune System;R-HSA-1280218:Adaptive Immune System;R-HSA-5653656:Vesicle-mediated transport;R-HSA-6811436:COPI-independent Golgi-to-ER retrograde traffic;R-HSA-392499:Metabolism of proteins;R-HSA-597592:Post-translational protein modification;R-HSA-2132295:MHC class II antigen presentatio…	-	-	-	-	-	GO:0002376:immune system process;GO:0002478:antigen processing and presentation of exogenous peptide antigen;GO:0002495:antigen processing and presentation of peptide antigen via MHC class II;GO:0002504:antigen processing and presentation of peptide or polysaccharide antigen via MHC class II;GO:0006810:transport;GO:0006888:ER to Golgi vesicle-mediated transport;GO:0016192:vesicle-mediated transpo…	-	GO:0000775:chromosome, centromeric region;GO:0000776:kinetochore;GO:0000777:condensed chromosome kinetochore;GO:0000779:condensed chromosome, centromeric region;GO:0000793:condensed chromosome;GO:0005622:intracellular;GO:0005623:cell;GO:0005694:chromosome;GO:0005737:cytoplasm;GO:0005813:centrosome;GO:0005815:microtubule organizing center;GO:0005829:cytosol;GO:0005856:cytoskeleton;GO:0005869:dynac…
MRFAP1	6.55958e-21	0.357346	0.817	0.609	1.59562e-16	1.54468	0.986377	NA	NA	NA	ENSG00000179010	ENSG00000179010	protein_coding	GRCh38.98	chr4	+	6640091	6642745	2655	hsa:93621:MRFAP1, PAM14, PGR1	93621	Morf4 family associated protein 1 [Source:HGNC Symbol;Acc:HGNC:24549]	-	-	-	-	-	-	-	-	GO:0005488:binding;GO:0005515:protein binding	GO:0005622:intracellular;GO:0005623:cell;GO:0005634:nucleus;GO:0005737:cytoplasm;GO:0043226:organelle;GO:0043227:membrane-bounded organelle;GO:0043229:intracellular organelle;GO:0043231:intracellular membrane-bounded organelle;GO:0044424:intracellular part;GO:0044444:cytoplasmic part;GO:0044464:cell part;GO:0048471:perinuclear region of cytoplasm
MAP1B	1.81885e-15	0.356766	0.339	0.116	4.42436e-11	0.424281	0.11224	NA	NA	NA	ENSG00000131711	ENSG00000131711	protein_coding	GRCh38.98	chr5	+	72107234	72209565	102332	hsa:4131:MAP1B, FUTSCH, MAP5, PPP1R102	4131	microtubule associated protein 1B [Source:HGNC Symbol;Acc:HGNC:6836]	-	-	-	-	-	-	Attention deficit hyperactivity disorder	GO:0000226:microtubule cytoskeleton organization;GO:0000902:cell morphogenesis;GO:0000904:cell morphogenesis involved in differentiation;GO:0001558:regulation of cell growth;GO:0001578:microtubule bundle formation;GO:0006810:transport;GO:0006928:movement of cell or subcellular component;GO:0006996:organelle organization;GO:0007010:cytoskeleton organization;GO:0007017:microtubule-based process;GO:…	GO:0005198:structural molecule activity;GO:0005488:binding;GO:0005515:protein binding;GO:0008017:microtubule binding;GO:0008092:cytoskeletal protein binding;GO:0015631:tubulin binding	GO:0001750:photoreceptor outer segment;GO:0005622:intracellular;GO:0005623:cell;GO:0005737:cytoplasm;GO:0005829:cytosol;GO:0005856:cytoskeleton;GO:0005874:microtubule;GO:0005875:microtubule associated complex;GO:0005886:plasma membrane;GO:0005929:cilium;GO:0015630:microtubule cytoskeleton;GO:0016020:membrane;GO:0030054:cell junction;GO:0030425:dendrite;GO:0031513:nonmotile primary cilium;GO:00329…
SDC2	7.06675e-21	0.356665	0.772	0.597	1.71899e-16	1.35571	0.839732	NA	NA	NA	ENSG00000169439	ENSG00000169439	protein_coding	GRCh38.98	chr8	+	96493813	96611790	117978	hsa:6383:SDC2, CD362, HSPG, HSPG1, SYND2	6383	syndecan 2 [Source:HGNC Symbol;Acc:HGNC:10659]	hsa04514:Cell adhesion molecules (CAMs);hsa05205:Proteoglycans in cancer;hsa05144:Malaria	R-HSA-2682334:EPH-Ephrin signaling;R-HSA-2024096:HS-GAG degradation;R-HSA-3560801:Defective B3GAT3 causes JDSSDHD;R-HSA-1474244:Extracellular matrix organization;R-HSA-1266738:Developmental Biology;R-HSA-3000171:Non-integrin membrane-ECM interactions;R-HSA-1971475:A tetrasaccharide linker sequence is required for GAG synthesis;R-HSA-3656237:Defective EXT2 causes exostoses 2;R-HSA-422475:Axon guid…	-	-	-	-	Post-traumatic stress disorder	GO:0000902:cell morphogenesis;GO:0000904:cell morphogenesis involved in differentiation;GO:0001523:retinoid metabolic process;GO:0001666:response to hypoxia;GO:0006022:aminoglycan metabolic process;GO:0006023:aminoglycan biosynthetic process;GO:0006024:glycosaminoglycan biosynthetic process;GO:0006026:aminoglycan catabolic process;GO:0006027:glycosaminoglycan catabolic process;GO:0006629:lipid me…	GO:0005488:binding;GO:0005515:protein binding;GO:0019904:protein domain specific binding;GO:0030165:PDZ domain binding	GO:0000323:lytic vacuole;GO:0005622:intracellular;GO:0005623:cell;GO:0005737:cytoplasm;GO:0005764:lysosome;GO:0005773:vacuole;GO:0005775:vacuolar lumen;GO:0005794:Golgi apparatus;GO:0005796:Golgi lumen;GO:0005886:plasma membrane;GO:0009986:cell surface;GO:0012505:endomembrane system;GO:0016020:membrane;GO:0016021:integral component of membrane;GO:0031224:intrinsic component of membrane;GO:0031974…
SUMO2	5.6628e-21	0.355656	0.839	0.613	1.37748e-16	1.58673	1.02156	NA	NA	NA	ENSG00000188612	ENSG00000188612	protein_coding	GRCh38.98	chr17	-	75165586	75182959	17374	hsa:6613:SUMO2, HSMT3, SMT3B, SMT3H2, SUMO3, Smt3A	6613	small ubiquitin like modifier 2 [Source:HGNC Symbol;Acc:HGNC:11125]	hsa03013:RNA transport	R-HSA-3108214:SUMOylation of DNA damage response and repair proteins;R-HSA-5693567:HDR through Homologous Recombination (HR) or Single Strand Annealing (SSA);R-HSA-4615885:SUMOylation of DNA replication proteins;R-HSA-5696399:Global Genome Nucleotide Excision Repair (GG-NER);R-HSA-73894:DNA Repair;R-HSA-3065676:SUMO is conjugated to E1 (UBA2:SAE1);R-HSA-392499:Metabolism of proteins;R-HSA-597592:…	-	P00059:p53 pathway	-	-	-	GO:0006139:nucleobase-containing compound metabolic process;GO:0006259:DNA metabolic process;GO:0006281:DNA repair;GO:0006289:nucleotide-excision repair;GO:0006464:cellular protein modification process;GO:0006508:proteolysis;GO:0006511:ubiquitin-dependent protein catabolic process;GO:0006725:cellular aromatic compound metabolic process;GO:0006807:nitrogen compound metabolic process;GO:0006950:res…	GO:0003676:nucleic acid binding;GO:0003723:RNA binding;GO:0005488:binding;GO:0005515:protein binding;GO:0019899:enzyme binding;GO:0031386:protein tag;GO:0031625:ubiquitin protein ligase binding;GO:0044389:ubiquitin-like protein ligase binding;GO:0044822:poly(A) RNA binding;GO:0097159:organic cyclic compound binding;GO:1901363:heterocyclic compound binding	GO:0005622:intracellular;GO:0005623:cell;GO:0005634:nucleus;GO:0005654:nucleoplasm;GO:0016604:nuclear body;GO:0016605:PML body;GO:0031974:membrane-enclosed lumen;GO:0031981:nuclear lumen;GO:0043226:organelle;GO:0043227:membrane-bounded organelle;GO:0043229:intracellular organelle;GO:0043231:intracellular membrane-bounded organelle;GO:0043233:organelle lumen;GO:0044422:organelle part;GO:0044424:in…
RBM3	3.17881e-17	0.352975	0.563	0.303	7.73246e-13	0.715329	0.343048	NA	NA	NA	ENSG00000102317	ENSG00000102317	protein_coding	GRCh38.98	chrX	+	48574449	48581162	6714	hsa:5935:RBM3, IS1-RNPL, RNPL	5935	RNA binding motif protein 3 [Source:HGNC Symbol;Acc:HGNC:9900]	-	-	-	-	-	-	-	GO:0006139:nucleobase-containing compound metabolic process;GO:0006396:RNA processing;GO:0006412:translation;GO:0006417:regulation of translation;GO:0006518:peptide metabolic process;GO:0006725:cellular aromatic compound metabolic process;GO:0006807:nitrogen compound metabolic process;GO:0008152:metabolic process;GO:0009058:biosynthetic process;GO:0009059:macromolecule biosynthetic process;GO:000…	GO:0000166:nucleotide binding;GO:0003676:nucleic acid binding;GO:0003723:RNA binding;GO:0005488:binding;GO:0005515:protein binding;GO:0036094:small molecule binding;GO:0044822:poly(A) RNA binding;GO:0097159:organic cyclic compound binding;GO:1901265:nucleoside phosphate binding;GO:1901363:heterocyclic compound binding	GO:0005622:intracellular;GO:0005623:cell;GO:0005634:nucleus;GO:0005654:nucleoplasm;GO:0005730:nucleolus;GO:0005737:cytoplasm;GO:0005840:ribosome;GO:0015934:large ribosomal subunit;GO:0030425:dendrite;GO:0030529:intracellular ribonucleoprotein complex;GO:0031974:membrane-enclosed lumen;GO:0031981:nuclear lumen;GO:0032991:macromolecular complex;GO:0036477:somatodendritic compartment;GO:0042995:cell…
PHAX	6.90183e-17	0.352522	0.529	0.288	1.67887e-12	0.650147	0.292418	NA	NA	NA	ENSG00000164902	ENSG00000164902	protein_coding	GRCh38.98	chr5	+	126600925	126627252	26328	hsa:51808:PHAX, RNUXA	51808	phosphorylated adaptor for RNA export [Source:HGNC Symbol;Acc:HGNC:10241]	hsa03013:RNA transport	R-HSA-191859:snRNP Assembly;R-HSA-6807505:RNA polymerase II transcribes snRNA genes;R-HSA-194441:Metabolism of non-coding RNA;R-HSA-74160:Gene Expression	-	-	-	-	-	GO:0006139:nucleobase-containing compound metabolic process;GO:0006351:transcription, DNA-templated;GO:0006366:transcription from RNA polymerase II promoter;GO:0006403:RNA localization;GO:0006405:RNA export from nucleus;GO:0006408:snRNA export from nucleus;GO:0006725:cellular aromatic compound metabolic process;GO:0006807:nitrogen compound metabolic process;GO:0006810:transport;GO:0006913:nucleoc…	GO:0003676:nucleic acid binding;GO:0003723:RNA binding;GO:0005488:binding;GO:0005515:protein binding;GO:0015643:toxic substance binding;GO:0097159:organic cyclic compound binding;GO:1901363:heterocyclic compound binding	GO:0005622:intracellular;GO:0005623:cell;GO:0005634:nucleus;GO:0005654:nucleoplasm;GO:0005737:cytoplasm;GO:0005813:centrosome;GO:0005815:microtubule organizing center;GO:0005829:cytosol;GO:0005856:cytoskeleton;GO:0015030:Cajal body;GO:0015630:microtubule cytoskeleton;GO:0016604:nuclear body;GO:0031974:membrane-enclosed lumen;GO:0031981:nuclear lumen;GO:0036477:somatodendritic compartment;GO:00430…
VPS28	1.3736e-16	0.351934	0.676	0.466	3.34128e-12	0.998576	0.56595	NA	NA	NA	ENSG00000160948	ENSG00000160948	protein_coding	GRCh38.98	chr8	-	144423601	144428563	4963	hsa:51160:VPS28	51160	VPS28 subunit of ESCRT-I [Source:HGNC Symbol;Acc:HGNC:18178]	hsa04144:Endocytosis	R-HSA-917729:Endosomal Sorting Complex Required For Transport (ESCRT);R-HSA-162599:Late Phase of HIV Life Cycle;R-HSA-5653656:Vesicle-mediated transport;R-HSA-174490:Membrane binding and targetting of GAG proteins;R-HSA-162906:HIV Infection;R-HSA-174495:Synthesis And Processing Of GAG, GAGPOL Polyproteins;R-HSA-162587:HIV Life Cycle;R-HSA-1643685:Disease;R-HSA-162588:Budding and maturation of HIV…	-	-	-	-	Educational attainment	GO:0006464:cellular protein modification process;GO:0006508:proteolysis;GO:0006511:ubiquitin-dependent protein catabolic process;GO:0006605:protein targeting;GO:0006623:protein targeting to vacuole;GO:0006810:transport;GO:0006886:intracellular protein transport;GO:0006897:endocytosis;GO:0006900:membrane budding;GO:0006914:autophagy;GO:0006996:organelle organization;GO:0007032:endosome organizatio…	GO:0005488:binding;GO:0005515:protein binding;GO:0032182:ubiquitin-like protein binding;GO:0032403:protein complex binding;GO:0043130:ubiquitin binding;GO:0044877:macromolecular complex binding	GO:0000813:ESCRT I complex;GO:0005576:extracellular region;GO:0005622:intracellular;GO:0005623:cell;GO:0005737:cytoplasm;GO:0005768:endosome;GO:0005769:early endosome;GO:0005770:late endosome;GO:0005773:vacuole;GO:0005774:vacuolar membrane;GO:0005829:cytosol;GO:0005886:plasma membrane;GO:0010008:endosome membrane;GO:0012505:endomembrane system;GO:0016020:membrane;GO:0031090:organelle membrane;GO:…
GCDH	4.96528e-16	0.351632	0.495	0.275	1.2078e-11	0.598118	0.25244	NA	NA	NA	ENSG00000105607	ENSG00000105607	protein_coding	GRCh38.98	chr19	+	12891160	12914207	23048	hsa:2639:GCDH, ACAD5, GCD	2639	glutaryl-CoA dehydrogenase [Source:HGNC Symbol;Acc:HGNC:4189]	hsa01100:Metabolic pathways;hsa00310:Lysine degradation;hsa00071:Fatty acid degradation;hsa00380:Tryptophan metabolism	R-HSA-6788656:Histidine, lysine, phenylalanine, tyrosine, proline and tryptophan catabolism;R-HSA-71064:Lysine catabolism;R-HSA-1430728:Metabolism;R-HSA-71291:Metabolism of amino acids and derivatives	PWY-5177:glutaryl-CoA degradation	-	231670:Glutaricaciduria, type I	Congenital disorders of metabolism;Congenital disorders of amino acid metabolism;H00178:Glutaric acidemia	Mean corpuscular hemoglobin;Blood metabolite levels;Clozapine-induced agranulocytosis	GO:0006082:organic acid metabolic process;GO:0006520:cellular amino acid metabolic process;GO:0006553:lysine metabolic process;GO:0006554:lysine catabolic process;GO:0006568:tryptophan metabolic process;GO:0006576:cellular biogenic amine metabolic process;GO:0006586:indolalkylamine metabolic process;GO:0006629:lipid metabolic process;GO:0006631:fatty acid metabolic process;GO:0006635:fatty acid b…	GO:0000062:fatty-acyl-CoA binding;GO:0000166:nucleotide binding;GO:0003824:catalytic activity;GO:0003995:acyl-CoA dehydrogenase activity;GO:0004361:glutaryl-CoA dehydrogenase activity;GO:0005488:binding;GO:0009055:electron carrier activity;GO:0016491:oxidoreductase activity;GO:0016627:oxidoreductase activity, acting on the CH-CH group of donors;GO:0036094:small molecule binding;GO:0048037:cofacto…	GO:0005622:intracellular;GO:0005623:cell;GO:0005737:cytoplasm;GO:0005739:mitochondrion;GO:0005759:mitochondrial matrix;GO:0031974:membrane-enclosed lumen;GO:0043226:organelle;GO:0043227:membrane-bounded organelle;GO:0043229:intracellular organelle;GO:0043231:intracellular membrane-bounded organelle;GO:0043233:organelle lumen;GO:0044422:organelle part;GO:0044424:intracellular part;GO:0044429:mitoc…
TUBB2B	2.09051e-55	0.351449	0.971	0.894	5.08516e-51	3.47604	2.50831	NA	NA	NA	ENSG00000137285	ENSG00000137285	protein_coding	GRCh38.98	chr6	-	3224277	3231730	7454	hsa:347733:TUBB2B, PMGYSA, bA506K6.1	347733	tubulin beta 2B class IIb [Source:HGNC Symbol;Acc:HGNC:30829]	hsa04145:Phagosome;hsa04540:Gap junction;hsa05130:Pathogenic Escherichia coli infection	R-HSA-190872:Transport of connexons to the plasma membrane;R-HSA-6811434:COPI-dependent Golgi-to-ER retrograde traffic;R-HSA-380287:Centrosome maturation;R-HSA-446203:Asparagine N-linked glycosylation;R-HSA-6807878:COPI-mediated anterograde transport;R-HSA-983231:Factors involved in megakaryocyte development and platelet production;R-HSA-380270:Recruitment of mitotic centrosome proteins and compl…	-	P00029:Huntington disease;P00016:Cytoskeletal regulation by Rho GTPase	610031:Polymicrogyria, symmetric or asymmetric	Other congenital disorders;Congenital disorders of development;H00271:Polymicrogyria	-	GO:0001764:neuron migration;GO:0006928:movement of cell or subcellular component;GO:0007017:microtubule-based process;GO:0007275:multicellular organism development;GO:0007399:nervous system development;GO:0009987:cellular process;GO:0016477:cell migration;GO:0022008:neurogenesis;GO:0030154:cell differentiation;GO:0032501:multicellular organismal process;GO:0032502:developmental process;GO:0040011…	GO:0000166:nucleotide binding;GO:0001882:nucleoside binding;GO:0001883:purine nucleoside binding;GO:0003824:catalytic activity;GO:0003924:GTPase activity;GO:0005198:structural molecule activity;GO:0005200:structural constituent of cytoskeleton;GO:0005488:binding;GO:0005515:protein binding;GO:0005525:GTP binding;GO:0016462:pyrophosphatase activity;GO:0016787:hydrolase activity;GO:0016817:hydrolase…	GO:0005622:intracellular;GO:0005623:cell;GO:0005634:nucleus;GO:0005737:cytoplasm;GO:0005856:cytoskeleton;GO:0005874:microtubule;GO:0015630:microtubule cytoskeleton;GO:0043226:organelle;GO:0043227:membrane-bounded organelle;GO:0043228:non-membrane-bounded organelle;GO:0043229:intracellular organelle;GO:0043231:intracellular membrane-bounded organelle;GO:0043232:intracellular non-membrane-bounded o…
LGALS3	2.17029e-24	0.351387	0.872	0.7	5.27923e-20	1.93421	1.29993	NA	NA	NA	ENSG00000131981	ENSG00000131981	protein_coding	GRCh38.98	chr14	+	55124110	55145423	21314	hsa:3958:LGALS3, CBP35, GAL3, GALBP, GALIG, L31, LGALS2, MAC2	3958	galectin 3 [Source:HGNC Symbol;Acc:HGNC:6563]	-	R-HSA-168256:Immune System;R-HSA-879415:Advanced glycosylation endproduct receptor signaling;R-HSA-168249:Innate Immune System	-	-	-	-	Protein biomarker	GO:0001771:immunological synapse formation;GO:0001775:cell activation;GO:0002252:immune effector process;GO:0002253:activation of immune response;GO:0002263:cell activation involved in immune response;GO:0002285:lymphocyte activation involved in immune response;GO:0002286:T cell activation involved in immune response;GO:0002291:T cell activation via T cell receptor contact with antigen bound to M…	GO:0003676:nucleic acid binding;GO:0003723:RNA binding;GO:0005488:binding;GO:0005515:protein binding;GO:0019863:IgE binding;GO:0019865:immunoglobulin binding;GO:0030246:carbohydrate binding;GO:0032403:protein complex binding;GO:0042056:chemoattractant activity;GO:0043236:laminin binding;GO:0044822:poly(A) RNA binding;GO:0044877:macromolecular complex binding;GO:0050840:extracellular matrix bindin…	GO:0001772:immunological synapse;GO:0005576:extracellular region;GO:0005615:extracellular space;GO:0005622:intracellular;GO:0005623:cell;GO:0005634:nucleus;GO:0005681:spliceosomal complex;GO:0005737:cytoplasm;GO:0005739:mitochondrion;GO:0005740:mitochondrial envelope;GO:0005743:mitochondrial inner membrane;GO:0005886:plasma membrane;GO:0016020:membrane;GO:0019866:organelle inner membrane;GO:00305…
BCAN	2.44464e-34	0.35072	0.872	0.747	5.94658e-30	2.09157	1.42439	NA	NA	NA	ENSG00000132692	ENSG00000132692	protein_coding	GRCh38.98	chr1	+	156641390	156659532	18143	hsa:63827:BCAN, BEHAB, CSPG7	63827	brevican [Source:HGNC Symbol;Acc:HGNC:23059]	-	R-HSA-3560801:Defective B3GAT3 causes JDSSDHD;R-HSA-1474244:Extracellular matrix organization;R-HSA-1971475:A tetrasaccharide linker sequence is required for GAG synthesis;R-HSA-2022923:Dermatan sulfate biosynthesis;R-HSA-1630316:Glycosaminoglycan metabolism;R-HSA-1430728:Metabolism;R-HSA-2022870:Chondroitin sulfate biosynthesis;R-HSA-3781865:Diseases of glycosylation;R-HSA-3595177:Defective CHSY…	-	-	-	-	-	GO:0001501:skeletal system development;GO:0006022:aminoglycan metabolic process;GO:0006023:aminoglycan biosynthetic process;GO:0006024:glycosaminoglycan biosynthetic process;GO:0006026:aminoglycan catabolic process;GO:0006027:glycosaminoglycan catabolic process;GO:0006029:proteoglycan metabolic process;GO:0006790:sulfur compound metabolic process;GO:0006807:nitrogen compound metabolic process;GO:…	GO:0005198:structural molecule activity;GO:0005201:extracellular matrix structural constituent;GO:0005488:binding;GO:0005539:glycosaminoglycan binding;GO:0005540:hyaluronic acid binding;GO:0030246:carbohydrate binding;GO:0097367:carbohydrate derivative binding	GO:0000323:lytic vacuole;GO:0005576:extracellular region;GO:0005578:proteinaceous extracellular matrix;GO:0005615:extracellular space;GO:0005622:intracellular;GO:0005623:cell;GO:0005737:cytoplasm;GO:0005764:lysosome;GO:0005773:vacuole;GO:0005775:vacuolar lumen;GO:0005794:Golgi apparatus;GO:0005796:Golgi lumen;GO:0012505:endomembrane system;GO:0016020:membrane;GO:0030425:dendrite;GO:0031012:extrac…
CRYL1	2.84502e-16	0.350559	0.574	0.356	6.92052e-12	0.759697	0.380095	NA	NA	NA	ENSG00000165475	ENSG00000165475	protein_coding	GRCh38.98	chr13	-	20403666	20525873	122208	hsa:51084:CRYL1, GDH, HEL30, lambda-CRY	51084	crystallin lambda 1 [Source:HGNC Symbol;Acc:HGNC:18246]	hsa01100:Metabolic pathways;hsa00040:Pentose and glucuronate interconversions	R-HSA-1430728:Metabolism;R-HSA-71387:Metabolism of carbohydrates;R-HSA-5661270:Catabolism of glucuronate to xylulose-5-phosphate	PWY-5525:D-glucuronate degradation	-	-	-	Obesity-related traits;Adverse response to chemotherapy (neutropenia/leucopenia) (carboplatin)	GO:0006063:uronic acid metabolic process;GO:0006064:glucuronate catabolic process;GO:0006082:organic acid metabolic process;GO:0006629:lipid metabolic process;GO:0006631:fatty acid metabolic process;GO:0006793:phosphorus metabolic process;GO:0006796:phosphate-containing compound metabolic process;GO:0008152:metabolic process;GO:0009056:catabolic process;GO:0009058:biosynthetic process;GO:0009987:…	GO:0000166:nucleotide binding;GO:0003824:catalytic activity;GO:0003857:3-hydroxyacyl-CoA dehydrogenase activity;GO:0005488:binding;GO:0005515:protein binding;GO:0016491:oxidoreductase activity;GO:0016614:oxidoreductase activity, acting on CH-OH group of donors;GO:0016616:oxidoreductase activity, acting on the CH-OH group of donors, NAD or NADP as acceptor;GO:0036094:small molecule binding;GO:0042…	GO:0005576:extracellular region;GO:0005622:intracellular;GO:0005623:cell;GO:0005634:nucleus;GO:0005730:nucleolus;GO:0005737:cytoplasm;GO:0005794:Golgi apparatus;GO:0005829:cytosol;GO:0005886:plasma membrane;GO:0012505:endomembrane system;GO:0016020:membrane;GO:0031974:membrane-enclosed lumen;GO:0031981:nuclear lumen;GO:0031982:vesicle;GO:0031988:membrane-bounded vesicle;GO:0043226:organelle;GO:00…
HSDL2	2.66827e-17	0.350415	0.644	0.422	6.49057e-13	0.903744	0.493218	NA	NA	NA	ENSG00000119471	ENSG00000119471	protein_coding	GRCh38.98	chr9	+	112380080	112472405	92326	hsa:84263:HSDL2, C9orf99, SDR13C1	84263	hydroxysteroid dehydrogenase like 2 [Source:HGNC Symbol;Acc:HGNC:18572]	-	-	-	-	-	-	-	GO:0008152:metabolic process;GO:0044699:single-organism process;GO:0044710:single-organism metabolic process;GO:0055114:oxidation-reduction process	GO:0003824:catalytic activity;GO:0016491:oxidoreductase activity	GO:0005622:intracellular;GO:0005623:cell;GO:0005737:cytoplasm;GO:0005739:mitochondrion;GO:0005777:peroxisome;GO:0016020:membrane;GO:0042579:microbody;GO:0043226:organelle;GO:0043227:membrane-bounded organelle;GO:0043229:intracellular organelle;GO:0043231:intracellular membrane-bounded organelle;GO:0044424:intracellular part;GO:0044444:cytoplasmic part;GO:0044464:cell part
CNN3	1.00058e-23	0.349408	0.854	0.678	2.43391e-19	1.82096	1.21419	NA	NA	NA	ENSG00000117519	ENSG00000117519	protein_coding	GRCh38.98	chr1	-	94896949	94927223	30275	hsa:1266:CNN3	1266	calponin 3 [Source:HGNC Symbol;Acc:HGNC:2157]	-	-	-	-	-	-	Palmitic acid (16:0) plasma levels;Stearic acid (18:0) plasma levels	GO:0006996:organelle organization;GO:0007010:cytoskeleton organization;GO:0009888:tissue development;GO:0009987:cellular process;GO:0016043:cellular component organization;GO:0030029:actin filament-based process;GO:0030036:actin cytoskeleton organization;GO:0030154:cell differentiation;GO:0030855:epithelial cell differentiation;GO:0031032:actomyosin structure organization;GO:0032502:developmental…	GO:0003779:actin binding;GO:0005488:binding;GO:0005515:protein binding;GO:0005516:calmodulin binding;GO:0008017:microtubule binding;GO:0008092:cytoskeletal protein binding;GO:0015631:tubulin binding	GO:0005622:intracellular;GO:0005623:cell;GO:0005737:cytoplasm;GO:0005856:cytoskeleton;GO:0005912:adherens junction;GO:0005924:cell-substrate adherens junction;GO:0005925:focal adhesion;GO:0014069:postsynaptic density;GO:0015629:actin cytoskeleton;GO:0030054:cell junction;GO:0030055:cell-substrate junction;GO:0030425:dendrite;GO:0036477:somatodendritic compartment;GO:0042995:cell projection;GO:004…
ATP6AP2	4.12985e-25	0.34897	0.843	0.681	1.00459e-20	1.70659	1.12506	NA	NA	NA	ENSG00000182220	ENSG00000182220	protein_coding	GRCh38.98	chrX	+	40579372	40606848	27477	hsa:10159:ATP6AP2, APT6M8-9, ATP6IP2, ATP6M8-9, ELDF10, HT028, M8-9, MRXE, MRXSH, MSTP009, PRR, RENR, XMRE, XPDS	10159	ATPase H+ transporting accessory protein 2 [Source:HGNC Symbol;Acc:HGNC:18305]	hsa04614:Renin-angiotensin system	R-HSA-2980736:Peptide hormone metabolism;R-HSA-392499:Metabolism of proteins;R-HSA-2022377:Metabolism of Angiotensinogen to Angiotensins	-	-	300911:Parkinsonism with spasticity, X-linked;300423:Mental retardation, X-linked, syndromic, Hedera type	Nervous system diseases;Other nervous and sensory system diseases;H00577:Syndromic X-linked mental retardation with epilepsy or seizures	-	GO:0000165:MAPK cascade;GO:0001816:cytokine production;GO:0001817:regulation of cytokine production;GO:0001819:positive regulation of cytokine production;GO:0001932:regulation of protein phosphorylation;GO:0001990:regulation of systemic arterial blood pressure by hormone;GO:0001991:regulation of systemic arterial blood pressure by circulatory renin-angiotensin;GO:0002002:regulation of angiotensin…	GO:0004872:receptor activity;GO:0005488:binding;GO:0005515:protein binding;GO:0019899:enzyme binding;GO:0060089:molecular transducer activity	GO:0005576:extracellular region;GO:0005623:cell;GO:0005886:plasma membrane;GO:0009897:external side of plasma membrane;GO:0009986:cell surface;GO:0016020:membrane;GO:0016021:integral component of membrane;GO:0031224:intrinsic component of membrane;GO:0031982:vesicle;GO:0031988:membrane-bounded vesicle;GO:0042995:cell projection;GO:0043005:neuron projection;GO:0043226:organelle;GO:0043227:membrane…
PDCD6	5.67515e-17	0.348928	0.684	0.478	1.38048e-12	1.01432	0.581581	NA	NA	NA	ENSG00000249915	ENSG00000249915	protein_coding	GRCh38.98	chr5	+	271621	314974	43354	hsa:10016:PDCD6, ALG-2, ALG2, PEF1B	10016	programmed cell death 6 [Source:HGNC Symbol;Acc:HGNC:8765]	-	-	-	-	-	-	-	GO:0001525:angiogenesis;GO:0001568:blood vessel development;GO:0001667:ameboidal-type cell migration;GO:0001935:endothelial cell proliferation;GO:0001936:regulation of endothelial cell proliferation;GO:0001938:positive regulation of endothelial cell proliferation;GO:0001944:vasculature development;GO:0006508:proteolysis;GO:0006810:transport;GO:0006886:intracellular protein transport;GO:0006915:ap…	GO:0003824:catalytic activity;GO:0004175:endopeptidase activity;GO:0004197:cysteine-type endopeptidase activity;GO:0004198:calcium-dependent cysteine-type endopeptidase activity;GO:0005488:binding;GO:0005509:calcium ion binding;GO:0005515:protein binding;GO:0008233:peptidase activity;GO:0008234:cysteine-type peptidase activity;GO:0016787:hydrolase activity;GO:0042802:identical protein binding;GO:…	GO:0005576:extracellular region;GO:0005622:intracellular;GO:0005623:cell;GO:0005634:nucleus;GO:0005635:nuclear envelope;GO:0005737:cytoplasm;GO:0005768:endosome;GO:0005773:vacuole;GO:0005783:endoplasmic reticulum;GO:0005789:endoplasmic reticulum membrane;GO:0012505:endomembrane system;GO:0016020:membrane;GO:0031090:organelle membrane;GO:0031410:cytoplasmic vesicle;GO:0031965:nuclear membrane;GO:0…
RAB7A	2.95311e-15	0.348777	0.589	0.375	7.18343e-11	0.785701	0.402221	NA	NA	NA	ENSG00000075785	ENSG00000075785	protein_coding	GRCh38.98	chr3	+	128726122	128814796	88675	hsa:7879:RAB7A, PRO2706, RAB7	7879	RAB7A, member RAS oncogene family [Source:HGNC Symbol;Acc:HGNC:9788]	hsa05152:Tuberculosis;hsa04144:Endocytosis;hsa04145:Phagosome;hsa05146:Amoebiasis;hsa05132:Salmonella infection	R-HSA-168256:Immune System;R-HSA-1280218:Adaptive Immune System;R-HSA-2132295:MHC class II antigen presentation	-	-	600882:Charcot-Marie-Tooth disease, type 2B	Nervous system diseases;Neurodegenerative diseases;H00264:Charcot-Marie-Tooth disease (CMT);H00265:Hereditary sensory and autonomic neuropathy (HSAN)	-	GO:0000045:autophagosome assembly;GO:0001845:phagolysosome assembly;GO:0001894:tissue homeostasis;GO:0002376:immune system process;GO:0002478:antigen processing and presentation of exogenous peptide antigen;GO:0002495:antigen processing and presentation of peptide antigen via MHC class II;GO:0002504:antigen processing and presentation of peptide or polysaccharide antigen via MHC class II;GO:00066…	GO:0000166:nucleotide binding;GO:0001882:nucleoside binding;GO:0001883:purine nucleoside binding;GO:0003824:catalytic activity;GO:0003924:GTPase activity;GO:0005488:binding;GO:0005515:protein binding;GO:0005525:GTP binding;GO:0016462:pyrophosphatase activity;GO:0016787:hydrolase activity;GO:0016817:hydrolase activity, acting on acid anhydrides;GO:0016818:hydrolase activity, acting on acid anhydri…	GO:0000306:extrinsic component of vacuolar membrane;GO:0000323:lytic vacuole;GO:0000407:pre-autophagosomal structure;GO:0000421:autophagosome membrane;GO:0005576:extracellular region;GO:0005622:intracellular;GO:0005623:cell;GO:0005737:cytoplasm;GO:0005764:lysosome;GO:0005765:lysosomal membrane;GO:0005768:endosome;GO:0005770:late endosome;GO:0005773:vacuole;GO:0005774:vacuolar membrane;GO:0005776:…
SIPA1L1	1.79243e-16	0.347877	0.459	0.216	4.36008e-12	0.538103	0.208548	NA	NA	NA	ENSG00000197555	ENSG00000197555	protein_coding	GRCh38.98	chr14	+	71320449	71741229	420781	hsa:26037:SIPA1L1, E6TP1	26037	signal induced proliferation associated 1 like 1 [Source:HGNC Symbol;Acc:HGNC:20284]	hsa04015:Rap1 signaling pathway	R-HSA-112316:Neuronal System;R-HSA-6794362:Protein-protein interactions at synapses;R-HSA-6794361:Interactions of neurexins and neuroligins at synapses	-	-	-	-	Obesity-related traits;Mitral valve prolapse	GO:0000902:cell morphogenesis;GO:0000904:cell morphogenesis involved in differentiation;GO:0006996:organelle organization;GO:0007010:cytoskeleton organization;GO:0007154:cell communication;GO:0007165:signal transduction;GO:0007166:cell surface receptor signaling pathway;GO:0007167:enzyme linked receptor protein signaling pathway;GO:0007169:transmembrane receptor protein tyrosine kinase signaling …	GO:0005096:GTPase activator activity;GO:0005102:receptor binding;GO:0005488:binding;GO:0005515:protein binding;GO:0008047:enzyme activator activity;GO:0030234:enzyme regulator activity;GO:0030695:GTPase regulator activity;GO:0046875:ephrin receptor binding;GO:0060589:nucleoside-triphosphatase regulator activity;GO:0098772:molecular function regulator	GO:0005622:intracellular;GO:0005623:cell;GO:0005737:cytoplasm;GO:0005856:cytoskeleton;GO:0005886:plasma membrane;GO:0014069:postsynaptic density;GO:0016020:membrane;GO:0030054:cell junction;GO:0030425:dendrite;GO:0036477:somatodendritic compartment;GO:0042995:cell projection;GO:0043005:neuron projection;GO:0043197:dendritic spine;GO:0043226:organelle;GO:0043228:non-membrane-bounded organelle;GO:0…
PRDX3	2.84235e-16	0.345721	0.654	0.438	6.91401e-12	0.932044	0.520354	NA	NA	NA	ENSG00000165672	ENSG00000165672	protein_coding	GRCh38.98	chr10	-	119167720	119178812	11093	hsa:10935:PRDX3, AOP-1, AOP1, HBC189, MER5, PRO1748, SP-22, prx-III	10935	peroxiredoxin 3 [Source:HGNC Symbol;Acc:HGNC:9354]	-	R-HSA-2262752:Cellular responses to stress;R-HSA-3299685:Detoxification of Reactive Oxygen Species	-	-	-	-	-	GO:0000003:reproduction;GO:0000302:response to reactive oxygen species;GO:0001890:placenta development;GO:0001893:maternal placenta development;GO:0002237:response to molecule of bacterial origin;GO:0002376:immune system process;GO:0002520:immune system development;GO:0003006:developmental process involved in reproduction;GO:0006139:nucleobase-containing compound metabolic process;GO:0006351:tran…	GO:0003824:catalytic activity;GO:0004601:peroxidase activity;GO:0004857:enzyme inhibitor activity;GO:0004866:endopeptidase inhibitor activity;GO:0004869:cysteine-type endopeptidase inhibitor activity;GO:0005488:binding;GO:0005515:protein binding;GO:0008022:protein C-terminus binding;GO:0008379:thioredoxin peroxidase activity;GO:0008785:alkyl hydroperoxide reductase activity;GO:0016209:antioxidant…	GO:0005576:extracellular region;GO:0005622:intracellular;GO:0005623:cell;GO:0005737:cytoplasm;GO:0005739:mitochondrion;GO:0005759:mitochondrial matrix;GO:0005768:endosome;GO:0005769:early endosome;GO:0005773:vacuole;GO:0005829:cytosol;GO:0008385:IkappaB kinase complex;GO:0012505:endomembrane system;GO:0031974:membrane-enclosed lumen;GO:0031982:vesicle;GO:0031988:membrane-bounded vesicle;GO:003299…
PIK3C2A	7.49951e-19	0.345352	0.782	0.603	1.82426e-14	1.38199	0.874906	NA	NA	NA	ENSG00000011405	ENSG00000011405	protein_coding	GRCh38.98	chr11	-	17077730	17207983	130254	hsa:5286:PIK3C2A, CPK, PI3-K-C2(ALPHA), PI3-K-C2A, PI3K-C2-alpha, PI3K-C2alpha	5286	phosphatidylinositol-4-phosphate 3-kinase catalytic subunit type 2 alpha [Source:HGNC Symbol;Acc:HGNC:8971]	hsa01100:Metabolic pathways;hsa00562:Inositol phosphate metabolism;hsa04070:Phosphatidylinositol signaling system	R-HSA-8856828:Clathrin-mediated endocytosis;R-HSA-432722:Golgi Associated Vesicle Biogenesis;R-HSA-5653656:Vesicle-mediated transport;R-HSA-1660499:Synthesis of PIPs at the plasma membrane;R-HSA-1430728:Metabolism;R-HSA-421837:Clathrin derived vesicle budding;R-HSA-1660517:Synthesis of PIPs at the late endosome membrane;R-HSA-199992:trans-Golgi Network Vesicle Budding;R-HSA-1660514:Synthesis of P…	PWY-6352:3-phosphoinositide biosynthesis;PWY-6371:superpathway of inositol phosphate compounds	P00034:Integrin signalling pathway;P04398:p53 pathway feedback loops 2;P00033:Insulin/IGF pathway-protein kinase B signaling cascade;P00018:EGF receptor signaling pathway;P00056:VEGF signaling pathway;P00019:Endothelin signaling pathway;P00005:Angiogenesis;P00009:Axon guidance mediated by netrin;P00030:Hypoxia response via HIF activation;P00059:p53 pathway;P00021:FGF signaling pathway	-	-	Schizophrenia or bipolar disorder	GO:0003008:system process;GO:0003012:muscle system process;GO:0003013:circulatory system process;GO:0003018:vascular process in circulatory system;GO:0006461:protein complex assembly;GO:0006629:lipid metabolic process;GO:0006644:phospholipid metabolic process;GO:0006650:glycerophospholipid metabolic process;GO:0006661:phosphatidylinositol biosynthetic process;GO:0006793:phosphorus metabolic proce…	GO:0000166:nucleotide binding;GO:0001882:nucleoside binding;GO:0001883:purine nucleoside binding;GO:0003824:catalytic activity;GO:0005488:binding;GO:0005524:ATP binding;GO:0005543:phospholipid binding;GO:0008289:lipid binding;GO:0016301:kinase activity;GO:0016303:1-phosphatidylinositol-3-kinase activity;GO:0016307:phosphatidylinositol phosphate kinase activity;GO:0016740:transferase activity;GO:0…	GO:0005576:extracellular region;GO:0005622:intracellular;GO:0005623:cell;GO:0005634:nucleus;GO:0005737:cytoplasm;GO:0005794:Golgi apparatus;GO:0005829:cytosol;GO:0005886:plasma membrane;GO:0005942:phosphatidylinositol 3-kinase complex;GO:0012505:endomembrane system;GO:0016020:membrane;GO:0016023:cytoplasmic, membrane-bounded vesicle;GO:0019898:extrinsic component of membrane;GO:0030135:coated ves…
EMC2	7.1148e-17	0.345093	0.69	0.481	1.73068e-12	1.05193	0.6154	NA	NA	NA	ENSG00000104412	ENSG00000104412	protein_coding	GRCh38.98	chr8	+	108443601	108489196	45596	hsa:9694:EMC2, KIAA0103, TTC35	9694	ER membrane protein complex subunit 2 [Source:HGNC Symbol;Acc:HGNC:28963]	-	-	-	-	-	-	Ossification of the posterior longitudinal ligament of the spine	-	GO:0005488:binding;GO:0005515:protein binding	GO:0005622:intracellular;GO:0005623:cell;GO:0005634:nucleus;GO:0005737:cytoplasm;GO:0005739:mitochondrion;GO:0005783:endoplasmic reticulum;GO:0005789:endoplasmic reticulum membrane;GO:0012505:endomembrane system;GO:0016020:membrane;GO:0016021:integral component of membrane;GO:0030176:integral component of endoplasmic reticulum membrane;GO:0031224:intrinsic component of membrane;GO:0031227:intrins…
SRP9	2.44795e-19	0.344968	0.818	0.609	5.95463e-15	1.50091	0.969034	NA	NA	NA	ENSG00000143742	ENSG00000143742	protein_coding	GRCh38.98	chr1	+	225777813	225790468	12656	hsa:6726:SRP9, ALURBP	6726	signal recognition particle 9 [Source:HGNC Symbol;Acc:HGNC:11304]	hsa03060:Protein export	R-HSA-1799339:SRP-dependent cotranslational protein targeting to membrane;R-HSA-72766:Translation;R-HSA-392499:Metabolism of proteins;R-HSA-74160:Gene Expression	-	-	-	-	-	GO:0006412:translation;GO:0006414:translational elongation;GO:0006417:regulation of translation;GO:0006448:regulation of translational elongation;GO:0006518:peptide metabolic process;GO:0006605:protein targeting;GO:0006612:protein targeting to membrane;GO:0006613:cotranslational protein targeting to membrane;GO:0006614:SRP-dependent cotranslational protein targeting to membrane;GO:0006616:SRP-dep…	GO:0003676:nucleic acid binding;GO:0003723:RNA binding;GO:0005047:signal recognition particle binding;GO:0005488:binding;GO:0005515:protein binding;GO:0008312:7S RNA binding;GO:0043021:ribonucleoprotein complex binding;GO:0044877:macromolecular complex binding;GO:0097159:organic cyclic compound binding;GO:1901363:heterocyclic compound binding	GO:0005576:extracellular region;GO:0005622:intracellular;GO:0005623:cell;GO:0005737:cytoplasm;GO:0005783:endoplasmic reticulum;GO:0005785:signal recognition particle receptor complex;GO:0005786:signal recognition particle, endoplasmic reticulum targeting;GO:0005789:endoplasmic reticulum membrane;GO:0005791:rough endoplasmic reticulum;GO:0005829:cytosol;GO:0012505:endomembrane system;GO:0016020:me…
ZFYVE21	1.92032e-23	0.34314	0.84	0.678	4.67118e-19	1.70212	1.13014	NA	NA	NA	ENSG00000100711	ENSG00000100711	protein_coding	GRCh38.98	chr14	+	103715730	103733668	17939	hsa:79038:ZFYVE21, HCVP7TP1, ZF21	79038	zinc finger FYVE-type containing 21 [Source:HGNC Symbol;Acc:HGNC:20760]	-	-	-	-	-	-	Schizophrenia	-	GO:0005488:binding;GO:0005515:protein binding;GO:0043167:ion binding;GO:0043169:cation binding;GO:0046872:metal ion binding	GO:0005622:intracellular;GO:0005623:cell;GO:0005737:cytoplasm;GO:0005768:endosome;GO:0005773:vacuole;GO:0005912:adherens junction;GO:0005924:cell-substrate adherens junction;GO:0005925:focal adhesion;GO:0012505:endomembrane system;GO:0016023:cytoplasmic, membrane-bounded vesicle;GO:0030054:cell junction;GO:0030055:cell-substrate junction;GO:0031410:cytoplasmic vesicle;GO:0031982:vesicle;GO:003198…
PHGDH	1.4572e-16	0.343047	0.794	0.584	3.54464e-12	1.41593	0.904661	NA	NA	NA	ENSG00000092621	ENSG00000092621	protein_coding	GRCh38.98	chr1	+	119648411	119744226	95816	hsa:26227:PHGDH, 3-PGDH, 3PGDH, HEL-S-113, NLS, NLS1, PDG, PGAD, PGD, PGDH, PHGDHD, SERA	26227	phosphoglycerate dehydrogenase [Source:HGNC Symbol;Acc:HGNC:8923]	hsa01100:Metabolic pathways;hsa01200:Carbon metabolism;hsa01230:Biosynthesis of amino acids;hsa00260:Glycine, serine and threonine metabolism	R-HSA-70614:Amino acid synthesis and interconversion (transamination);R-HSA-1430728:Metabolism;R-HSA-977347:Serine biosynthesis;R-HSA-71291:Metabolism of amino acids and derivatives	SER-GLYSYN-PWY:serine and glycine biosynthesis;SERSYN-PWY:serine biosynthesis (phosphorylated route)	P02776:Serine glycine biosynthesis	601815:Phosphoglycerate dehydrogenase deficiency;256520:Neu-Laxova syndrome 1	Congenital disorders of metabolism;Congenital disorders of amino acid metabolism;H01079:3-Phosphoglycerate dehydrogenase (3-PGDH) deficiency	Height;Metabolite levels;Metabolic traits;Blood metabolite levels;Amino acid levels	GO:0006082:organic acid metabolic process;GO:0006520:cellular amino acid metabolic process;GO:0006541:glutamine metabolic process;GO:0006544:glycine metabolic process;GO:0006563:L-serine metabolic process;GO:0006564:L-serine biosynthetic process;GO:0006566:threonine metabolic process;GO:0006790:sulfur compound metabolic process;GO:0006807:nitrogen compound metabolic process;GO:0007049:cell cycle;…	GO:0000166:nucleotide binding;GO:0003824:catalytic activity;GO:0004617:phosphoglycerate dehydrogenase activity;GO:0005488:binding;GO:0009055:electron carrier activity;GO:0016491:oxidoreductase activity;GO:0016614:oxidoreductase activity, acting on CH-OH group of donors;GO:0016616:oxidoreductase activity, acting on the CH-OH group of donors, NAD or NADP as acceptor;GO:0036094:small molecule bindin…	GO:0005576:extracellular region;GO:0005622:intracellular;GO:0005623:cell;GO:0005737:cytoplasm;GO:0005829:cytosol;GO:0031982:vesicle;GO:0031988:membrane-bounded vesicle;GO:0043209:myelin sheath;GO:0043226:organelle;GO:0043227:membrane-bounded organelle;GO:0043230:extracellular organelle;GO:0044421:extracellular region part;GO:0044424:intracellular part;GO:0044444:cytoplasmic part;GO:0044464:cell p…
ACTR10	1.45114e-16	0.342361	0.553	0.312	3.52991e-12	0.698726	0.339869	NA	NA	NA	ENSG00000131966	ENSG00000131966	protein_coding	GRCh38.98	chr14	+	58200080	58235636	35557	hsa:55860:ACTR10, ACTR11, Arp10, Arp11, HARP11	55860	actin related protein 10 [Source:HGNC Symbol;Acc:HGNC:17372]	-	-	-	-	-	-	-	GO:0006928:movement of cell or subcellular component;GO:0007017:microtubule-based process;GO:0007018:microtubule-based movement;GO:0009987:cellular process;GO:0044699:single-organism process;GO:0044763:single-organism cellular process	GO:0005488:binding;GO:0005515:protein binding	GO:0005622:intracellular;GO:0005623:cell;GO:0005737:cytoplasm;GO:0005856:cytoskeleton;GO:0005869:dynactin complex;GO:0005875:microtubule associated complex;GO:0015629:actin cytoskeleton;GO:0015630:microtubule cytoskeleton;GO:0032991:macromolecular complex;GO:0043226:organelle;GO:0043228:non-membrane-bounded organelle;GO:0043229:intracellular organelle;GO:0043232:intracellular non-membrane-bounded…
PARK7	1.99491e-21	0.341373	0.859	0.662	4.85262e-17	1.80556	1.2144	NA	NA	NA	ENSG00000116288	ENSG00000116288	protein_coding	GRCh38.98	chr1	+	7954291	7985505	31215	hsa:11315:PARK7, DJ-1, DJ1, HEL-S-67p	11315	Parkinsonism associated deglycase [Source:HGNC Symbol;Acc:HGNC:16369]	hsa05012:Parkinson's disease	-	-	-	606324:Parkinson disease 7, autosomal recessive early-onset	Nervous system diseases;Neurodegenerative diseases;H00057:Parkinson's disease;H01600:Parkinsonian syndrome	Celiac disease;Ulcerative colitis;Ischemic stroke	GO:0000003:reproduction;GO:0000302:response to reactive oxygen species;GO:0000303:response to superoxide;GO:0000305:response to oxygen radical;GO:0000422:mitophagy;GO:0001504:neurotransmitter uptake;GO:0001505:regulation of neurotransmitter levels;GO:0001816:cytokine production;GO:0001817:regulation of cytokine production;GO:0001819:positive regulation of cytokine production;GO:0001932:regulation…	GO:0000988:transcription factor activity, protein binding;GO:0000989:transcription factor activity, transcription factor binding;GO:0002020:protease binding;GO:0003676:nucleic acid binding;GO:0003712:transcription cofactor activity;GO:0003713:transcription coactivator activity;GO:0003723:RNA binding;GO:0003729:mRNA binding;GO:0003824:catalytic activity;GO:0005102:receptor binding;GO:0005488:bindi…	GO:0000785:chromatin;GO:0005576:extracellular region;GO:0005622:intracellular;GO:0005623:cell;GO:0005634:nucleus;GO:0005654:nucleoplasm;GO:0005694:chromosome;GO:0005737:cytoplasm;GO:0005739:mitochondrion;GO:0005740:mitochondrial envelope;GO:0005743:mitochondrial inner membrane;GO:0005746:mitochondrial respiratory chain;GO:0005747:mitochondrial respiratory chain complex I;GO:0005758:mitochondrial …
ACAA2	2.53589e-15	0.340742	0.684	0.472	6.16854e-11	1.00255	0.581282	NA	NA	NA	ENSG00000167315	ENSG00000167315	protein_coding	GRCh38.98	chr18	-	49782164	49813953	31790	hsa:10449:ACAA2, DSAEC	10449	acetyl-CoA acyltransferase 2 [Source:HGNC Symbol;Acc:HGNC:83]	hsa01100:Metabolic pathways;hsa00071:Fatty acid degradation;hsa01212:Fatty acid metabolism;hsa00280:Valine, leucine and isoleucine degradation;hsa00062:Fatty acid elongation	-	PWY-6061:bile acid biosynthesis, neutral pathway;FAO-PWY:fatty acid beta-oxidation	-	-	-	HDL cholesterol;Heschl's gyrus morphology	GO:0001666:response to hypoxia;GO:0006066:alcohol metabolic process;GO:0006082:organic acid metabolic process;GO:0006629:lipid metabolic process;GO:0006631:fatty acid metabolic process;GO:0006694:steroid biosynthetic process;GO:0006695:cholesterol biosynthetic process;GO:0006810:transport;GO:0006839:mitochondrial transport;GO:0006915:apoptotic process;GO:0006950:response to stress;GO:0006996:orga…	GO:0003676:nucleic acid binding;GO:0003723:RNA binding;GO:0003824:catalytic activity;GO:0003988:acetyl-CoA C-acyltransferase activity;GO:0005488:binding;GO:0005515:protein binding;GO:0016408:C-acyltransferase activity;GO:0016740:transferase activity;GO:0016746:transferase activity, transferring acyl groups;GO:0016747:transferase activity, transferring acyl groups other than amino-acyl groups;GO:0…	GO:0005576:extracellular region;GO:0005622:intracellular;GO:0005623:cell;GO:0005737:cytoplasm;GO:0005739:mitochondrion;GO:0005740:mitochondrial envelope;GO:0005743:mitochondrial inner membrane;GO:0016020:membrane;GO:0019866:organelle inner membrane;GO:0031090:organelle membrane;GO:0031966:mitochondrial membrane;GO:0031967:organelle envelope;GO:0031975:envelope;GO:0031982:vesicle;GO:0031988:membra…
THRAP3	2.73293e-15	0.340496	0.549	0.322	6.64785e-11	0.713637	0.353379	NA	NA	NA	ENSG00000054118	ENSG00000054118	protein_coding	GRCh38.98	chr1	+	36224432	36305357	80926	hsa:9967:THRAP3, TRAP150	9967	thyroid hormone receptor associated protein 3 [Source:HGNC Symbol;Acc:HGNC:22964]	-	-	-	-	-	-	-	GO:0000375:RNA splicing, via transesterification reactions;GO:0000377:RNA splicing, via transesterification reactions with bulged adenosine as nucleophile;GO:0000380:alternative mRNA splicing, via spliceosome;GO:0000381:regulation of alternative mRNA splicing, via spliceosome;GO:0000398:mRNA splicing, via spliceosome;GO:0000956:nuclear-transcribed mRNA catabolic process;GO:0006139:nucleobase-cont…	GO:0000166:nucleotide binding;GO:0000975:regulatory region DNA binding;GO:0000976:transcription regulatory region sequence-specific DNA binding;GO:0000988:transcription factor activity, protein binding;GO:0000989:transcription factor activity, transcription factor binding;GO:0001046:core promoter sequence-specific DNA binding;GO:0001047:core promoter binding;GO:0001067:regulatory region nucleic a…	GO:0005576:extracellular region;GO:0005622:intracellular;GO:0005623:cell;GO:0005634:nucleus;GO:0005654:nucleoplasm;GO:0016592:mediator complex;GO:0016604:nuclear body;GO:0016607:nuclear speck;GO:0031974:membrane-enclosed lumen;GO:0031981:nuclear lumen;GO:0031982:vesicle;GO:0031988:membrane-bounded vesicle;GO:0032991:macromolecular complex;GO:0035145:exon-exon junction complex;GO:0043226:organelle…
TST	1.22815e-15	0.340454	0.574	0.369	2.98747e-11	0.752295	0.383949	NA	NA	NA	ENSG00000128311	ENSG00000128311	protein_coding	GRCh38.98	chr22	-	37010859	37020183	9325	hsa:7263:TST, RDS	7263	thiosulfate sulfurtransferase [Source:HGNC Symbol;Acc:HGNC:12388]	hsa01100:Metabolic pathways;hsa04122:Sulfur relay system;hsa00920:Sulfur metabolism;hsa00270:Cysteine and methionine metabolism	R-HSA-1614635:Sulfur amino acid metabolism;R-HSA-1430728:Metabolism;R-HSA-1614517:Sulfide oxidation to sulfate;R-HSA-1614558:Degradation of cysteine and homocysteine;R-HSA-71291:Metabolism of amino acids and derivatives	PWY-5350:thiosulfate disproportionation III (rhodanese)	-	-	-	Crohn's disease;Inflammatory bowel disease	GO:0006082:organic acid metabolic process;GO:0006403:RNA localization;GO:0006807:nitrogen compound metabolic process;GO:0006810:transport;GO:0006839:mitochondrial transport;GO:0008152:metabolic process;GO:0009056:catabolic process;GO:0009439:cyanate metabolic process;GO:0009440:cyanate catabolic process;GO:0009888:tissue development;GO:0009987:cellular process;GO:0015931:nucleobase-containing com…	GO:0003676:nucleic acid binding;GO:0003723:RNA binding;GO:0003824:catalytic activity;GO:0004792:thiosulfate sulfurtransferase activity;GO:0005488:binding;GO:0008097:5S rRNA binding;GO:0016740:transferase activity;GO:0016782:transferase activity, transferring sulfur-containing groups;GO:0016783:sulfurtransferase activity;GO:0019843:rRNA binding;GO:0097159:organic cyclic compound binding;GO:1901363…	GO:0005576:extracellular region;GO:0005615:extracellular space;GO:0005622:intracellular;GO:0005623:cell;GO:0005737:cytoplasm;GO:0005739:mitochondrion;GO:0005740:mitochondrial envelope;GO:0005743:mitochondrial inner membrane;GO:0005759:mitochondrial matrix;GO:0016020:membrane;GO:0019866:organelle inner membrane;GO:0031090:organelle membrane;GO:0031966:mitochondrial membrane;GO:0031967:organelle en…
SYBU	1.89953e-16	0.340285	0.397	0.166	4.6206e-12	0.453574	0.148156	NA	NA	NA	ENSG00000147642	ENSG00000147642	protein_coding	GRCh38.98	chr8	-	109573978	109691791	117814	hsa:55638:SYBU, GOLSYN, OCSYN, SNPHL	55638	syntabulin [Source:HGNC Symbol;Acc:HGNC:26011]	-	-	-	-	-	-	-	GO:0001678:cellular glucose homeostasis;GO:0002790:peptide secretion;GO:0002791:regulation of peptide secretion;GO:0006810:transport;GO:0007154:cell communication;GO:0007267:cell-cell signaling;GO:0008104:protein localization;GO:0009306:protein secretion;GO:0009743:response to carbohydrate;GO:0009746:response to hexose;GO:0009749:response to glucose;GO:0009914:hormone transport;GO:0009987:cellula…	GO:0000149:SNARE binding;GO:0005488:binding;GO:0005515:protein binding;GO:0008017:microtubule binding;GO:0008092:cytoskeletal protein binding;GO:0015631:tubulin binding;GO:0017075:syntaxin-1 binding;GO:0019894:kinesin binding;GO:0019905:syntaxin binding	GO:0000139:Golgi membrane;GO:0005622:intracellular;GO:0005623:cell;GO:0005634:nucleus;GO:0005654:nucleoplasm;GO:0005737:cytoplasm;GO:0005739:mitochondrion;GO:0005794:Golgi apparatus;GO:0005856:cytoskeleton;GO:0005874:microtubule;GO:0012505:endomembrane system;GO:0015630:microtubule cytoskeleton;GO:0016020:membrane;GO:0016021:integral component of membrane;GO:0016023:cytoplasmic, membrane-bounded …
ETNPPL	8.40876e-43	0.340155	0.925	0.841	2.04543e-38	2.62808	1.86602	NA	NA	NA	ENSG00000164089	ENSG00000164089	protein_coding	GRCh38.98	chr4	-	108742048	108763054	21007	hsa:64850:ETNPPL, AGXT2L1	64850	ethanolamine-phosphate phospho-lyase [Source:HGNC Symbol;Acc:HGNC:14404]	hsa01100:Metabolic pathways;hsa00564:Glycerophospholipid metabolism	R-HSA-1483213:Synthesis of PE;R-HSA-1483206:Glycerophospholipid biosynthesis;R-HSA-1430728:Metabolism;R-HSA-556833:Metabolism of lipids and lipoproteins;R-HSA-1483257:Phospholipid metabolism	-	-	-	-	Amyotrophic lateral sclerosis (sporadic)	GO:0006629:lipid metabolic process;GO:0006644:phospholipid metabolic process;GO:0006646:phosphatidylethanolamine biosynthetic process;GO:0006650:glycerophospholipid metabolic process;GO:0006793:phosphorus metabolic process;GO:0006796:phosphate-containing compound metabolic process;GO:0008152:metabolic process;GO:0008610:lipid biosynthetic process;GO:0008654:phospholipid biosynthetic process;GO:00…	GO:0003824:catalytic activity;GO:0005488:binding;GO:0005515:protein binding;GO:0008483:transaminase activity;GO:0016740:transferase activity;GO:0016769:transferase activity, transferring nitrogenous groups;GO:0016829:lyase activity;GO:0016835:carbon-oxygen lyase activity;GO:0016838:carbon-oxygen lyase activity, acting on phosphates;GO:0030170:pyridoxal phosphate binding;GO:0042802:identical prote…	GO:0005622:intracellular;GO:0005623:cell;GO:0005737:cytoplasm;GO:0005739:mitochondrion;GO:0005759:mitochondrial matrix;GO:0031974:membrane-enclosed lumen;GO:0043226:organelle;GO:0043227:membrane-bounded organelle;GO:0043229:intracellular organelle;GO:0043231:intracellular membrane-bounded organelle;GO:0043233:organelle lumen;GO:0044422:organelle part;GO:0044424:intracellular part;GO:0044429:mitoc…
ACTG1	1.09958e-40	0.339987	0.929	0.828	2.67472e-36	2.62777	1.86611	NA	NA	NA	ENSG00000184009	ENSG00000184009	protein_coding	GRCh38.98	chr17	-	81509971	81523847	13877	hsa:71:ACTG1, ACT, ACTG, BRWS2, DFNA20, DFNA26, HEL-176	71	actin gamma 1 [Source:HGNC Symbol;Acc:HGNC:144]	hsa04530:Tight junction;hsa04670:Leukocyte transendothelial migration;hsa05164:Influenza A;hsa04390:Hippo signaling pathway;hsa05205:Proteoglycans in cancer;hsa04015:Rap1 signaling pathway;hsa04810:Regulation of actin cytoskeleton;hsa04145:Phagosome;hsa05416:Viral myocarditis;hsa04921:Oxytocin signaling pathway;hsa05414:Dilated cardiomyopathy;hsa05132:Salmonella infection;hsa04611:Platelet activa…	R-HSA-2424491:DAP12 signaling;R-HSA-375165:NCAM signaling for neurite out-growth;R-HSA-2682334:EPH-Ephrin signaling;R-HSA-5654741:Signaling by FGFR3;R-HSA-5663213:RHO GTPases Activate WASPs and WAVEs;R-HSA-187037:NGF signalling via TRKA from the plasma membrane;R-HSA-8856828:Clathrin-mediated endocytosis;R-HSA-190236:Signaling by FGFR;R-HSA-5673001:RAF/MAP kinase cascade;R-HSA-190828:Gap junction…	-	P00031:Inflammation mediated by chemokine and cytokine signaling pathway;P00034:Integrin signalling pathway;P00044:Nicotinic acetylcholine receptor signaling pathway;P00029:Huntington disease;P00004:Alzheimer disease-presenilin pathway;P00016:Cytoskeletal regulation by Rho GTPase;P00012:Cadherin signaling pathway	614583:Baraitser-Winter syndrome 2;604717:Deafness, autosomal dominant 20/26	Nervous system diseases;Other nervous and sensory system diseases;H00604:Deafness, autosomal dominant	-	GO:0001775:cell activation;GO:0001894:tissue homeostasis;GO:0001895:retina homeostasis;GO:0002252:immune effector process;GO:0002253:activation of immune response;GO:0002376:immune system process;GO:0002429:immune response-activating cell surface receptor signaling pathway;GO:0002431:Fc receptor mediated stimulatory signaling pathway;GO:0002433:immune response-regulating cell surface receptor sig…	GO:0000166:nucleotide binding;GO:0001882:nucleoside binding;GO:0001883:purine nucleoside binding;GO:0005198:structural molecule activity;GO:0005200:structural constituent of cytoskeleton;GO:0005488:binding;GO:0005515:protein binding;GO:0005524:ATP binding;GO:0017076:purine nucleotide binding;GO:0019899:enzyme binding;GO:0030554:adenyl nucleotide binding;GO:0031625:ubiquitin protein ligase binding…	GO:0005576:extracellular region;GO:0005615:extracellular space;GO:0005622:intracellular;GO:0005623:cell;GO:0005634:nucleus;GO:0005737:cytoplasm;GO:0005829:cytosol;GO:0005856:cytoskeleton;GO:0005884:actin filament;GO:0005886:plasma membrane;GO:0005912:adherens junction;GO:0005924:cell-substrate adherens junction;GO:0005925:focal adhesion;GO:0015629:actin cytoskeleton;GO:0016020:membrane;GO:0030016…
CSGALNACT1	4.01328e-16	0.339492	0.665	0.453	9.76229e-12	0.963593	0.551865	NA	NA	NA	ENSG00000147408	ENSG00000147408	protein_coding	GRCh38.98	chr8	-	19404161	19758029	353869	hsa:55790:CSGALNACT1, CSGalNAcT-1, ChGn, beta4GalNAcT	55790	chondroitin sulfate N-acetylgalactosaminyltransferase 1 [Source:HGNC Symbol;Acc:HGNC:24290]	hsa01100:Metabolic pathways;hsa00532:Glycosaminoglycan biosynthesis - chondroitin sulfate / dermatan sulfate	R-HSA-1630316:Glycosaminoglycan metabolism;R-HSA-1430728:Metabolism;R-HSA-2022870:Chondroitin sulfate biosynthesis;R-HSA-1793185:Chondroitin sulfate/dermatan sulfate metabolism;R-HSA-71387:Metabolism of carbohydrates	PWY-6571:dermatan sulfate biosynthesis;PWY-6566:chondroitin biosynthesis;PWY-6569:chondroitin sulfate biosynthesis	-	-	-	Response to antidepressant treatment (citalopram)	GO:0000271:polysaccharide biosynthetic process;GO:0001501:skeletal system development;GO:0001503:ossification;GO:0001958:endochondral ossification;GO:0005975:carbohydrate metabolic process;GO:0005976:polysaccharide metabolic process;GO:0006022:aminoglycan metabolic process;GO:0006023:aminoglycan biosynthetic process;GO:0006024:glycosaminoglycan biosynthetic process;GO:0006029:proteoglycan metabol…	GO:0003824:catalytic activity;GO:0005488:binding;GO:0008194:UDP-glycosyltransferase activity;GO:0008376:acetylgalactosaminyltransferase activity;GO:0008955:peptidoglycan glycosyltransferase activity;GO:0015020:glucuronosyltransferase activity;GO:0016740:transferase activity;GO:0016757:transferase activity, transferring glycosyl groups;GO:0016758:transferase activity, transferring hexosyl groups;G…	GO:0000139:Golgi membrane;GO:0005622:intracellular;GO:0005623:cell;GO:0005737:cytoplasm;GO:0005794:Golgi apparatus;GO:0005795:Golgi stack;GO:0012505:endomembrane system;GO:0016020:membrane;GO:0016021:integral component of membrane;GO:0030173:integral component of Golgi membrane;GO:0031090:organelle membrane;GO:0031224:intrinsic component of membrane;GO:0031228:intrinsic component of Golgi membran…
PWP1	4.57376e-17	0.338985	0.421	0.172	1.11257e-12	0.479227	0.169473	NA	NA	NA	ENSG00000136045	ENSG00000136045	protein_coding	GRCh38.98	chr12	+	107685799	107713162	27364	hsa:11137:PWP1, IEF-SSP-9502	11137	PWP1 homolog, endonuclein [Source:HGNC Symbol;Acc:HGNC:17015]	-	-	-	-	-	-	Acne (severe)	GO:0006139:nucleobase-containing compound metabolic process;GO:0006351:transcription, DNA-templated;GO:0006725:cellular aromatic compound metabolic process;GO:0006807:nitrogen compound metabolic process;GO:0008152:metabolic process;GO:0009058:biosynthetic process;GO:0009059:macromolecule biosynthetic process;GO:0009987:cellular process;GO:0010467:gene expression;GO:0016070:RNA metabolic process;G…	-	GO:0005622:intracellular;GO:0005623:cell;GO:0005634:nucleus;GO:0005730:nucleolus;GO:0005737:cytoplasm;GO:0005794:Golgi apparatus;GO:0012505:endomembrane system;GO:0031974:membrane-enclosed lumen;GO:0031981:nuclear lumen;GO:0043226:organelle;GO:0043227:membrane-bounded organelle;GO:0043228:non-membrane-bounded organelle;GO:0043229:intracellular organelle;GO:0043231:intracellular membrane-bounded o…
HERPUD1	6.32312e-15	0.338889	0.574	0.35	1.5381e-10	0.759304	0.390994	NA	NA	NA	ENSG00000051108	ENSG00000051108	protein_coding	GRCh38.98	chr16	+	56932142	56944864	12723	hsa:9709:HERPUD1, HERP, Mif1, SUP	9709	homocysteine inducible ER protein with ubiquitin like domain 1 [Source:HGNC Symbol;Acc:HGNC:13744]	hsa04141:Protein processing in endoplasmic reticulum	R-HSA-380994:ATF4 activates genes;R-HSA-392499:Metabolism of proteins;R-HSA-381119:Unfolded Protein Response (UPR);R-HSA-381042:PERK regulates gene expression	-	-	-	-	HDL cholesterol;Metabolic syndrome;Cardiovascular disease risk factors;HDL Cholesterol in HIV-infection;Diisocyanate-induced asthma	GO:0006464:cellular protein modification process;GO:0006508:proteolysis;GO:0006511:ubiquitin-dependent protein catabolic process;GO:0006810:transport;GO:0006873:cellular ion homeostasis;GO:0006874:cellular calcium ion homeostasis;GO:0006875:cellular metal ion homeostasis;GO:0006886:intracellular protein transport;GO:0006915:apoptotic process;GO:0006950:response to stress;GO:0006984:ER-nucleus sig…	GO:0005488:binding;GO:0005515:protein binding;GO:0044325:ion channel binding	GO:0005622:intracellular;GO:0005623:cell;GO:0005737:cytoplasm;GO:0005783:endoplasmic reticulum;GO:0005789:endoplasmic reticulum membrane;GO:0012505:endomembrane system;GO:0016020:membrane;GO:0016021:integral component of membrane;GO:0016234:inclusion body;GO:0031224:intrinsic component of membrane;GO:0032991:macromolecular complex;GO:0034702:ion channel complex;GO:0034703:cation channel complex;G…
PRDX6	6.05164e-27	0.338729	0.892	0.747	1.47206e-22	2.19138	1.52354	NA	NA	NA	ENSG00000117592	ENSG00000117592	protein_coding	GRCh38.98	chr1	+	173477330	173488815	11486	hsa:9588:PRDX6, 1-Cys, AOP2, HEL-S-128m, NSGPx, PRX, aiPLA2, p29	9588	peroxiredoxin 6 [Source:HGNC Symbol;Acc:HGNC:16753]	hsa01100:Metabolic pathways	R-HSA-2262752:Cellular responses to stress;R-HSA-3299685:Detoxification of Reactive Oxygen Species	-	-	-	-	-	GO:0000302:response to reactive oxygen species;GO:0006629:lipid metabolic process;GO:0006950:response to stress;GO:0006979:response to oxidative stress;GO:0008152:metabolic process;GO:0009056:catabolic process;GO:0009636:response to toxic substance;GO:0009987:cellular process;GO:0016042:lipid catabolic process;GO:0042221:response to chemical;GO:0042743:hydrogen peroxide metabolic process;GO:00427…	GO:0003824:catalytic activity;GO:0004601:peroxidase activity;GO:0004602:glutathione peroxidase activity;GO:0005488:binding;GO:0005515:protein binding;GO:0016209:antioxidant activity;GO:0016491:oxidoreductase activity;GO:0016684:oxidoreductase activity, acting on peroxide as acceptor;GO:0016787:hydrolase activity;GO:0019899:enzyme binding;GO:0031625:ubiquitin protein ligase binding;GO:0044389:ubiq…	GO:0000323:lytic vacuole;GO:0005576:extracellular region;GO:0005615:extracellular space;GO:0005622:intracellular;GO:0005623:cell;GO:0005737:cytoplasm;GO:0005764:lysosome;GO:0005773:vacuole;GO:0005829:cytosol;GO:0016020:membrane;GO:0016023:cytoplasmic, membrane-bounded vesicle;GO:0031410:cytoplasmic vesicle;GO:0031982:vesicle;GO:0031988:membrane-bounded vesicle;GO:0043226:organelle;GO:0043227:memb…
LDHB	7.97269e-26	0.336465	0.934	0.766	1.93936e-21	2.55391	1.81462	NA	NA	NA	ENSG00000111716	ENSG00000111716	protein_coding	GRCh38.98	chr12	-	21635342	21757857	122516	hsa:3945:LDHB, HEL-S-281, LDH-B, LDH-H, LDHBD, TRG-5	3945	lactate dehydrogenase B [Source:HGNC Symbol;Acc:HGNC:6541]	hsa01100:Metabolic pathways;hsa00010:Glycolysis / Gluconeogenesis;hsa00620:Pyruvate metabolism;hsa04922:Glucagon signaling pathway;hsa00270:Cysteine and methionine metabolism;hsa00640:Propanoate metabolism	R-HSA-70268:Pyruvate metabolism;R-HSA-1430728:Metabolism;R-HSA-1428517:The citric acid (TCA) cycle and respiratory electron transport;R-HSA-71406:Pyruvate metabolism and Citric Acid (TCA) cycle	PWY-5481:lactate fermentation (reoxidation of cytosolic NADH)	-	614128:Lactate dehydrogenase-B deficiency	-	-	GO:0005975:carbohydrate metabolic process;GO:0006082:organic acid metabolic process;GO:0006089:lactate metabolic process;GO:0006090:pyruvate metabolic process;GO:0006139:nucleobase-containing compound metabolic process;GO:0006725:cellular aromatic compound metabolic process;GO:0006732:coenzyme metabolic process;GO:0006733:oxidoreduction coenzyme metabolic process;GO:0006753:nucleoside phosphate m…	GO:0000166:nucleotide binding;GO:0003824:catalytic activity;GO:0004457:lactate dehydrogenase activity;GO:0004459:L-lactate dehydrogenase activity;GO:0005488:binding;GO:0005515:protein binding;GO:0016491:oxidoreductase activity;GO:0016614:oxidoreductase activity, acting on CH-OH group of donors;GO:0016616:oxidoreductase activity, acting on the CH-OH group of donors, NAD or NADP as acceptor;GO:0019…	GO:0005576:extracellular region;GO:0005622:intracellular;GO:0005623:cell;GO:0005737:cytoplasm;GO:0005739:mitochondrion;GO:0005829:cytosol;GO:0016020:membrane;GO:0031982:vesicle;GO:0031988:membrane-bounded vesicle;GO:0043209:myelin sheath;GO:0043226:organelle;GO:0043227:membrane-bounded organelle;GO:0043229:intracellular organelle;GO:0043230:extracellular organelle;GO:0043231:intracellular membran…
CIB1	1.71256e-14	0.336011	0.593	0.384	4.16579e-10	0.82205	0.443481	NA	NA	NA	ENSG00000185043	ENSG00000185043	protein_coding	GRCh38.98	chr15	-	90229975	90234047	4073	hsa:10519:CIB1, CIB, CIBP, KIP1, PRKDCIP, SIP2-28	10519	calcium and integrin binding 1 [Source:HGNC Symbol;Acc:HGNC:16920]	-	-	-	-	-	-	-	GO:0000003:reproduction;GO:0000165:MAPK cascade;GO:0000226:microtubule cytoskeleton organization;GO:0000278:mitotic cell cycle;GO:0000902:cell morphogenesis;GO:0000904:cell morphogenesis involved in differentiation;GO:0001525:angiogenesis;GO:0001558:regulation of cell growth;GO:0001568:blood vessel development;GO:0001667:ameboidal-type cell migration;GO:0001932:regulation of protein phosphorylati…	GO:0004857:enzyme inhibitor activity;GO:0004860:protein kinase inhibitor activity;GO:0005488:binding;GO:0005509:calcium ion binding;GO:0005515:protein binding;GO:0008022:protein C-terminus binding;GO:0008427:calcium-dependent protein kinase inhibitor activity;GO:0010858:calcium-dependent protein kinase regulator activity;GO:0017016:Ras GTPase binding;GO:0019207:kinase regulator activity;GO:001921…	GO:0001726:ruffle;GO:0005576:extracellular region;GO:0005622:intracellular;GO:0005623:cell;GO:0005634:nucleus;GO:0005654:nucleoplasm;GO:0005737:cytoplasm;GO:0005783:endoplasmic reticulum;GO:0005794:Golgi apparatus;GO:0005813:centrosome;GO:0005815:microtubule organizing center;GO:0005856:cytoskeleton;GO:0005886:plasma membrane;GO:0012505:endomembrane system;GO:0015630:microtubule cytoskeleton;GO:0…
NDUFS3	1.62164e-15	0.335733	0.695	0.503	3.94463e-11	1.06942	0.639774	NA	NA	NA	ENSG00000213619	ENSG00000213619	protein_coding	GRCh38.98	chr11	+	47565336	47584562	19227	hsa:4722:NDUFS3, CI-30	4722	NADH:ubiquinone oxidoreductase core subunit S3 [Source:HGNC Symbol;Acc:HGNC:7710]	hsa01100:Metabolic pathways;hsa04932:Non-alcoholic fatty liver disease (NAFLD);hsa05010:Alzheimer's disease;hsa05012:Parkinson's disease;hsa05016:Huntington's disease;hsa00190:Oxidative phosphorylation	R-HSA-1430728:Metabolism;R-HSA-1428517:The citric acid (TCA) cycle and respiratory electron transport;R-HSA-6799198:Complex I biogenesis;R-HSA-611105:Respiratory electron transport;R-HSA-163200:Respiratory electron transport, ATP synthesis by chemiosmotic coupling, and heat production by uncoupling proteins.	-	-	252010:Mitochondrial complex I deficiency;256000:Leigh syndrome	Congenital disorders of metabolism;Mitochondrial diseases;H00473:Mitochondrial respiratory chain deficiencies (MRCD);H01354:Leigh syndrome	Body mass index	GO:0001558:regulation of cell growth;GO:0006091:generation of precursor metabolites and energy;GO:0006119:oxidative phosphorylation;GO:0006120:mitochondrial electron transport, NADH to ubiquinone;GO:0006139:nucleobase-containing compound metabolic process;GO:0006163:purine nucleotide metabolic process;GO:0006461:protein complex assembly;GO:0006725:cellular aromatic compound metabolic process;GO:0…	GO:0003824:catalytic activity;GO:0003954:NADH dehydrogenase activity;GO:0005488:binding;GO:0005515:protein binding;GO:0008137:NADH dehydrogenase (ubiquinone) activity;GO:0009055:electron carrier activity;GO:0016491:oxidoreductase activity;GO:0016651:oxidoreductase activity, acting on NAD(P)H;GO:0016655:oxidoreductase activity, acting on NAD(P)H, quinone or similar compound as acceptor;GO:0050136:…	GO:0005622:intracellular;GO:0005623:cell;GO:0005634:nucleus;GO:0005737:cytoplasm;GO:0005739:mitochondrion;GO:0005740:mitochondrial envelope;GO:0005743:mitochondrial inner membrane;GO:0005746:mitochondrial respiratory chain;GO:0005747:mitochondrial respiratory chain complex I;GO:0005759:mitochondrial matrix;GO:0016020:membrane;GO:0019866:organelle inner membrane;GO:0030964:NADH dehydrogenase compl…
HSPA5	5.56788e-19	0.335489	0.797	0.65	1.35439e-14	1.52243	0.999062	NA	NA	NA	ENSG00000044574	ENSG00000044574	protein_coding	GRCh38.98	chr9	-	125234853	125241343	6491	hsa:3309:HSPA5, BIP, GRP78, HEL-S-89n, MIF2	3309	heat shock protein family A (Hsp70) member 5 [Source:HGNC Symbol;Acc:HGNC:5238]	hsa04612:Antigen processing and presentation;hsa05020:Prion diseases;hsa04918:Thyroid hormone synthesis;hsa04141:Protein processing in endoplasmic reticulum;hsa03060:Protein export	R-HSA-168256:Immune System;R-HSA-1280218:Adaptive Immune System;R-HSA-392499:Metabolism of proteins;R-HSA-381119:Unfolded Protein Response (UPR);R-HSA-983169:Class I MHC mediated antigen processing & presentation;R-HSA-3371453:Regulation of HSF1-mediated heat shock response;R-HSA-109582:Hemostasis;R-HSA-2262752:Cellular responses to stress;R-HSA-76005:Response to elevated platelet cytosolic Ca2+;…	-	P00049:Parkinson disease;P00006:Apoptosis signaling pathway	-	-	-	GO:0001932:regulation of protein phosphorylation;GO:0001934:positive regulation of protein phosphorylation;GO:0006139:nucleobase-containing compound metabolic process;GO:0006351:transcription, DNA-templated;GO:0006355:regulation of transcription, DNA-templated;GO:0006357:regulation of transcription from RNA polymerase II promoter;GO:0006366:transcription from RNA polymerase II promoter;GO:0006457…	GO:0000166:nucleotide binding;GO:0001882:nucleoside binding;GO:0001883:purine nucleoside binding;GO:0001948:glycoprotein binding;GO:0003824:catalytic activity;GO:0005488:binding;GO:0005509:calcium ion binding;GO:0005515:protein binding;GO:0005524:ATP binding;GO:0016462:pyrophosphatase activity;GO:0016787:hydrolase activity;GO:0016817:hydrolase activity, acting on acid anhydrides;GO:0016818:hydrol…	GO:0005576:extracellular region;GO:0005622:intracellular;GO:0005623:cell;GO:0005634:nucleus;GO:0005737:cytoplasm;GO:0005739:mitochondrion;GO:0005783:endoplasmic reticulum;GO:0005788:endoplasmic reticulum lumen;GO:0005789:endoplasmic reticulum membrane;GO:0005790:smooth endoplasmic reticulum;GO:0005793:endoplasmic reticulum-Golgi intermediate compartment;GO:0005886:plasma membrane;GO:0005912:adher…
HSPA1B	1.06322e-10	0.334052	0.48	0.284	2.58628e-06	0.757691	0.394386	NA	NA	NA	ENSG00000204388	ENSG00000204388	protein_coding	GRCh38.98	chr6	+	31827738	31830254	2517	hsa:3304:HSPA1B, HSP70-1B, HSP70-2, HSP70.2	3304	heat shock protein family A (Hsp70) member 1B [Source:HGNC Symbol;Acc:HGNC:5233]	hsa05162:Measles;hsa05164:Influenza A;hsa04213:Longevity regulating pathway - multiple species;hsa04010:MAPK signaling pathway;hsa04144:Endocytosis;hsa03040:Spliceosome;hsa04612:Antigen processing and presentation;hsa05169:Epstein-Barr virus infection;hsa05145:Toxoplasmosis;hsa05134:Legionellosis;hsa04915:Estrogen signaling pathway;hsa04141:Protein processing in endoplasmic reticulum	R-HSA-168330:Viral RNP Complexes in the Host Cell Nucleus;R-HSA-168254:Influenza Infection;R-HSA-168255:Influenza Life Cycle;R-HSA-450531:Regulation of mRNA stability by proteins that bind AU-rich elements;R-HSA-3371453:Regulation of HSF1-mediated heat shock response;R-HSA-2262752:Cellular responses to stress;R-HSA-3371571:HSF1-dependent transactivation;R-HSA-450408:AUF1 (hnRNP D0) binds and dest…	-	P00049:Parkinson disease;P00006:Apoptosis signaling pathway	-	-	-	GO:0000394:RNA splicing, via endonucleolytic cleavage and ligation;GO:0000723:telomere maintenance;GO:0001816:cytokine production;GO:0001817:regulation of cytokine production;GO:0001819:positive regulation of cytokine production;GO:0001959:regulation of cytokine-mediated signaling pathway;GO:0001961:positive regulation of cytokine-mediated signaling pathway;GO:0002218:activation of innate immune …	GO:0000166:nucleotide binding;GO:0001618:virus receptor activity;GO:0001664:G-protein coupled receptor binding;GO:0001882:nucleoside binding;GO:0001883:purine nucleoside binding;GO:0003824:catalytic activity;GO:0004872:receptor activity;GO:0005102:receptor binding;GO:0005488:binding;GO:0005515:protein binding;GO:0005524:ATP binding;GO:0016462:pyrophosphatase activity;GO:0016787:hydrolase activity…	GO:0000151:ubiquitin ligase complex;GO:0005576:extracellular region;GO:0005615:extracellular space;GO:0005622:intracellular;GO:0005623:cell;GO:0005634:nucleus;GO:0005654:nucleoplasm;GO:0005737:cytoplasm;GO:0005739:mitochondrion;GO:0005813:centrosome;GO:0005814:centriole;GO:0005815:microtubule organizing center;GO:0005829:cytosol;GO:0005856:cytoskeleton;GO:0005912:adherens junction;GO:0005924:cell…
LEPROT	7.07099e-18	0.333786	0.767	0.603	1.72002e-13	1.28368	0.811989	NA	NA	NA	ENSG00000213625	ENSG00000213625	protein_coding	GRCh38.98	chr1	+	65420587	65436007	15421	hsa:54741:LEPROT, LEPR, OB-RGRP, OBRGRP, VPS55	54741	leptin receptor overlapping transcript [Source:HGNC Symbol;Acc:HGNC:29477]	-	-	-	-	-	-	-	GO:0006605:protein targeting;GO:0006626:protein targeting to mitochondrion;GO:0006810:transport;GO:0006839:mitochondrial transport;GO:0006886:intracellular protein transport;GO:0006996:organelle organization;GO:0007005:mitochondrion organization;GO:0007154:cell communication;GO:0007165:signal transduction;GO:0007166:cell surface receptor signaling pathway;GO:0007167:enzyme linked receptor protein…	GO:0005102:receptor binding;GO:0005488:binding;GO:0005515:protein binding	GO:0000139:Golgi membrane;GO:0005622:intracellular;GO:0005623:cell;GO:0005737:cytoplasm;GO:0005768:endosome;GO:0005773:vacuole;GO:0005774:vacuolar membrane;GO:0005794:Golgi apparatus;GO:0010008:endosome membrane;GO:0012505:endomembrane system;GO:0016020:membrane;GO:0016021:integral component of membrane;GO:0031090:organelle membrane;GO:0031224:intrinsic component of membrane;GO:0043226:organelle;…
ANKRD12	8.04914e-15	0.333764	0.659	0.453	1.95795e-10	0.963505	0.557969	NA	NA	NA	ENSG00000101745	ENSG00000101745	protein_coding	GRCh38.98	chr18	+	9136228	9285985	149758	hsa:23253:ANKRD12, ANCO-2, ANCO1, GAC-1, Nbla00144	23253	ankyrin repeat domain 12 [Source:HGNC Symbol;Acc:HGNC:29135]	-	-	-	-	-	-	Emphysema imaging phenotypes	-	-	GO:0005622:intracellular;GO:0005623:cell;GO:0005634:nucleus;GO:0005654:nucleoplasm;GO:0005737:cytoplasm;GO:0031974:membrane-enclosed lumen;GO:0031981:nuclear lumen;GO:0043226:organelle;GO:0043227:membrane-bounded organelle;GO:0043229:intracellular organelle;GO:0043231:intracellular membrane-bounded organelle;GO:0043233:organelle lumen;GO:0044422:organelle part;GO:0044424:intracellular part;GO:004…
SMS	1.47526e-14	0.33375	0.549	0.316	3.58858e-10	0.706987	0.354445	NA	NA	NA	ENSG00000102172	ENSG00000102172	protein_coding	GRCh38.98	chrX	+	21940709	21994837	54129	hsa:6611:SMS, MRSR, SPMSY, SRS, SpS	6611	spermine synthase [Source:HGNC Symbol;Acc:HGNC:11123]	hsa01100:Metabolic pathways;hsa00330:Arginine and proline metabolism;hsa00480:Glutathione metabolism;hsa00410:beta-Alanine metabolism;hsa00270:Cysteine and methionine metabolism	R-HSA-1430728:Metabolism;R-HSA-351202:Metabolism of polyamines;R-HSA-71291:Metabolism of amino acids and derivatives	ARGSPECAT-PWY:spermine biosynthesis	-	309583:Mental retardation, X-linked, Snyder-Robinson type	Other congenital disorders;Others;H00597:Snyder-Robinson syndrome	-	GO:0006082:organic acid metabolic process;GO:0006520:cellular amino acid metabolic process;GO:0006555:methionine metabolic process;GO:0006576:cellular biogenic amine metabolic process;GO:0006595:polyamine metabolic process;GO:0006596:polyamine biosynthetic process;GO:0006597:spermine biosynthetic process;GO:0006807:nitrogen compound metabolic process;GO:0008152:metabolic process;GO:0008215:spermi…	GO:0003824:catalytic activity;GO:0016740:transferase activity;GO:0016765:transferase activity, transferring alkyl or aryl (other than methyl) groups;GO:0016768:spermine synthase activity	GO:0005576:extracellular region;GO:0005622:intracellular;GO:0005623:cell;GO:0005737:cytoplasm;GO:0005829:cytosol;GO:0031982:vesicle;GO:0031988:membrane-bounded vesicle;GO:0043226:organelle;GO:0043227:membrane-bounded organelle;GO:0043230:extracellular organelle;GO:0044421:extracellular region part;GO:0044424:intracellular part;GO:0044444:cytoplasmic part;GO:0044464:cell part;GO:0070062:extracellu…
OCIAD1	9.82579e-20	0.333209	0.794	0.622	2.39012e-15	1.37907	0.888435	NA	NA	NA	ENSG00000109180	ENSG00000109180	protein_coding	GRCh38.98	chr4	+	48805212	48861817	56606	hsa:54940:OCIAD1, ASRIJ, OCIA, TPA018	54940	OCIA domain containing 1 [Source:HGNC Symbol;Acc:HGNC:16074]	-	-	-	-	-	-	-	-	GO:0005488:binding;GO:0005515:protein binding	GO:0005622:intracellular;GO:0005623:cell;GO:0005737:cytoplasm;GO:0005739:mitochondrion;GO:0005768:endosome;GO:0005773:vacuole;GO:0012505:endomembrane system;GO:0016020:membrane;GO:0043226:organelle;GO:0043227:membrane-bounded organelle;GO:0043229:intracellular organelle;GO:0043231:intracellular membrane-bounded organelle;GO:0044424:intracellular part;GO:0044444:cytoplasmic part;GO:0044464:cell pa…
ITM2C	6.49094e-71	0.333189	0.982	0.922	1.57892e-66	3.41765	2.50664	NA	NA	NA	ENSG00000135916	ENSG00000135916	protein_coding	GRCh38.98	chr2	+	230864639	230879248	14610	hsa:81618:ITM2C, BRI3, BRICD2C, E25, E25C, ITM3	81618	integral membrane protein 2C [Source:HGNC Symbol;Acc:HGNC:6175]	-	-	-	-	-	-	-	GO:0006915:apoptotic process;GO:0007154:cell communication;GO:0007165:signal transduction;GO:0007166:cell surface receptor signaling pathway;GO:0007275:multicellular organism development;GO:0007399:nervous system development;GO:0008152:metabolic process;GO:0008219:cell death;GO:0009058:biosynthetic process;GO:0009059:macromolecule biosynthetic process;GO:0009100:glycoprotein metabolic process;GO:…	GO:0000166:nucleotide binding;GO:0001540:beta-amyloid binding;GO:0001882:nucleoside binding;GO:0001883:purine nucleoside binding;GO:0005488:binding;GO:0005515:protein binding;GO:0005524:ATP binding;GO:0017076:purine nucleotide binding;GO:0030554:adenyl nucleotide binding;GO:0032549:ribonucleoside binding;GO:0032550:purine ribonucleoside binding;GO:0032553:ribonucleotide binding;GO:0032555:purine …	GO:0000323:lytic vacuole;GO:0005576:extracellular region;GO:0005622:intracellular;GO:0005623:cell;GO:0005737:cytoplasm;GO:0005764:lysosome;GO:0005765:lysosomal membrane;GO:0005773:vacuole;GO:0005774:vacuolar membrane;GO:0005794:Golgi apparatus;GO:0005886:plasma membrane;GO:0012505:endomembrane system;GO:0016020:membrane;GO:0016021:integral component of membrane;GO:0031090:organelle membrane;GO:00…
RO60	3.07396e-14	0.331589	0.635	0.416	7.4774e-10	0.921708	0.527106	NA	NA	NA	ENSG00000116747	ENSG00000116747	protein_coding	GRCh38.98	chr1	+	193059422	193091777	32356	hsa:6738:TROVE2, RO60, RORNP, SSA2	6738	Ro60, Y RNA binding protein [Source:HGNC Symbol;Acc:HGNC:11313]	hsa05322:Systemic lupus erythematosus	-	-	-	-	-	-	GO:0000902:cell morphogenesis;GO:0002376:immune system process;GO:0002520:immune system development;GO:0006139:nucleobase-containing compound metabolic process;GO:0006351:transcription, DNA-templated;GO:0006383:transcription from RNA polymerase III promoter;GO:0006725:cellular aromatic compound metabolic process;GO:0006807:nitrogen compound metabolic process;GO:0007154:cell communication;GO:00071…	GO:0003676:nucleic acid binding;GO:0003723:RNA binding;GO:0005488:binding;GO:0017069:snRNA binding;GO:0030620:U2 snRNA binding;GO:0043167:ion binding;GO:0043169:cation binding;GO:0046872:metal ion binding;GO:0097159:organic cyclic compound binding;GO:1901363:heterocyclic compound binding	GO:0005622:intracellular;GO:0005623:cell;GO:0005634:nucleus;GO:0005737:cytoplasm;GO:0030529:intracellular ribonucleoprotein complex;GO:0032991:macromolecular complex;GO:0043226:organelle;GO:0043227:membrane-bounded organelle;GO:0043229:intracellular organelle;GO:0043231:intracellular membrane-bounded organelle;GO:0044424:intracellular part;GO:0044464:cell part
NKAIN3	1.36148e-13	0.330265	0.494	0.3	3.31181e-09	0.611942	0.282124	NA	NA	NA	ENSG00000185942	ENSG00000185942	protein_coding	GRCh38.98	chr8	+	62248591	62999652	751062	hsa:286183:NKAIN3, FAM77D	286183	sodium/potassium transporting ATPase interacting 3 [Source:HGNC Symbol;Acc:HGNC:26829]	-	-	-	-	-	-	Allergic rhinitis;Response to Vitamin E supplementation;Periodontitis (PAL4Q3);Amyotrophic lateral sclerosis (sporadic);Bulimia nervosa;Urate levels in overweight individuals	-	-	-
SLC3A2	1.97107e-51	0.330231	0.92	0.838	4.79463e-47	2.82801	2.04483	NA	NA	NA	ENSG00000168003	ENSG00000168003	protein_coding	GRCh38.98	chr11	+	62856102	62888875	32774	hsa:6520:SLC3A2, 4F2, 4F2HC, 4T2HC, CD98, CD98HC, MDU1, NACAE	6520	solute carrier family 3 member 2 [Source:HGNC Symbol;Acc:HGNC:11026]	hsa04150:mTOR signaling pathway;hsa04974:Protein digestion and absorption	R-HSA-382551:Transmembrane transport of small molecules;R-HSA-109582:Hemostasis;R-HSA-425407:SLC-mediated transmembrane transport;R-HSA-210991:Basigin interactions;R-HSA-202733:Cell surface interactions at the vascular wall;R-HSA-425393:Transport of inorganic cations/anions and amino acids/oligopeptides;R-HSA-352230:Amino acid transport across the plasma membrane	-	-	-	-	-	GO:0002376:immune system process;GO:0005975:carbohydrate metabolic process;GO:0006810:transport;GO:0006811:ion transport;GO:0006812:cation transport;GO:0006814:sodium ion transport;GO:0006816:calcium ion transport;GO:0006820:anion transport;GO:0006865:amino acid transport;GO:0006928:movement of cell or subcellular component;GO:0008152:metabolic process;GO:0009987:cellular process;GO:0010033:respo…	GO:0003676:nucleic acid binding;GO:0003723:RNA binding;GO:0003725:double-stranded RNA binding;GO:0003824:catalytic activity;GO:0005215:transporter activity;GO:0005342:organic acid transmembrane transporter activity;GO:0005432:calcium:sodium antiporter activity;GO:0005488:binding;GO:0005515:protein binding;GO:0008324:cation transmembrane transporter activity;GO:0015075:ion transmembrane transporte…	GO:0005576:extracellular region;GO:0005622:intracellular;GO:0005623:cell;GO:0005634:nucleus;GO:0005737:cytoplasm;GO:0005886:plasma membrane;GO:0009986:cell surface;GO:0016020:membrane;GO:0016021:integral component of membrane;GO:0016023:cytoplasmic, membrane-bounded vesicle;GO:0016324:apical plasma membrane;GO:0031224:intrinsic component of membrane;GO:0031410:cytoplasmic vesicle;GO:0031982:vesic…
NRP2	5.76983e-18	0.329052	0.264	0.041	1.40351e-13	0.297535	0.0329148	NA	NA	NA	ENSG00000118257	ENSG00000118257	protein_coding	GRCh38.98	chr2	+	205681990	205798133	116144	hsa:8828:NRP2, NP2, NPN2, PRO2714, VEGF165R2	8828	neuropilin 2 [Source:HGNC Symbol;Acc:HGNC:8005]	-	R-HSA-1266738:Developmental Biology;R-HSA-422475:Axon guidance;R-HSA-162582:Signal Transduction;R-HSA-447038:NrCAM interactions;R-HSA-373760:L1CAM interactions;R-HSA-194138:Signaling by VEGF;R-HSA-194306:Neurophilin interactions with VEGF and VEGFR	-	-	-	-	Diisocyanate-induced asthma	GO:0000902:cell morphogenesis;GO:0000904:cell morphogenesis involved in differentiation;GO:0001525:angiogenesis;GO:0001568:blood vessel development;GO:0001667:ameboidal-type cell migration;GO:0001755:neural crest cell migration;GO:0001764:neuron migration;GO:0001935:endothelial cell proliferation;GO:0001936:regulation of endothelial cell proliferation;GO:0001938:positive regulation of endothelial…	GO:0003824:catalytic activity;GO:0004672:protein kinase activity;GO:0004713:protein tyrosine kinase activity;GO:0004714:transmembrane receptor protein tyrosine kinase activity;GO:0004871:signal transducer activity;GO:0004872:receptor activity;GO:0004888:transmembrane signaling receptor activity;GO:0005021:vascular endothelial growth factor-activated receptor activity;GO:0005488:binding;GO:0005515…	GO:0002116:semaphorin receptor complex;GO:0005576:extracellular region;GO:0005623:cell;GO:0005886:plasma membrane;GO:0016020:membrane;GO:0016021:integral component of membrane;GO:0030424:axon;GO:0031224:intrinsic component of membrane;GO:0032991:macromolecular complex;GO:0042995:cell projection;GO:0043005:neuron projection;GO:0043234:protein complex;GO:0043235:receptor complex;GO:0044425:membrane…
TMEM59	3.54384e-31	0.328886	0.883	0.756	8.62039e-27	1.98648	1.37769	NA	NA	NA	ENSG00000116209	ENSG00000116209	protein_coding	GRCh38.98	chr1	-	54026681	54053504	26824	hsa:9528:TMEM59, C1orf8, DCF1, HSPC001, PRO195, UNQ169	9528	transmembrane protein 59 [Source:HGNC Symbol;Acc:HGNC:1239]	-	-	-	-	-	-	Parkinson disease and lewy body pathology	GO:0005975:carbohydrate metabolic process;GO:0006109:regulation of carbohydrate metabolic process;GO:0006464:cellular protein modification process;GO:0006486:protein glycosylation;GO:0006508:proteolysis;GO:0006914:autophagy;GO:0007009:plasma membrane organization;GO:0008104:protein localization;GO:0008152:metabolic process;GO:0009058:biosynthetic process;GO:0009059:macromolecule biosynthetic proc…	GO:0003824:catalytic activity;GO:0004175:endopeptidase activity;GO:0005488:binding;GO:0005515:protein binding;GO:0008233:peptidase activity;GO:0016787:hydrolase activity;GO:0070011:peptidase activity, acting on L-amino acid peptides	GO:0000137:Golgi cis cisterna;GO:0000138:Golgi trans cisterna;GO:0000139:Golgi membrane;GO:0000323:lytic vacuole;GO:0005576:extracellular region;GO:0005622:intracellular;GO:0005623:cell;GO:0005737:cytoplasm;GO:0005764:lysosome;GO:0005765:lysosomal membrane;GO:0005768:endosome;GO:0005770:late endosome;GO:0005773:vacuole;GO:0005774:vacuolar membrane;GO:0005794:Golgi apparatus;GO:0005795:Golgi stack…
ILF2	4.67681e-15	0.328853	0.437	0.216	1.13763e-10	0.505492	0.198627	NA	NA	NA	ENSG00000143621	ENSG00000143621	protein_coding	GRCh38.98	chr1	-	153661788	153671028	9241	hsa:3608:ILF2, NF45, PRO3063	3608	interleukin enhancer binding factor 2 [Source:HGNC Symbol;Acc:HGNC:6037]	-	-	-	-	-	-	-	GO:0002376:immune system process;GO:0006139:nucleobase-containing compound metabolic process;GO:0006351:transcription, DNA-templated;GO:0006355:regulation of transcription, DNA-templated;GO:0006725:cellular aromatic compound metabolic process;GO:0006807:nitrogen compound metabolic process;GO:0006955:immune response;GO:0008152:metabolic process;GO:0009058:biosynthetic process;GO:0009059:macromolec…	GO:0000166:nucleotide binding;GO:0001882:nucleoside binding;GO:0001883:purine nucleoside binding;GO:0003676:nucleic acid binding;GO:0003677:DNA binding;GO:0003723:RNA binding;GO:0003725:double-stranded RNA binding;GO:0003824:catalytic activity;GO:0005488:binding;GO:0005515:protein binding;GO:0005524:ATP binding;GO:0016740:transferase activity;GO:0017076:purine nucleotide binding;GO:0030554:adenyl…	GO:0005622:intracellular;GO:0005623:cell;GO:0005634:nucleus;GO:0005654:nucleoplasm;GO:0005730:nucleolus;GO:0005737:cytoplasm;GO:0016020:membrane;GO:0030529:intracellular ribonucleoprotein complex;GO:0031974:membrane-enclosed lumen;GO:0031981:nuclear lumen;GO:0032991:macromolecular complex;GO:0043226:organelle;GO:0043227:membrane-bounded organelle;GO:0043228:non-membrane-bounded organelle;GO:00432…
ASB8	1.03387e-15	0.328799	0.48	0.231	2.51489e-11	0.556335	0.239152	NA	NA	NA	ENSG00000177981	ENSG00000177981	protein_coding	GRCh38.98	chr12	-	48147789	48181213	33425	hsa:140461:ASB8, PP14212	140461	ankyrin repeat and SOCS box containing 8 [Source:HGNC Symbol;Acc:HGNC:17183]	-	R-HSA-168256:Immune System;R-HSA-1280218:Adaptive Immune System;R-HSA-983169:Class I MHC mediated antigen processing & presentation;R-HSA-983168:Antigen processing: Ubiquitination & Proteasome degradation	-	-	-	-	-	GO:0006464:cellular protein modification process;GO:0007154:cell communication;GO:0007165:signal transduction;GO:0008152:metabolic process;GO:0009987:cellular process;GO:0016567:protein ubiquitination;GO:0019538:protein metabolic process;GO:0023052:signaling;GO:0032446:protein modification by small protein conjugation;GO:0035556:intracellular signal transduction;GO:0036211:protein modification pr…	-	GO:0005622:intracellular;GO:0005623:cell;GO:0005737:cytoplasm;GO:0044424:intracellular part;GO:0044464:cell part
HMGN2	1.37154e-15	0.327962	0.683	0.484	3.33626e-11	1.05846	0.639899	NA	NA	NA	ENSG00000198830	ENSG00000198830	protein_coding	GRCh38.98	chr1	+	26472440	26476642	4203	hsa:3151:HMGN2, HMG17	3151	high mobility group nucleosomal binding domain 2 [Source:HGNC Symbol;Acc:HGNC:4986]	-	-	-	-	-	-	-	-	GO:0003676:nucleic acid binding;GO:0003677:DNA binding;GO:0003682:chromatin binding;GO:0003723:RNA binding;GO:0005488:binding;GO:0005515:protein binding;GO:0031490:chromatin DNA binding;GO:0031491:nucleosome binding;GO:0031492:nucleosomal DNA binding;GO:0032403:protein complex binding;GO:0043566:structure-specific DNA binding;GO:0044822:poly(A) RNA binding;GO:0044877:macromolecular complex bindin…	GO:0000785:chromatin;GO:0005622:intracellular;GO:0005623:cell;GO:0005634:nucleus;GO:0005694:chromosome;GO:0005737:cytoplasm;GO:0032991:macromolecular complex;GO:0043226:organelle;GO:0043227:membrane-bounded organelle;GO:0043228:non-membrane-bounded organelle;GO:0043229:intracellular organelle;GO:0043231:intracellular membrane-bounded organelle;GO:0043232:intracellular non-membrane-bounded organel…
PRCP	4.61133e-16	0.327519	0.702	0.484	1.12171e-11	1.02417	0.613071	NA	NA	NA	ENSG00000137509	ENSG00000137509	protein_coding	GRCh38.98	chr11	-	82822936	82970584	147649	hsa:5547:PRCP, HUMPCP, PCP	5547	prolylcarboxypeptidase [Source:HGNC Symbol;Acc:HGNC:9344]	hsa04614:Renin-angiotensin system;hsa04974:Protein digestion and absorption	R-HSA-140837:Intrinsic Pathway of Fibrin Clot Formation;R-HSA-140877:Formation of Fibrin Clot (Clotting Cascade);R-HSA-109582:Hemostasis	-	-	-	-	Urate levels (BMI interaction)	GO:0001525:angiogenesis;GO:0001568:blood vessel development;GO:0001667:ameboidal-type cell migration;GO:0001944:vasculature development;GO:0002154:thyroid hormone mediated signaling pathway;GO:0002155:regulation of thyroid hormone mediated signaling pathway;GO:0002254:kinin cascade;GO:0002353:plasma kallikrein-kinin cascade;GO:0002526:acute inflammatory response;GO:0003008:system process;GO:00030…	GO:0003824:catalytic activity;GO:0004177:aminopeptidase activity;GO:0004180:carboxypeptidase activity;GO:0004185:serine-type carboxypeptidase activity;GO:0005488:binding;GO:0005515:protein binding;GO:0008233:peptidase activity;GO:0008236:serine-type peptidase activity;GO:0008238:exopeptidase activity;GO:0008239:dipeptidyl-peptidase activity;GO:0016787:hydrolase activity;GO:0017171:serine hydrolas…	GO:0000323:lytic vacuole;GO:0005576:extracellular region;GO:0005622:intracellular;GO:0005623:cell;GO:0005737:cytoplasm;GO:0005764:lysosome;GO:0005773:vacuole;GO:0005886:plasma membrane;GO:0016020:membrane;GO:0031982:vesicle;GO:0031988:membrane-bounded vesicle;GO:0043226:organelle;GO:0043227:membrane-bounded organelle;GO:0043229:intracellular organelle;GO:0043230:extracellular organelle;GO:0043231…
CDO1	1.04905e-14	0.327018	0.406	0.184	2.55181e-10	0.467867	0.170158	NA	NA	NA	ENSG00000129596	ENSG00000129596	protein_coding	GRCh38.98	chr5	-	115804733	115816659	11927	hsa:1036:CDO1, CDO-I	1036	cysteine dioxygenase type 1 [Source:HGNC Symbol;Acc:HGNC:1795]	hsa01100:Metabolic pathways;hsa00270:Cysteine and methionine metabolism;hsa00430:Taurine and hypotaurine metabolism	R-HSA-1614635:Sulfur amino acid metabolism;R-HSA-1430728:Metabolism;R-HSA-1614558:Degradation of cysteine and homocysteine;R-HSA-71291:Metabolism of amino acids and derivatives	PWY-5331:taurine biosynthesis;CYSTEINE-DEG-PWY:L-cysteine degradation I;PWY-5328:superpathway of methionine degradation	-	-	-	Circulating phylloquinone levels	GO:0000096:sulfur amino acid metabolic process;GO:0000097:sulfur amino acid biosynthetic process;GO:0001101:response to acid chemical;GO:0006082:organic acid metabolic process;GO:0006090:pyruvate metabolic process;GO:0006520:cellular amino acid metabolic process;GO:0006534:cysteine metabolic process;GO:0006790:sulfur compound metabolic process;GO:0006807:nitrogen compound metabolic process;GO:000…	GO:0003824:catalytic activity;GO:0005488:binding;GO:0005506:iron ion binding;GO:0008198:ferrous iron binding;GO:0016491:oxidoreductase activity;GO:0016701:oxidoreductase activity, acting on single donors with incorporation of molecular oxygen;GO:0016702:oxidoreductase activity, acting on single donors with incorporation of molecular oxygen, incorporation of two atoms of oxygen;GO:0017172:cysteine…	GO:0005622:intracellular;GO:0005623:cell;GO:0005737:cytoplasm;GO:0005829:cytosol;GO:0044424:intracellular part;GO:0044444:cytoplasmic part;GO:0044464:cell part
ATP5F1C	6.58707e-15	0.326124	0.721	0.506	1.6023e-10	1.14498	0.711003	NA	NA	NA	ENSG00000165629	ENSG00000165629	protein_coding	GRCh38.98	chr10	+	7788147	7807815	19669	hsa:509:ATP5C1, ATP5C, ATP5CL1	509	ATP synthase F1 subunit gamma [Source:HGNC Symbol;Acc:HGNC:833]	hsa01100:Metabolic pathways;hsa05010:Alzheimer's disease;hsa05012:Parkinson's disease;hsa05016:Huntington's disease;hsa00190:Oxidative phosphorylation	R-HSA-1430728:Metabolism;R-HSA-1428517:The citric acid (TCA) cycle and respiratory electron transport;R-HSA-163210:Formation of ATP by chemiosmotic coupling;R-HSA-163200:Respiratory electron transport, ATP synthesis by chemiosmotic coupling, and heat production by uncoupling proteins.	PWY-841:purine nucleotides de novo biosynthesis;PWY-7219:adenosine ribonucleotides de novo biosynthesis;PWY66-409:superpathway of purine nucleotide salvage	P02721:ATP synthesis	-	-	-	GO:0006091:generation of precursor metabolites and energy;GO:0006119:oxidative phosphorylation;GO:0006139:nucleobase-containing compound metabolic process;GO:0006163:purine nucleotide metabolic process;GO:0006164:purine nucleotide biosynthetic process;GO:0006725:cellular aromatic compound metabolic process;GO:0006753:nucleoside phosphate metabolic process;GO:0006754:ATP biosynthetic process;GO:00…	GO:0003676:nucleic acid binding;GO:0003723:RNA binding;GO:0003824:catalytic activity;GO:0005215:transporter activity;GO:0005488:binding;GO:0008324:cation transmembrane transporter activity;GO:0015075:ion transmembrane transporter activity;GO:0015077:monovalent inorganic cation transmembrane transporter activity;GO:0015078:hydrogen ion transmembrane transporter activity;GO:0015399:primary active t…	GO:0000275:mitochondrial proton-transporting ATP synthase complex, catalytic core F(1);GO:0005576:extracellular region;GO:0005622:intracellular;GO:0005623:cell;GO:0005737:cytoplasm;GO:0005739:mitochondrion;GO:0005740:mitochondrial envelope;GO:0005743:mitochondrial inner membrane;GO:0005753:mitochondrial proton-transporting ATP synthase complex;GO:0005759:mitochondrial matrix;GO:0016020:membrane;G…
CADM3	5.98465e-15	0.325783	0.58	0.328	1.45577e-10	0.773831	0.415278	NA	NA	NA	ENSG00000162706	ENSG00000162706	protein_coding	GRCh38.98	chr1	+	159171609	159203313	31705	hsa:57863:CADM3, BIgR, IGSF4B, NECL1, Necl-1, TSLL1, synCAM3	57863	cell adhesion molecule 3 [Source:HGNC Symbol;Acc:HGNC:17601]	hsa04514:Cell adhesion molecules (CAMs)	R-HSA-418990:Adherens junctions interactions;R-HSA-446728:Cell junction organization;R-HSA-421270:Cell-cell junction organization;R-HSA-1500931:Cell-Cell communication;R-HSA-420597:Nectin/Necl trans heterodimerization	-	-	-	-	Select biomarker traits;Inflammatory biomarkers;Neutrophil count in HIV-infection	GO:0007155:cell adhesion;GO:0007156:homophilic cell adhesion via plasma membrane adhesion molecules;GO:0007157:heterophilic cell-cell adhesion via plasma membrane cell adhesion molecules;GO:0008037:cell recognition;GO:0008104:protein localization;GO:0009987:cellular process;GO:0016043:cellular component organization;GO:0022610:biological adhesion;GO:0033036:macromolecule localization;GO:0034330:c…	GO:0004872:receptor activity;GO:0005102:receptor binding;GO:0005488:binding;GO:0005515:protein binding;GO:0042802:identical protein binding;GO:0042803:protein homodimerization activity;GO:0046983:protein dimerization activity;GO:0050839:cell adhesion molecule binding;GO:0060089:molecular transducer activity	GO:0005623:cell;GO:0005886:plasma membrane;GO:0005887:integral component of plasma membrane;GO:0005911:cell-cell junction;GO:0005912:adherens junction;GO:0005913:cell-cell adherens junction;GO:0016020:membrane;GO:0016021:integral component of membrane;GO:0030054:cell junction;GO:0031224:intrinsic component of membrane;GO:0031226:intrinsic component of plasma membrane;GO:0044425:membrane part;GO:0…
HSP90B1	6.45755e-18	0.325673	0.779	0.622	1.5708e-13	1.40839	0.921718	NA	NA	NA	ENSG00000166598	ENSG00000166598	protein_coding	GRCh38.98	chr12	+	103930107	103953645	23539	hsa:7184:HSP90B1, ECGP, GP96, GRP94, HEL-S-125m, HEL35, TRA1	7184	heat shock protein 90 beta family member 1 [Source:HGNC Symbol;Acc:HGNC:12028]	hsa04151:PI3K-Akt signaling pathway;hsa05200:Pathways in cancer;hsa04621:NOD-like receptor signaling pathway;hsa04915:Estrogen signaling pathway;hsa04918:Thyroid hormone synthesis;hsa04141:Protein processing in endoplasmic reticulum;hsa05215:Prostate cancer	R-HSA-3000480:Scavenging by Class A Receptors;R-HSA-168256:Immune System;R-HSA-5653656:Vesicle-mediated transport;R-HSA-168898:Toll-Like Receptors Cascades;R-HSA-392499:Metabolism of proteins;R-HSA-381119:Unfolded Protein Response (UPR);R-HSA-2173782:Binding and Uptake of Ligands by Scavenger Receptors;R-HSA-1679131:Trafficking and processing of endosomal TLR;R-HSA-381183:ATF6-alpha activates cha…	-	-	-	-	Coronary heart disease	GO:0001666:response to hypoxia;GO:0002218:activation of innate immune response;GO:0002221:pattern recognition receptor signaling pathway;GO:0002224:toll-like receptor signaling pathway;GO:0002253:activation of immune response;GO:0002376:immune system process;GO:0002682:regulation of immune system process;GO:0002684:positive regulation of immune system process;GO:0002757:immune response-activating…	GO:0000166:nucleotide binding;GO:0001882:nucleoside binding;GO:0001883:purine nucleoside binding;GO:0003676:nucleic acid binding;GO:0003723:RNA binding;GO:0005102:receptor binding;GO:0005488:binding;GO:0005509:calcium ion binding;GO:0005515:protein binding;GO:0005524:ATP binding;GO:0017076:purine nucleotide binding;GO:0019899:enzyme binding;GO:0019902:phosphatase binding;GO:0019903:protein phosph…	GO:0005576:extracellular region;GO:0005622:intracellular;GO:0005623:cell;GO:0005634:nucleus;GO:0005737:cytoplasm;GO:0005783:endoplasmic reticulum;GO:0005788:endoplasmic reticulum lumen;GO:0005789:endoplasmic reticulum membrane;GO:0005829:cytosol;GO:0005886:plasma membrane;GO:0005912:adherens junction;GO:0005924:cell-substrate adherens junction;GO:0005925:focal adhesion;GO:0012505:endomembrane sys…
PMP22	2.66759e-25	0.324723	0.85	0.706	6.48892e-21	1.89508	1.31158	NA	NA	NA	ENSG00000109099	ENSG00000109099	protein_coding	GRCh38.98	chr17	-	15229777	15265326	35550	hsa:5376:PMP22, CMT1A, CMT1E, DSS, GAS-3, GAS3, HMSNIA, HNPP, Sp110	5376	peripheral myelin protein 22 [Source:HGNC Symbol;Acc:HGNC:9118]	-	-	-	-	118300:Charcot-Marie-Tooth disease, type 1E;145900:Dejerine-Sottas disease;180800:Roussy-Levy syndrome;118220:Charcot-Marie-Tooth disease, type 1A;162500:Neuropathy, recurrent, with pressure palsies;139393:Neuropathy, inflammatory demyelinating	Nervous system diseases;Neurodegenerative diseases;H00264:Charcot-Marie-Tooth disease (CMT);H01436:Guillain-Barre syndrome;Other nervous and sensory system diseases;H01296:Hereditary neuropathy with liability to pressure palsies (HNPP)	Corneal structure;Allergic rhinitis	GO:0007154:cell communication;GO:0007267:cell-cell signaling;GO:0007268:chemical synaptic transmission;GO:0007272:ensheathment of neurons;GO:0007275:multicellular organism development;GO:0007399:nervous system development;GO:0007422:peripheral nervous system development;GO:0008219:cell death;GO:0008283:cell proliferation;GO:0008285:negative regulation of cell proliferation;GO:0008366:axon ensheat…	GO:0005488:binding;GO:0005515:protein binding	GO:0005623:cell;GO:0005886:plasma membrane;GO:0005911:cell-cell junction;GO:0005923:bicellular tight junction;GO:0016020:membrane;GO:0016021:integral component of membrane;GO:0030054:cell junction;GO:0031224:intrinsic component of membrane;GO:0043209:myelin sheath;GO:0043218:compact myelin;GO:0043296:apical junction complex;GO:0044425:membrane part;GO:0044464:cell part;GO:0070160:occluding juncti…
CFL1	3.21377e-20	0.324463	0.87	0.678	7.81749e-16	1.82541	1.25636	NA	NA	NA	ENSG00000172757	ENSG00000172757	protein_coding	GRCh38.98	chr11	-	65823022	65862026	39005	hsa:1072:CFL1, CFL, HEL-S-15, cofilin	1072	cofilin 1 [Source:HGNC Symbol;Acc:HGNC:1874]	hsa04810:Regulation of actin cytoskeleton;hsa04666:Fc gamma R-mediated phagocytosis;hsa05133:Pertussis;hsa04360:Axon guidance	R-HSA-2682334:EPH-Ephrin signaling;R-HSA-373755:Semaphorin interactions;R-HSA-1266738:Developmental Biology;R-HSA-168256:Immune System;R-HSA-399954:Sema3A PAK dependent Axon repulsion;R-HSA-422475:Axon guidance;R-HSA-2029480:Fcgamma receptor (FCGR) dependent phagocytosis;R-HSA-109582:Hemostasis;R-HSA-2029482:Regulation of actin dynamics for phagocytic cup formation;R-HSA-76005:Response to elevate…	-	P00016:Cytoskeletal regulation by Rho GTPase	-	-	Breast cancer;Acne (severe);DNA methylation (variation)	GO:0000902:cell morphogenesis;GO:0000904:cell morphogenesis involved in differentiation;GO:0006915:apoptotic process;GO:0006996:organelle organization;GO:0007010:cytoskeleton organization;GO:0007015:actin filament organization;GO:0007154:cell communication;GO:0007165:signal transduction;GO:0007264:small GTPase mediated signal transduction;GO:0007265:Ras protein signal transduction;GO:0007266:Rho …	GO:0003779:actin binding;GO:0005488:binding;GO:0005515:protein binding;GO:0008092:cytoskeletal protein binding	GO:0001726:ruffle;GO:0005576:extracellular region;GO:0005615:extracellular space;GO:0005622:intracellular;GO:0005623:cell;GO:0005634:nucleus;GO:0005737:cytoplasm;GO:0005856:cytoskeleton;GO:0005886:plasma membrane;GO:0005912:adherens junction;GO:0005924:cell-substrate adherens junction;GO:0005925:focal adhesion;GO:0015629:actin cytoskeleton;GO:0016020:membrane;GO:0016363:nuclear matrix;GO:0030027:…
FAS	2.62709e-14	0.32391	0.435	0.222	6.3904e-10	0.509756	0.206147	NA	NA	NA	ENSG00000026103	ENSG00000026103	protein_coding	GRCh38.98	chr10	+	88990531	89017059	26529	hsa:355:FAS, ALPS1A, APO-1, APT1, CD95, FAS1, FASTM, TNFRSF6	355	Fas cell surface death receptor [Source:HGNC Symbol;Acc:HGNC:11920]	hsa04115:p53 signaling pathway;hsa04060:Cytokine-cytokine receptor interaction;hsa04650:Natural killer cell mediated cytotoxicity;hsa05161:Hepatitis B;hsa05162:Measles;hsa05164:Influenza A;hsa05168:Herpes simplex infection;hsa05320:Autoimmune thyroid disease;hsa05200:Pathways in cancer;hsa05205:Proteoglycans in cancer;hsa04010:MAPK signaling pathway;hsa04940:Type I diabetes mellitus;hsa05330:Allo…	R-HSA-3700989:Transcriptional Regulation by TP53;R-HSA-75157:FasL/ CD95L signaling;R-HSA-73887:Death Receptor Signalling;R-HSA-6803211:TP53 Regulates Transcription of Death Receptors and Ligands;R-HSA-162582:Signal Transduction;R-HSA-212436:Generic Transcription Pathway;R-HSA-74160:Gene Expression;R-HSA-5633008:TP53 Regulates Transcription of Cell Death Genes	-	P00006:Apoptosis signaling pathway;P00059:p53 pathway;P00020:FAS signaling pathway	601859:Autoimmune lymphoproliferative syndrome	Cancers;Cancers of the digestive system;H00017:Esophageal cancer;Cancers of haematopoietic and lymphoid tissues;H00005:Chronic lymphocytic leukemia (CLL);H00007:Hodgkin lymphoma;H00009:Adult T-cell leukemia;H01463:Mycosis fungoides;Skin cancers	Obesity-related traits;Chronic lymphocytic leukemia;Immunoglobulin A;Atrioventricular conduction	GO:0000003:reproduction;GO:0000165:MAPK cascade;GO:0000302:response to reactive oxygen species;GO:0001101:response to acid chemical;GO:0001552:ovarian follicle atresia;GO:0001666:response to hypoxia;GO:0001678:cellular glucose homeostasis;GO:0001775:cell activation;GO:0001776:leukocyte homeostasis;GO:0001889:liver development;GO:0001932:regulation of protein phosphorylation;GO:0001934:positive re…	GO:0002020:protease binding;GO:0004871:signal transducer activity;GO:0004872:receptor activity;GO:0004888:transmembrane signaling receptor activity;GO:0005031:tumor necrosis factor-activated receptor activity;GO:0005035:death receptor activity;GO:0005488:binding;GO:0005515:protein binding;GO:0019899:enzyme binding;GO:0019900:kinase binding;GO:0032403:protein complex binding;GO:0038023:signaling r…	GO:0005576:extracellular region;GO:0005615:extracellular space;GO:0005622:intracellular;GO:0005623:cell;GO:0005634:nucleus;GO:0005737:cytoplasm;GO:0005829:cytosol;GO:0005886:plasma membrane;GO:0005887:integral component of plasma membrane;GO:0009897:external side of plasma membrane;GO:0009986:cell surface;GO:0012505:endomembrane system;GO:0016020:membrane;GO:0016021:integral component of membrane…
FAM118A	3.99467e-18	0.323525	0.339	0.091	9.71704e-14	0.360385	0.0871039	NA	NA	NA	ENSG00000100376	ENSG00000100376	protein_coding	GRCh38.98	chr22	+	45308968	45341955	32988	hsa:55007:FAM118A, C22orf8	55007	family with sequence similarity 118 member A [Source:HGNC Symbol;Acc:HGNC:1313]	-	-	-	-	-	-	-	-	GO:0005488:binding;GO:0005515:protein binding	GO:0016020:membrane;GO:0016021:integral component of membrane;GO:0031224:intrinsic component of membrane;GO:0044425:membrane part
CAT	2.00006e-14	0.322431	0.596	0.375	4.86514e-10	0.767467	0.413481	NA	NA	NA	ENSG00000121691	ENSG00000121691	protein_coding	GRCh38.98	chr11	+	34438934	34472060	33127	hsa:847:CAT	847	catalase [Source:HGNC Symbol;Acc:HGNC:1516]	hsa04068:FoxO signaling pathway;hsa04211:Longevity regulating pathway;hsa04213:Longevity regulating pathway - multiple species;hsa01200:Carbon metabolism;hsa04146:Peroxisome;hsa05014:Amyotrophic lateral sclerosis (ALS);hsa00630:Glyoxylate and dicarboxylate metabolism;hsa00380:Tryptophan metabolism	R-HSA-15869:Metabolism of nucleotides;R-HSA-74259:Purine catabolism;R-HSA-1430728:Metabolism;R-HSA-73847:Purine metabolism;R-HSA-2262752:Cellular responses to stress;R-HSA-3299685:Detoxification of Reactive Oxygen Species	PWY66-162:ethanol degradation IV;DETOX1-PWY-1:reactive oxygen species degradation	-	614097:Acatalasemia	Congenital disorders of metabolism;Peroxisomal diseases;H00203:Acatalasia	-	GO:0000302:response to reactive oxygen species;GO:0001101:response to acid chemical;GO:0001503:ossification;GO:0001649:osteoblast differentiation;GO:0001655:urogenital system development;GO:0001657:ureteric bud development;GO:0001666:response to hypoxia;GO:0001822:kidney development;GO:0001823:mesonephros development;GO:0006066:alcohol metabolic process;GO:0006091:generation of precursor metaboli…	GO:0000166:nucleotide binding;GO:0003824:catalytic activity;GO:0004046:aminoacylase activity;GO:0004096:catalase activity;GO:0004601:peroxidase activity;GO:0005102:receptor binding;GO:0005488:binding;GO:0005515:protein binding;GO:0016209:antioxidant activity;GO:0016491:oxidoreductase activity;GO:0016684:oxidoreductase activity, acting on peroxide as acceptor;GO:0016787:hydrolase activity;GO:00168…	GO:0000323:lytic vacuole;GO:0005576:extracellular region;GO:0005615:extracellular space;GO:0005622:intracellular;GO:0005623:cell;GO:0005737:cytoplasm;GO:0005739:mitochondrion;GO:0005740:mitochondrial envelope;GO:0005758:mitochondrial intermembrane space;GO:0005764:lysosome;GO:0005773:vacuole;GO:0005777:peroxisome;GO:0005778:peroxisomal membrane;GO:0005782:peroxisomal matrix;GO:0005783:endoplasmic…
MAOA	3.23528e-13	0.321199	0.551	0.353	7.86983e-09	0.736103	0.389585	NA	NA	NA	ENSG00000189221	ENSG00000189221	protein_coding	GRCh38.98	chrX	+	43654907	43746824	91918	hsa:4128:MAOA, MAO-A	4128	monoamine oxidase A [Source:HGNC Symbol;Acc:HGNC:6833]	hsa01100:Metabolic pathways;hsa00330:Arginine and proline metabolism;hsa04728:Dopaminergic synapse;hsa00350:Tyrosine metabolism;hsa00360:Phenylalanine metabolism;hsa05034:Alcoholism;hsa04726:Serotonergic synapse;hsa00260:Glycine, serine and threonine metabolism;hsa05031:Amphetamine addiction;hsa05030:Cocaine addiction;hsa00380:Tryptophan metabolism;hsa00982:Drug metabolism - cytochrome P450;hsa00…	R-HSA-5579012:Defective MAOA causes Brunner syndrome (BRUNS);R-HSA-141333:Biogenic amines are oxidatively deaminated to aldehydes by MAOA and MAOB;R-HSA-211859:Biological oxidations;R-HSA-112316:Neuronal System;R-HSA-112311:Neurotransmitter Clearance In The Synaptic Cleft;R-HSA-140179:Amine Oxidase reactions;R-HSA-379398:Enzymatic degradation of Dopamine by monoamine oxidase;R-HSA-379397:Enzymati…	PWY6666-2:dopamine degradation;PWY-0:putrescine degradation III;PWY66-401:superpathway of tryptophan utilization;PWY-6313:serotonin degradation;PWY-6342:noradrenaline and adrenaline degradation;PWY-6399:melatonin degradation II;PWY-6402:superpathway of melatonin degradation	P04372:5-Hydroxytryptamine degredation;P00001:Adrenaline and noradrenaline biosynthesis;P05912:Dopamine receptor mediated signaling pathway	300615:Brunner syndrome	Congenital disorders of metabolism;Congenital disorders of amino acid metabolism;H00548:Brunner syndrome;Other congenital disorders;Others;H01450:Obsessive-compulsive disorder (OCD)	Smoking behavior	GO:0001505:regulation of neurotransmitter levels;GO:0006576:cellular biogenic amine metabolic process;GO:0006584:catecholamine metabolic process;GO:0006725:cellular aromatic compound metabolic process;GO:0006807:nitrogen compound metabolic process;GO:0008152:metabolic process;GO:0009056:catabolic process;GO:0009308:amine metabolic process;GO:0009712:catechol-containing compound metabolic process;…	GO:0000166:nucleotide binding;GO:0003824:catalytic activity;GO:0005488:binding;GO:0008131:primary amine oxidase activity;GO:0016491:oxidoreductase activity;GO:0016638:oxidoreductase activity, acting on the CH-NH2 group of donors;GO:0016641:oxidoreductase activity, acting on the CH-NH2 group of donors, oxygen as acceptor;GO:0036094:small molecule binding;GO:0043176:amine binding;GO:0048037:cofacto…	GO:0005622:intracellular;GO:0005623:cell;GO:0005737:cytoplasm;GO:0005739:mitochondrion;GO:0005740:mitochondrial envelope;GO:0005741:mitochondrial outer membrane;GO:0016020:membrane;GO:0016021:integral component of membrane;GO:0019867:outer membrane;GO:0031090:organelle membrane;GO:0031224:intrinsic component of membrane;GO:0031966:mitochondrial membrane;GO:0031967:organelle envelope;GO:0031968:or…
TMEM176A	3.09876e-13	0.320797	0.567	0.347	7.53772e-09	0.743809	0.396142	NA	NA	NA	ENSG00000002933	ENSG00000002933	protein_coding	GRCh38.98	chr7	+	150800403	150805118	4716	hsa:55365:TMEM176A, GS188, HCA112, MS4B1	55365	transmembrane protein 176A [Source:HGNC Symbol;Acc:HGNC:24930]	-	-	-	-	-	-	HDL cholesterol;Height;Forced expiratory volume in 1 second (environmental interaction)	GO:0002376:immune system process;GO:0002520:immune system development;GO:0002521:leukocyte differentiation;GO:0002682:regulation of immune system process;GO:0002683:negative regulation of immune system process;GO:0007275:multicellular organism development;GO:0009987:cellular process;GO:0030097:hemopoiesis;GO:0030154:cell differentiation;GO:0032501:multicellular organismal process;GO:0032502:devel…	-	GO:0016020:membrane;GO:0016021:integral component of membrane;GO:0031224:intrinsic component of membrane;GO:0044425:membrane part
PRKG1	1.85369e-15	0.320266	0.41	0.175	4.5091e-11	0.459884	0.169254	NA	NA	NA	ENSG00000185532	ENSG00000185532	protein_coding	GRCh38.98	chr10	+	50990888	52298423	1307536	hsa:5592:PRKG1, AAT8, PKG, PRKG1B, PRKGR1B, cGK, cGK_1, cGK1, cGKI, cGKI-BETA, cGKI-alpha	5592	protein kinase cGMP-dependent 1 [Source:HGNC Symbol;Acc:HGNC:9414]	hsa04022:cGMP-PKG signaling pathway;hsa04923:Regulation of lipolysis in adipocytes;hsa04740:Olfactory transduction;hsa04270:Vascular smooth muscle contraction;hsa04540:Gap junction;hsa04611:Platelet activation;hsa04713:Circadian entrainment;hsa04970:Salivary secretion;hsa04730:Long-term depression	R-HSA-162582:Signal Transduction;R-HSA-4086398:Ca2+ pathway;R-HSA-3858494:Beta-catenin independent WNT signaling;R-HSA-195721:Signaling by Wnt	-	P00019:Endothelin signaling pathway;P06959:CCKR signaling map	615436:Aortic aneurysm, familial thoracic 8	-	Asthma;Obesity-related traits;Interferon alpha levels in systemic lupus erythematosus;Mammographic density (non-dense area);Gait rhythm	GO:0000422:mitophagy;GO:0000423:macromitophagy;GO:0001764:neuron migration;GO:0001775:cell activation;GO:0003008:system process;GO:0003012:muscle system process;GO:0003013:circulatory system process;GO:0003018:vascular process in circulatory system;GO:0006464:cellular protein modification process;GO:0006468:protein phosphorylation;GO:0006793:phosphorus metabolic process;GO:0006796:phosphate-conta…	GO:0000166:nucleotide binding;GO:0001882:nucleoside binding;GO:0001883:purine nucleoside binding;GO:0003824:catalytic activity;GO:0004672:protein kinase activity;GO:0004674:protein serine/threonine kinase activity;GO:0004690:cyclic nucleotide-dependent protein kinase activity;GO:0004692:cGMP-dependent protein kinase activity;GO:0005246:calcium channel regulator activity;GO:0005488:binding;GO:0005…	GO:0005622:intracellular;GO:0005623:cell;GO:0005737:cytoplasm;GO:0005794:Golgi apparatus;GO:0005829:cytosol;GO:0005886:plasma membrane;GO:0012505:endomembrane system;GO:0016020:membrane;GO:0043226:organelle;GO:0043227:membrane-bounded organelle;GO:0043229:intracellular organelle;GO:0043231:intracellular membrane-bounded organelle;GO:0044424:intracellular part;GO:0044444:cytoplasmic part;GO:004446…
TAX1BP1	3.35384e-14	0.319986	0.636	0.438	8.15822e-10	0.902116	0.523743	NA	NA	NA	ENSG00000106052	ENSG00000106052	protein_coding	GRCh38.98	chr7	+	27739331	27844564	105234	hsa:8887:TAX1BP1, CALCOCO3, T6BP, TXBP151	8887	Tax1 binding protein 1 [Source:HGNC Symbol;Acc:HGNC:11575]	-	R-HSA-75893:TNF signaling;R-HSA-936440:Negative regulators of RIG-I/MDA5 signaling;R-HSA-73887:Death Receptor Signalling;R-HSA-168256:Immune System;R-HSA-162582:Signal Transduction;R-HSA-168928:RIG-I/MDA5 mediated induction of IFN-alpha/beta pathways;R-HSA-168249:Innate Immune System;R-HSA-5357905:Regulation of TNFR1 signaling	-	-	-	-	Hypospadias	GO:0001816:cytokine production;GO:0001817:regulation of cytokine production;GO:0001818:negative regulation of cytokine production;GO:0001959:regulation of cytokine-mediated signaling pathway;GO:0006139:nucleobase-containing compound metabolic process;GO:0006351:transcription, DNA-templated;GO:0006355:regulation of transcription, DNA-templated;GO:0006725:cellular aromatic compound metabolic proces…	GO:0005488:binding;GO:0005515:protein binding;GO:0019899:enzyme binding;GO:0019900:kinase binding;GO:0043167:ion binding;GO:0043169:cation binding;GO:0046872:metal ion binding	GO:0005576:extracellular region;GO:0005622:intracellular;GO:0005623:cell;GO:0005737:cytoplasm;GO:0005829:cytosol;GO:0031982:vesicle;GO:0031988:membrane-bounded vesicle;GO:0043226:organelle;GO:0043227:membrane-bounded organelle;GO:0043230:extracellular organelle;GO:0044421:extracellular region part;GO:0044424:intracellular part;GO:0044444:cytoplasmic part;GO:0044464:cell part;GO:0070062:extracellu…
NR2F2	7.27529e-20	0.319756	0.24	0.013	1.76971e-15	0.258158	0.00804336	NA	NA	NA	ENSG00000185551	ENSG00000185551	protein_coding	GRCh38.98	chr15	+	96325938	96340263	14326	hsa:7026:NR2F2, ARP1, CHTD4, COUPTFB, COUPTFII, NF-E3, NR2F1, SVP40, TFCOUP2	7026	nuclear receptor subfamily 2 group F member 2 [Source:HGNC Symbol;Acc:HGNC:7976]	-	R-HSA-381340:Transcriptional regulation of white adipocyte differentiation;R-HSA-1266738:Developmental Biology	-	-	615779:Congenital heart defects, multiple types, 4	-	Optic disc area;Prostate cancer (gene x gene interaction);Response to TNF-alpha inhibitors in rheumatoid arthritis;Sex hormone-binding globulin levels;Immune response to measles-mumps-rubella vaccine;Very long-chain saturated fatty acid levels (fatty acid 22:0);Motion sickness	GO:0000003:reproduction;GO:0000079:regulation of cyclin-dependent protein serine/threonine kinase activity;GO:0000122:negative regulation of transcription from RNA polymerase II promoter;GO:0001568:blood vessel development;GO:0001667:ameboidal-type cell migration;GO:0001701:in utero embryonic development;GO:0001764:neuron migration;GO:0001890:placenta development;GO:0001892:embryonic placenta dev…	GO:0000981:RNA polymerase II transcription factor activity, sequence-specific DNA binding;GO:0000988:transcription factor activity, protein binding;GO:0000989:transcription factor activity, transcription factor binding;GO:0001071:nucleic acid binding transcription factor activity;GO:0001972:retinoic acid binding;GO:0003676:nucleic acid binding;GO:0003677:DNA binding;GO:0003700:transcription facto…	GO:0005622:intracellular;GO:0005623:cell;GO:0005634:nucleus;GO:0043226:organelle;GO:0043227:membrane-bounded organelle;GO:0043229:intracellular organelle;GO:0043231:intracellular membrane-bounded organelle;GO:0044424:intracellular part;GO:0044464:cell part
ATP6V0E1	1.36949e-15	0.319696	0.764	0.569	3.33129e-11	1.25277	0.805007	NA	NA	NA	ENSG00000113732	ENSG00000113732	protein_coding	GRCh38.98	chr5	+	172983771	173035445	51675	hsa:8992:ATP6V0E1, ATP6H, ATP6V0E, M9.2, Vma21, Vma21p	8992	ATPase H+ transporting V0 subunit e1 [Source:HGNC Symbol;Acc:HGNC:863]	hsa01100:Metabolic pathways;hsa04145:Phagosome;hsa05323:Rheumatoid arthritis;hsa00190:Oxidative phosphorylation;hsa05120:Epithelial cell signaling in Helicobacter pylori infection;hsa04721:Synaptic vesicle cycle;hsa05110:Vibrio cholerae infection;hsa04966:Collecting duct acid secretion	R-HSA-74752:Signaling by Insulin receptor;R-HSA-168256:Immune System;R-HSA-382551:Transmembrane transport of small molecules;R-HSA-1222556:ROS, RNS production in response to bacteria;R-HSA-162582:Signal Transduction;R-HSA-917937:Iron uptake and transport;R-HSA-77387:Insulin receptor recycling;R-HSA-917977:Transferrin endocytosis and recycling;R-HSA-983712:Ion channel transport	PWY-841:purine nucleotides de novo biosynthesis;PWY66-409:superpathway of purine nucleotide salvage	-	-	-	-	GO:0000041:transition metal ion transport;GO:0006810:transport;GO:0006811:ion transport;GO:0006812:cation transport;GO:0006818:hydrogen transport;GO:0006826:iron ion transport;GO:0006873:cellular ion homeostasis;GO:0006885:regulation of pH;GO:0006914:autophagy;GO:0006996:organelle organization;GO:0007035:vacuolar acidification;GO:0007154:cell communication;GO:0007165:signal transduction;GO:000716…	GO:0003824:catalytic activity;GO:0005215:transporter activity;GO:0008324:cation transmembrane transporter activity;GO:0015075:ion transmembrane transporter activity;GO:0015077:monovalent inorganic cation transmembrane transporter activity;GO:0015078:hydrogen ion transmembrane transporter activity;GO:0015399:primary active transmembrane transporter activity;GO:0015405:P-P-bond-hydrolysis-driven tr…	GO:0005622:intracellular;GO:0005623:cell;GO:0005737:cytoplasm;GO:0005768:endosome;GO:0005773:vacuole;GO:0005774:vacuolar membrane;GO:0010008:endosome membrane;GO:0012505:endomembrane system;GO:0012506:vesicle membrane;GO:0016020:membrane;GO:0016021:integral component of membrane;GO:0016023:cytoplasmic, membrane-bounded vesicle;GO:0016469:proton-transporting two-sector ATPase complex;GO:0030139:en…
YWHAB	8.00759e-15	0.318575	0.725	0.537	1.94785e-10	1.15789	0.730332	NA	NA	NA	ENSG00000166913	ENSG00000166913	protein_coding	GRCh38.98	chr20	+	44885702	44908532	22831	hsa:7529:YWHAB, GW128, HEL-S-1, HS1, KCIP-1, YWHAA	7529	tyrosine 3-monooxygenase/tryptophan 5-monooxygenase activation protein beta [Source:HGNC Symbol;Acc:HGNC:12849]	hsa04110:Cell cycle;hsa04151:PI3K-Akt signaling pathway;hsa05161:Hepatitis B;hsa04390:Hippo signaling pathway;hsa04114:Oocyte meiosis;hsa05169:Epstein-Barr virus infection;hsa05203:Viral carcinogenesis	R-HSA-3700989:Transcriptional Regulation by TP53;R-HSA-2424491:DAP12 signaling;R-HSA-375165:NCAM signaling for neurite out-growth;R-HSA-69473:G2/M DNA damage checkpoint;R-HSA-69481:G2/M Checkpoints;R-HSA-5654741:Signaling by FGFR3;R-HSA-187037:NGF signalling via TRKA from the plasma membrane;R-HSA-69620:Cell Cycle Checkpoints;R-HSA-190236:Signaling by FGFR;R-HSA-5673001:RAF/MAP kinase cascade;R-H…	PWY66-14:MAP kinase cascade	P00049:Parkinson disease;P00018:EGF receptor signaling pathway;P00021:FGF signaling pathway;P06959:CCKR signaling map	-	-	-	GO:0000165:MAPK cascade;GO:0001844:protein insertion into mitochondrial membrane involved in apoptotic signaling pathway;GO:0006139:nucleobase-containing compound metabolic process;GO:0006351:transcription, DNA-templated;GO:0006355:regulation of transcription, DNA-templated;GO:0006461:protein complex assembly;GO:0006464:cellular protein modification process;GO:0006468:protein phosphorylation;GO:0…	GO:0000988:transcription factor activity, protein binding;GO:0000989:transcription factor activity, transcription factor binding;GO:0003712:transcription cofactor activity;GO:0003714:transcription corepressor activity;GO:0005488:binding;GO:0005515:protein binding;GO:0008022:protein C-terminus binding;GO:0016597:amino acid binding;GO:0019899:enzyme binding;GO:0019904:protein domain specific bindin…	GO:0005576:extracellular region;GO:0005622:intracellular;GO:0005623:cell;GO:0005634:nucleus;GO:0005737:cytoplasm;GO:0005739:mitochondrion;GO:0005829:cytosol;GO:0005912:adherens junction;GO:0005924:cell-substrate adherens junction;GO:0005925:focal adhesion;GO:0012506:vesicle membrane;GO:0016020:membrane;GO:0016023:cytoplasmic, membrane-bounded vesicle;GO:0017053:transcriptional repressor complex;G…
ARPC3	1.55427e-15	0.318348	0.722	0.519	3.78077e-11	1.18308	0.750801	NA	NA	NA	ENSG00000111229	ENSG00000111229	protein_coding	GRCh38.98	chr12	-	110434823	110450422	15600	hsa:10094:ARPC3, ARC21, p21-Arc	10094	actin related protein 2/3 complex subunit 3 [Source:HGNC Symbol;Acc:HGNC:706]	hsa04810:Regulation of actin cytoskeleton;hsa04144:Endocytosis;hsa04666:Fc gamma R-mediated phagocytosis;hsa05132:Salmonella infection;hsa05100:Bacterial invasion of epithelial cells;hsa05130:Pathogenic Escherichia coli infection;hsa05131:Shigellosis	R-HSA-2682334:EPH-Ephrin signaling;R-HSA-5663213:RHO GTPases Activate WASPs and WAVEs;R-HSA-8856828:Clathrin-mediated endocytosis;R-HSA-194315:Signaling by Rho GTPases;R-HSA-1266738:Developmental Biology;R-HSA-168256:Immune System;R-HSA-5653656:Vesicle-mediated transport;R-HSA-422475:Axon guidance;R-HSA-195258:RHO GTPase Effectors;R-HSA-2029480:Fcgamma receptor (FCGR) dependent phagocytosis;R-HSA…	-	P00031:Inflammation mediated by chemokine and cytokine signaling pathway;P00034:Integrin signalling pathway;P00016:Cytoskeletal regulation by Rho GTPase	-	-	-	GO:0002252:immune effector process;GO:0002253:activation of immune response;GO:0002376:immune system process;GO:0002429:immune response-activating cell surface receptor signaling pathway;GO:0002431:Fc receptor mediated stimulatory signaling pathway;GO:0002433:immune response-regulating cell surface receptor signaling pathway involved in phagocytosis;GO:0002682:regulation of immune system process;…	GO:0003779:actin binding;GO:0005198:structural molecule activity;GO:0005200:structural constituent of cytoskeleton;GO:0005488:binding;GO:0005515:protein binding;GO:0008092:cytoskeletal protein binding;GO:0032403:protein complex binding;GO:0044877:macromolecular complex binding;GO:0051015:actin filament binding	GO:0005576:extracellular region;GO:0005622:intracellular;GO:0005623:cell;GO:0005737:cytoplasm;GO:0005829:cytosol;GO:0005856:cytoskeleton;GO:0005885:Arp2/3 protein complex;GO:0005912:adherens junction;GO:0005924:cell-substrate adherens junction;GO:0005925:focal adhesion;GO:0015629:actin cytoskeleton;GO:0016020:membrane;GO:0030027:lamellipodium;GO:0030054:cell junction;GO:0030055:cell-substrate jun…
TXNL1	9.59202e-14	0.318282	0.561	0.366	2.33326e-09	0.738192	0.394072	NA	NA	NA	ENSG00000091164	ENSG00000091164	protein_coding	GRCh38.98	chr18	-	56597209	56651600	54392	hsa:9352:TXNL1, HEL-S-114, TRP32, TXL-1, TXNL, Txl	9352	thioredoxin like 1 [Source:HGNC Symbol;Acc:HGNC:12436]	-	-	-	-	-	-	Tourette's syndrome or obsessive-compulsive disorder	GO:0000103:sulfate assimilation;GO:0006457:protein folding;GO:0006662:glycerol ether metabolic process;GO:0006790:sulfur compound metabolic process;GO:0006950:response to stress;GO:0006979:response to oxidative stress;GO:0008152:metabolic process;GO:0009987:cellular process;GO:0018904:ether metabolic process;GO:0019725:cellular homeostasis;GO:0033554:cellular response to stress;GO:0034599:cellula…	GO:0003824:catalytic activity;GO:0015035:protein disulfide oxidoreductase activity;GO:0015036:disulfide oxidoreductase activity;GO:0016491:oxidoreductase activity;GO:0016667:oxidoreductase activity, acting on a sulfur group of donors;GO:0016671:oxidoreductase activity, acting on a sulfur group of donors, disulfide as acceptor	GO:0000502:proteasome complex;GO:0005576:extracellular region;GO:0005622:intracellular;GO:0005623:cell;GO:0005634:nucleus;GO:0005737:cytoplasm;GO:0005739:mitochondrion;GO:0031982:vesicle;GO:0031988:membrane-bounded vesicle;GO:0032991:macromolecular complex;GO:0043226:organelle;GO:0043227:membrane-bounded organelle;GO:0043229:intracellular organelle;GO:0043230:extracellular organelle;GO:0043231:in…
CLDN10	2.64071e-40	0.317985	0.952	0.847	6.42353e-36	2.99881	2.20781	NA	NA	NA	ENSG00000134873	ENSG00000134873	protein_coding	GRCh38.98	chr13	+	95433604	95579759	146156	hsa:9071:CLDN10, CPETRL3, OSP-L	9071	claudin 10 [Source:HGNC Symbol;Acc:HGNC:2033]	hsa04514:Cell adhesion molecules (CAMs);hsa04530:Tight junction;hsa04670:Leukocyte transendothelial migration;hsa05160:Hepatitis C	R-HSA-420029:Tight junction interactions;R-HSA-446728:Cell junction organization;R-HSA-421270:Cell-cell junction organization;R-HSA-1500931:Cell-Cell communication	-	-	-	-	-	GO:0006810:transport;GO:0006811:ion transport;GO:0007155:cell adhesion;GO:0016338:calcium-independent cell-cell adhesion via plasma membrane cell-adhesion molecules;GO:0022610:biological adhesion;GO:0051179:localization;GO:0051234:establishment of localization;GO:0098609:cell-cell adhesion;GO:0098742:cell-cell adhesion via plasma-membrane adhesion molecules	GO:0005198:structural molecule activity;GO:0005488:binding;GO:0005515:protein binding;GO:0042802:identical protein binding	GO:0005622:intracellular;GO:0005623:cell;GO:0005737:cytoplasm;GO:0005886:plasma membrane;GO:0005911:cell-cell junction;GO:0005923:bicellular tight junction;GO:0016020:membrane;GO:0016021:integral component of membrane;GO:0030054:cell junction;GO:0031224:intrinsic component of membrane;GO:0043296:apical junction complex;GO:0044424:intracellular part;GO:0044425:membrane part;GO:0044464:cell part;GO…
MAGEF1	9.13056e-14	0.31746	0.518	0.303	2.22101e-09	0.649915	0.324026	NA	NA	NA	ENSG00000177383	ENSG00000177383	protein_coding	GRCh38.98	chr3	-	184710364	184712064	1701	hsa:64110:MAGEF1	64110	MAGE family member F1 [Source:HGNC Symbol;Acc:HGNC:29639]	-	-	-	-	-	-	-	-	GO:0005488:binding;GO:0005515:protein binding	GO:0005576:extracellular region;GO:0031982:vesicle;GO:0031988:membrane-bounded vesicle;GO:0043226:organelle;GO:0043227:membrane-bounded organelle;GO:0043230:extracellular organelle;GO:0044421:extracellular region part;GO:0070062:extracellular exosome;GO:1903561:extracellular vesicle
EMP2	4.79075e-14	0.316918	0.343	0.131	1.16535e-09	0.398173	0.122429	NA	NA	NA	ENSG00000213853	ENSG00000213853	protein_coding	GRCh38.98	chr16	-	10528422	10580632	52211	hsa:2013:EMP2, XMP	2013	epithelial membrane protein 2 [Source:HGNC Symbol;Acc:HGNC:3334]	-	-	-	-	615861:Nephrotic syndrome, type 10	-	Attention deficit hyperactivity disorder;Eating disorders;Metabolite levels (MHPG)	GO:0000003:reproduction;GO:0001525:angiogenesis;GO:0001568:blood vessel development;GO:0001570:vasculogenesis;GO:0001667:ameboidal-type cell migration;GO:0001765:membrane raft assembly;GO:0001906:cell killing;GO:0001909:leukocyte mediated cytotoxicity;GO:0001913:T cell mediated cytotoxicity;GO:0001932:regulation of protein phosphorylation;GO:0001934:positive regulation of protein phosphorylation;…	GO:0005102:receptor binding;GO:0005178:integrin binding;GO:0005488:binding;GO:0005515:protein binding;GO:0019899:enzyme binding;GO:0019900:kinase binding;GO:0019901:protein kinase binding;GO:0032403:protein complex binding;GO:0044877:macromolecular complex binding;GO:0050839:cell adhesion molecule binding	GO:0000139:Golgi membrane;GO:0005622:intracellular;GO:0005623:cell;GO:0005634:nucleus;GO:0005737:cytoplasm;GO:0005794:Golgi apparatus;GO:0005829:cytosol;GO:0005886:plasma membrane;GO:0009986:cell surface;GO:0012505:endomembrane system;GO:0016020:membrane;GO:0016021:integral component of membrane;GO:0016324:apical plasma membrane;GO:0031090:organelle membrane;GO:0031224:intrinsic component of memb…
ARFGAP2	2.33013e-14	0.316451	0.575	0.378	5.66804e-10	0.743668	0.40024	NA	NA	NA	ENSG00000149182	ENSG00000149182	protein_coding	GRCh38.98	chr11	-	47164299	47177125	12827	hsa:84364:ARFGAP2, IRZ, NBLA10535, ZFP289, ZNF289	84364	ADP ribosylation factor GTPase activating protein 2 [Source:HGNC Symbol;Acc:HGNC:13504]	hsa04144:Endocytosis	R-HSA-6811434:COPI-dependent Golgi-to-ER retrograde traffic;R-HSA-446203:Asparagine N-linked glycosylation;R-HSA-6807878:COPI-mediated anterograde transport;R-HSA-5653656:Vesicle-mediated transport;R-HSA-392499:Metabolism of proteins;R-HSA-597592:Post-translational protein modification;R-HSA-199977:ER to Golgi Anterograde Transport;R-HSA-6811442:Intra-Golgi and retrograde Golgi-to-ER traffic;R-HS…	-	-	-	-	-	GO:0006810:transport;GO:0006888:ER to Golgi vesicle-mediated transport;GO:0006890:retrograde vesicle-mediated transport, Golgi to ER;GO:0008104:protein localization;GO:0015031:protein transport;GO:0016192:vesicle-mediated transport;GO:0033036:macromolecule localization;GO:0043085:positive regulation of catalytic activity;GO:0043087:regulation of GTPase activity;GO:0043547:positive regulation of G…	GO:0005096:GTPase activator activity;GO:0005488:binding;GO:0008047:enzyme activator activity;GO:0030234:enzyme regulator activity;GO:0030695:GTPase regulator activity;GO:0043167:ion binding;GO:0043169:cation binding;GO:0046872:metal ion binding;GO:0060589:nucleoside-triphosphatase regulator activity;GO:0098772:molecular function regulator	GO:0000139:Golgi membrane;GO:0005622:intracellular;GO:0005623:cell;GO:0005737:cytoplasm;GO:0005794:Golgi apparatus;GO:0005829:cytosol;GO:0005886:plasma membrane;GO:0012505:endomembrane system;GO:0016020:membrane;GO:0031090:organelle membrane;GO:0043226:organelle;GO:0043227:membrane-bounded organelle;GO:0043229:intracellular organelle;GO:0043231:intracellular membrane-bounded organelle;GO:0044422:…
PRDX1	4.83388e-36	0.314744	0.953	0.859	1.17584e-31	2.79342	2.04988	NA	NA	NA	ENSG00000117450	ENSG00000117450	protein_coding	GRCh38.98	chr1	-	45511036	45523047	12012	hsa:5052:PRDX1, MSP23, NKEF-A, NKEFA, PAG, PAGA, PAGB, PRX1, PRXI, TDPX2	5052	peroxiredoxin 1 [Source:HGNC Symbol;Acc:HGNC:9352]	hsa04146:Peroxisome	R-HSA-3700989:Transcriptional Regulation by TP53;R-HSA-2262752:Cellular responses to stress;R-HSA-212436:Generic Transcription Pathway;R-HSA-74160:Gene Expression;R-HSA-5628897:TP53 Regulates Metabolic Genes;R-HSA-3299685:Detoxification of Reactive Oxygen Species	-	-	-	-	-	GO:0000165:MAPK cascade;GO:0000302:response to reactive oxygen species;GO:0000303:response to superoxide;GO:0000305:response to oxygen radical;GO:0001501:skeletal system development;GO:0001894:tissue homeostasis;GO:0001895:retina homeostasis;GO:0001906:cell killing;GO:0001909:leukocyte mediated cytotoxicity;GO:0001932:regulation of protein phosphorylation;GO:0002228:natural killer cell mediated i…	GO:0003676:nucleic acid binding;GO:0003723:RNA binding;GO:0003824:catalytic activity;GO:0004601:peroxidase activity;GO:0005488:binding;GO:0005515:protein binding;GO:0008379:thioredoxin peroxidase activity;GO:0016209:antioxidant activity;GO:0016491:oxidoreductase activity;GO:0016684:oxidoreductase activity, acting on peroxide as acceptor;GO:0042802:identical protein binding;GO:0044822:poly(A) RNA …	GO:0005576:extracellular region;GO:0005615:extracellular space;GO:0005622:intracellular;GO:0005623:cell;GO:0005634:nucleus;GO:0005737:cytoplasm;GO:0005739:mitochondrion;GO:0005829:cytosol;GO:0016023:cytoplasmic, membrane-bounded vesicle;GO:0031410:cytoplasmic vesicle;GO:0031982:vesicle;GO:0031988:membrane-bounded vesicle;GO:0042470:melanosome;GO:0043209:myelin sheath;GO:0043226:organelle;GO:00432…
ATL1	2.33888e-15	0.314595	0.388	0.159	5.68933e-11	0.421563	0.143046	NA	NA	NA	ENSG00000198513	ENSG00000198513	protein_coding	GRCh38.98	chr14	+	50532509	50633068	100560	hsa:51062:ATL1, AD-FSP, FSP1, GBP3, HSN1D, SPG3, SPG3A, atlastin1	51062	atlastin GTPase 1 [Source:HGNC Symbol;Acc:HGNC:11231]	-	-	-	-	613708:Neuropathy, hereditary sensory, type ID;182600:Spastic paraplegia 3A, autosomal dominant	Skin diseases;Skin and soft tissue diseases;H00266:Hereditary spastic paraplegia (SPG)	Cognitive performance;Periodontal disease-related phenotypes;Lupus nephritis in systemic lupus erythematosus	GO:0000902:cell morphogenesis;GO:0000904:cell morphogenesis involved in differentiation;GO:0006461:protein complex assembly;GO:0006996:organelle organization;GO:0007029:endoplasmic reticulum organization;GO:0007275:multicellular organism development;GO:0007399:nervous system development;GO:0007409:axonogenesis;GO:0009653:anatomical structure morphogenesis;GO:0009987:cellular process;GO:0010256:en…	GO:0000166:nucleotide binding;GO:0001882:nucleoside binding;GO:0001883:purine nucleoside binding;GO:0003824:catalytic activity;GO:0003924:GTPase activity;GO:0005488:binding;GO:0005515:protein binding;GO:0005525:GTP binding;GO:0016462:pyrophosphatase activity;GO:0016787:hydrolase activity;GO:0016817:hydrolase activity, acting on acid anhydrides;GO:0016818:hydrolase activity, acting on acid anhydri…	GO:0000137:Golgi cis cisterna;GO:0000139:Golgi membrane;GO:0005622:intracellular;GO:0005623:cell;GO:0005737:cytoplasm;GO:0005783:endoplasmic reticulum;GO:0005789:endoplasmic reticulum membrane;GO:0005794:Golgi apparatus;GO:0005795:Golgi stack;GO:0012505:endomembrane system;GO:0016020:membrane;GO:0016021:integral component of membrane;GO:0030424:axon;GO:0031090:organelle membrane;GO:0031224:intrin…
CPNE3	5.80987e-14	0.314466	0.689	0.497	1.41325e-09	1.03054	0.632859	NA	NA	NA	ENSG00000085719	ENSG00000085719	protein_coding	GRCh38.98	chr8	+	86514435	86561498	47064	hsa:8895:CPNE3, CPN3, PRO1071	8895	copine 3 [Source:HGNC Symbol;Acc:HGNC:2316]	-	R-HSA-1483206:Glycerophospholipid biosynthesis;R-HSA-1430728:Metabolism;R-HSA-556833:Metabolism of lipids and lipoproteins;R-HSA-1483257:Phospholipid metabolism	-	-	-	-	-	GO:0006464:cellular protein modification process;GO:0006468:protein phosphorylation;GO:0006629:lipid metabolic process;GO:0006644:phospholipid metabolic process;GO:0006650:glycerophospholipid metabolic process;GO:0006793:phosphorus metabolic process;GO:0006796:phosphate-containing compound metabolic process;GO:0006810:transport;GO:0006928:movement of cell or subcellular component;GO:0007154:cell …	GO:0003676:nucleic acid binding;GO:0003723:RNA binding;GO:0003824:catalytic activity;GO:0004672:protein kinase activity;GO:0004674:protein serine/threonine kinase activity;GO:0005102:receptor binding;GO:0005215:transporter activity;GO:0005488:binding;GO:0005515:protein binding;GO:0005543:phospholipid binding;GO:0005544:calcium-dependent phospholipid binding;GO:0008289:lipid binding;GO:0016301:kin…	GO:0005576:extracellular region;GO:0005622:intracellular;GO:0005623:cell;GO:0005634:nucleus;GO:0005737:cytoplasm;GO:0005829:cytosol;GO:0005886:plasma membrane;GO:0005912:adherens junction;GO:0005924:cell-substrate adherens junction;GO:0005925:focal adhesion;GO:0016020:membrane;GO:0030054:cell junction;GO:0030055:cell-substrate junction;GO:0031982:vesicle;GO:0031988:membrane-bounded vesicle;GO:004…
HSD17B6	2.06345e-14	0.314108	0.732	0.544	5.01935e-10	1.17225	0.747246	NA	NA	NA	ENSG00000025423	ENSG00000025423	protein_coding	GRCh38.98	chr12	+	56752161	56787790	35630	hsa:8630:HSD17B6, HSE, RODH, SDR9C6	8630	hydroxysteroid 17-beta dehydrogenase 6 [Source:HGNC Symbol;Acc:HGNC:23316]	hsa01100:Metabolic pathways;hsa00830:Retinol metabolism;hsa00140:Steroid hormone biosynthesis	R-HSA-2453902:The canonical retinoid cycle in rods (twilight vision);R-HSA-162582:Signal Transduction;R-HSA-2187338:Visual phototransduction	-	P02727:Androgen/estrogene/progesterone biosynthesis	-	-	Platelet aggregation	GO:0006702:androgen biosynthetic process;GO:0006710:androgen catabolic process;GO:0008152:metabolic process;GO:0008209:androgen metabolic process;GO:0009056:catabolic process;GO:0009058:biosynthetic process;GO:0009987:cellular process;GO:0010817:regulation of hormone levels;GO:0034754:cellular hormone metabolic process;GO:0042445:hormone metabolic process;GO:0042446:hormone biosynthetic process;G…	GO:0003824:catalytic activity;GO:0004303:estradiol 17-beta-dehydrogenase activity;GO:0004745:retinol dehydrogenase activity;GO:0009055:electron carrier activity;GO:0016229:steroid dehydrogenase activity;GO:0016491:oxidoreductase activity;GO:0016614:oxidoreductase activity, acting on CH-OH group of donors;GO:0016616:oxidoreductase activity, acting on the CH-OH group of donors, NAD or NADP as accep…	GO:0005622:intracellular;GO:0005623:cell;GO:0005737:cytoplasm;GO:0005768:endosome;GO:0005769:early endosome;GO:0005773:vacuole;GO:0005774:vacuolar membrane;GO:0005783:endoplasmic reticulum;GO:0010008:endosome membrane;GO:0012505:endomembrane system;GO:0016020:membrane;GO:0031090:organelle membrane;GO:0031901:early endosome membrane;GO:0043226:organelle;GO:0043227:membrane-bounded organelle;GO:004…
SLC25A5	1.35074e-18	0.313702	0.861	0.697	3.28568e-14	1.87055	1.30957	NA	NA	NA	ENSG00000005022	ENSG00000005022	protein_coding	GRCh38.98	chrX	+	119468422	119471396	2975	hsa:292:SLC25A5, 2F1, AAC2, ANT2, T2, T3	292	solute carrier family 25 member 5 [Source:HGNC Symbol;Acc:HGNC:10991]	hsa04020:Calcium signaling pathway;hsa05166:HTLV-I infection;hsa04022:cGMP-PKG signaling pathway;hsa05012:Parkinson's disease;hsa05016:Huntington's disease	R-HSA-422356:Regulation of insulin secretion;R-HSA-162909:Host Interactions of HIV factors;R-HSA-180897:Vpr-mediated induction of apoptosis by mitochondrial outer membrane permeabilization;R-HSA-176033:Interactions of Vpr with host cellular proteins;R-HSA-163685:Integration of energy metabolism;R-HSA-1430728:Metabolism;R-HSA-162906:HIV Infection;R-HSA-1643685:Disease;R-HSA-5663205:Infectious dise…	-	-	-	-	-	GO:0002790:peptide secretion;GO:0002791:regulation of peptide secretion;GO:0006412:translation;GO:0006518:peptide metabolic process;GO:0006807:nitrogen compound metabolic process;GO:0006810:transport;GO:0006839:mitochondrial transport;GO:0006863:purine nucleobase transport;GO:0006915:apoptotic process;GO:0006996:organelle organization;GO:0007005:mitochondrion organization;GO:0007006:mitochondrial…	GO:0003676:nucleic acid binding;GO:0003723:RNA binding;GO:0003735:structural constituent of ribosome;GO:0005198:structural molecule activity;GO:0005215:transporter activity;GO:0005345:purine nucleobase transmembrane transporter activity;GO:0005488:binding;GO:0005515:protein binding;GO:0015205:nucleobase transmembrane transporter activity;GO:0015207:adenine transmembrane transporter activity;GO:00…	GO:0005576:extracellular region;GO:0005622:intracellular;GO:0005623:cell;GO:0005634:nucleus;GO:0005737:cytoplasm;GO:0005739:mitochondrion;GO:0005740:mitochondrial envelope;GO:0005743:mitochondrial inner membrane;GO:0005759:mitochondrial matrix;GO:0005819:spindle;GO:0005856:cytoskeleton;GO:0005886:plasma membrane;GO:0005887:integral component of plasma membrane;GO:0009295:nucleoid;GO:0015630:micro…
TMEM50A	3.12637e-14	0.313322	0.646	0.412	7.60489e-10	0.865327	0.50119	NA	NA	NA	ENSG00000183726	ENSG00000183726	protein_coding	GRCh38.98	chr1	+	25338317	25362361	24045	hsa:23585:TMEM50A, IFNRC, SMP1	23585	transmembrane protein 50A [Source:HGNC Symbol;Acc:HGNC:30590]	-	-	-	-	-	-	Erythrocyte sedimentation rate	-	-	GO:0005622:intracellular;GO:0005623:cell;GO:0005737:cytoplasm;GO:0005783:endoplasmic reticulum;GO:0012505:endomembrane system;GO:0016020:membrane;GO:0016021:integral component of membrane;GO:0031224:intrinsic component of membrane;GO:0043226:organelle;GO:0043227:membrane-bounded organelle;GO:0043229:intracellular organelle;GO:0043231:intracellular membrane-bounded organelle;GO:0044424:intracellul…
GABARAP	3.80992e-17	0.312727	0.846	0.653	9.26762e-13	1.72131	1.19098	NA	NA	NA	ENSG00000170296	ENSG00000170296	protein_coding	GRCh38.98	chr17	-	7240008	7242449	2442	hsa:11337:GABARAP, ATG8A, GABARAP-a, MM46	11337	GABA type A receptor-associated protein [Source:HGNC Symbol;Acc:HGNC:4067]	hsa04140:Regulation of autophagy;hsa04068:FoxO signaling pathway;hsa04727:GABAergic synapse	R-HSA-1632852:Macroautophagy;R-HSA-2262752:Cellular responses to stress	-	-	-	-	-	GO:0000226:microtubule cytoskeleton organization;GO:0006605:protein targeting;GO:0006810:transport;GO:0006886:intracellular protein transport;GO:0006914:autophagy;GO:0006915:apoptotic process;GO:0006996:organelle organization;GO:0007010:cytoskeleton organization;GO:0007017:microtubule-based process;GO:0007154:cell communication;GO:0007165:signal transduction;GO:0007166:cell surface receptor signa…	GO:0005102:receptor binding;GO:0005488:binding;GO:0005515:protein binding;GO:0008017:microtubule binding;GO:0008092:cytoskeletal protein binding;GO:0015631:tubulin binding;GO:0019899:enzyme binding;GO:0031625:ubiquitin protein ligase binding;GO:0044389:ubiquitin-like protein ligase binding;GO:0048487:beta-tubulin binding;GO:0050811:GABA receptor binding	GO:0000139:Golgi membrane;GO:0000323:lytic vacuole;GO:0000421:autophagosome membrane;GO:0005622:intracellular;GO:0005623:cell;GO:0005737:cytoplasm;GO:0005764:lysosome;GO:0005773:vacuole;GO:0005774:vacuolar membrane;GO:0005776:autophagosome;GO:0005783:endoplasmic reticulum;GO:0005790:smooth endoplasmic reticulum;GO:0005794:Golgi apparatus;GO:0005829:cytosol;GO:0005856:cytoskeleton;GO:0005874:micro…
TECR	7.4256e-22	0.312453	0.859	0.719	1.80628e-17	1.76815	1.22912	NA	NA	NA	ENSG00000099797	ENSG00000099797	protein_coding	GRCh38.98	chr19	+	14517085	14565980	48896	hsa:9524:TECR, GPSN2, MRT14, SC2, TER	9524	trans-2,3-enoyl-CoA reductase [Source:HGNC Symbol;Acc:HGNC:4551]	hsa01212:Fatty acid metabolism;hsa01040:Biosynthesis of unsaturated fatty acids;hsa00062:Fatty acid elongation	R-HSA-75105:Fatty Acyl-CoA Biosynthesis;R-HSA-535734:Fatty acid, triacylglycerol, and ketone body metabolism;R-HSA-75109:Triglyceride Biosynthesis;R-HSA-1430728:Metabolism;R-HSA-556833:Metabolism of lipids and lipoproteins;R-HSA-75876:Synthesis of very long-chain fatty acyl-CoAs	-	-	614020:Mental retardation, autosomal recessive 14	-	-	GO:0000038:very long-chain fatty acid metabolic process;GO:0006082:organic acid metabolic process;GO:0006629:lipid metabolic process;GO:0006631:fatty acid metabolic process;GO:0006633:fatty acid biosynthetic process;GO:0006637:acyl-CoA metabolic process;GO:0006732:coenzyme metabolic process;GO:0006790:sulfur compound metabolic process;GO:0008152:metabolic process;GO:0008610:lipid biosynthetic pro…	GO:0003824:catalytic activity;GO:0003995:acyl-CoA dehydrogenase activity;GO:0004466:long-chain-acyl-CoA dehydrogenase activity;GO:0005488:binding;GO:0005515:protein binding;GO:0016491:oxidoreductase activity;GO:0016627:oxidoreductase activity, acting on the CH-CH group of donors;GO:0017099:very-long-chain-acyl-CoA dehydrogenase activity	GO:0005622:intracellular;GO:0005623:cell;GO:0005634:nucleus;GO:0005737:cytoplasm;GO:0005783:endoplasmic reticulum;GO:0005789:endoplasmic reticulum membrane;GO:0012505:endomembrane system;GO:0016020:membrane;GO:0016021:integral component of membrane;GO:0030176:integral component of endoplasmic reticulum membrane;GO:0031224:intrinsic component of membrane;GO:0031227:intrinsic component of endoplasm…
IDH2	1.21397e-13	0.311754	0.727	0.547	2.95299e-09	1.15544	0.736558	NA	NA	NA	ENSG00000182054	ENSG00000182054	protein_coding	GRCh38.98	chr15	-	90083045	90102504	19460	hsa:3418:IDH2, D2HGA2, ICD-M, IDH, IDHM, IDP, IDPM, mNADP-IDH	3418	isocitrate dehydrogenase (NADP(+)) 2, mitochondrial [Source:HGNC Symbol;Acc:HGNC:5383]	hsa01100:Metabolic pathways;hsa01200:Carbon metabolism;hsa01230:Biosynthesis of amino acids;hsa00020:Citrate cycle (TCA cycle);hsa04146:Peroxisome;hsa00480:Glutathione metabolism;hsa01210:2-Oxocarboxylic acid metabolism	R-HSA-1430728:Metabolism;R-HSA-1428517:The citric acid (TCA) cycle and respiratory electron transport;R-HSA-71403:Citric acid cycle (TCA cycle);R-HSA-71406:Pyruvate metabolism and Citric Acid (TCA) cycle	-	-	613657:D-2-hydroxyglutaric aciduria 2	Cardiovascular diseases;Hematologic diseases;H01481:Myelodysplastic syndrome;Congenital disorders of metabolism;Congenital disorders of amino acid metabolism;H01225:D-2-hydroxyglutaric aciduria (D-2-HGA)	Cerebrospinal fluid clusterin levels	GO:0005975:carbohydrate metabolic process;GO:0006082:organic acid metabolic process;GO:0006091:generation of precursor metabolites and energy;GO:0006097:glyoxylate cycle;GO:0006099:tricarboxylic acid cycle;GO:0006102:isocitrate metabolic process;GO:0006103:2-oxoglutarate metabolic process;GO:0008152:metabolic process;GO:0009060:aerobic respiration;GO:0009987:cellular process;GO:0015980:energy der…	GO:0000166:nucleotide binding;GO:0000287:magnesium ion binding;GO:0003824:catalytic activity;GO:0004448:isocitrate dehydrogenase activity;GO:0004450:isocitrate dehydrogenase (NADP+) activity;GO:0005488:binding;GO:0016491:oxidoreductase activity;GO:0016614:oxidoreductase activity, acting on CH-OH group of donors;GO:0016616:oxidoreductase activity, acting on the CH-OH group of donors, NAD or NADP a…	GO:0005576:extracellular region;GO:0005622:intracellular;GO:0005623:cell;GO:0005737:cytoplasm;GO:0005739:mitochondrion;GO:0005740:mitochondrial envelope;GO:0005743:mitochondrial inner membrane;GO:0005759:mitochondrial matrix;GO:0005777:peroxisome;GO:0005829:cytosol;GO:0016020:membrane;GO:0019866:organelle inner membrane;GO:0031090:organelle membrane;GO:0031966:mitochondrial membrane;GO:0031967:or…
EZR	3.38004e-24	0.311578	0.877	0.753	8.22194e-20	2.03783	1.44776	NA	NA	NA	ENSG00000092820	ENSG00000092820	protein_coding	GRCh38.98	chr6	-	158765741	158819368	53628	hsa:7430:EZR, CVIL, CVL, HEL-S-105, VIL2	7430	ezrin [Source:HGNC Symbol;Acc:HGNC:12691]	hsa04971:Gastric acid secretion;hsa04670:Leukocyte transendothelial migration;hsa05205:Proteoglycans in cancer;hsa04810:Regulation of actin cytoskeleton;hsa05206:MicroRNAs in cancer;hsa05130:Pathogenic Escherichia coli infection	R-HSA-1266738:Developmental Biology;R-HSA-437239:Recycling pathway of L1;R-HSA-422475:Axon guidance;R-HSA-373752:Netrin-1 signaling;R-HSA-373760:L1CAM interactions	-	-	-	-	Bladder cancer (smoking interaction)	GO:0000122:negative regulation of transcription from RNA polymerase II promoter;GO:0000165:MAPK cascade;GO:0000226:microtubule cytoskeleton organization;GO:0000902:cell morphogenesis;GO:0000904:cell morphogenesis involved in differentiation;GO:0001816:cytokine production;GO:0001817:regulation of cytokine production;GO:0001818:negative regulation of cytokine production;GO:0001885:endothelial cell …	GO:0003676:nucleic acid binding;GO:0003723:RNA binding;GO:0003779:actin binding;GO:0005488:binding;GO:0005515:protein binding;GO:0008017:microtubule binding;GO:0008092:cytoskeletal protein binding;GO:0015631:tubulin binding;GO:0019899:enzyme binding;GO:0019900:kinase binding;GO:0019901:protein kinase binding;GO:0019904:protein domain specific binding;GO:0032403:protein complex binding;GO:0034236:…	GO:0001726:ruffle;GO:0001772:immunological synapse;GO:0001931:uropod;GO:0005576:extracellular region;GO:0005615:extracellular space;GO:0005622:intracellular;GO:0005623:cell;GO:0005634:nucleus;GO:0005730:nucleolus;GO:0005737:cytoplasm;GO:0005768:endosome;GO:0005773:vacuole;GO:0005815:microtubule organizing center;GO:0005829:cytosol;GO:0005856:cytoskeleton;GO:0005884:actin filament;GO:0005886:plasm…
SLC39A12	2.7469e-17	0.311511	0.801	0.653	6.68183e-13	1.48432	1.00186	NA	NA	NA	ENSG00000148482	ENSG00000148482	protein_coding	GRCh38.98	chr10	+	17951839	18043292	91454	hsa:221074:SLC39A12, LZT-Hs8, ZIP-12, bA570F3.1	221074	solute carrier family 39 member 12 [Source:HGNC Symbol;Acc:HGNC:20860]	-	-	-	-	-	-	-	GO:0000041:transition metal ion transport;GO:0000226:microtubule cytoskeleton organization;GO:0006461:protein complex assembly;GO:0006810:transport;GO:0006811:ion transport;GO:0006812:cation transport;GO:0006829:zinc II ion transport;GO:0006873:cellular ion homeostasis;GO:0006875:cellular metal ion homeostasis;GO:0006882:cellular zinc ion homeostasis;GO:0006996:organelle organization;GO:0007010:c…	GO:0005215:transporter activity;GO:0005385:zinc ion transmembrane transporter activity;GO:0008324:cation transmembrane transporter activity;GO:0015075:ion transmembrane transporter activity;GO:0022857:transmembrane transporter activity;GO:0022890:inorganic cation transmembrane transporter activity;GO:0022891:substrate-specific transmembrane transporter activity;GO:0022892:substrate-specific trans…	GO:0005576:extracellular region;GO:0005622:intracellular;GO:0005623:cell;GO:0005737:cytoplasm;GO:0005886:plasma membrane;GO:0005887:integral component of plasma membrane;GO:0016020:membrane;GO:0016021:integral component of membrane;GO:0031224:intrinsic component of membrane;GO:0031226:intrinsic component of plasma membrane;GO:0031982:vesicle;GO:0043226:organelle;GO:0043227:membrane-bounded organe…
PNPLA8	2.43326e-14	0.310762	0.725	0.544	5.91889e-10	1.15141	0.734502	NA	NA	NA	ENSG00000135241	ENSG00000135241	protein_coding	GRCh38.98	chr7	-	108470417	108569666	99250	hsa:50640:PNPLA8, IPLA2-2, IPLA2G, MMLA, PNPLA-gamma, iPLA2gamma	50640	patatin like phospholipase domain containing 8 [Source:HGNC Symbol;Acc:HGNC:28900]	-	R-HSA-1483206:Glycerophospholipid biosynthesis;R-HSA-1430728:Metabolism;R-HSA-556833:Metabolism of lipids and lipoproteins;R-HSA-1483257:Phospholipid metabolism;R-HSA-1482839:Acyl chain remodelling of PE;R-HSA-1482788:Acyl chain remodelling of PC	LIPASYN-PWY:phospholipases	-	251950:Mitochondrial myopathy with lactic acidosis	-	Smoking behavior	GO:0001516:prostaglandin biosynthetic process;GO:0001676:long-chain fatty acid metabolic process;GO:0006082:organic acid metabolic process;GO:0006629:lipid metabolic process;GO:0006631:fatty acid metabolic process;GO:0006633:fatty acid biosynthetic process;GO:0006636:unsaturated fatty acid biosynthetic process;GO:0006644:phospholipid metabolic process;GO:0006650:glycerophospholipid metabolic proc…	GO:0000166:nucleotide binding;GO:0001882:nucleoside binding;GO:0001883:purine nucleoside binding;GO:0003824:catalytic activity;GO:0004620:phospholipase activity;GO:0004622:lysophospholipase activity;GO:0004623:phospholipase A2 activity;GO:0005488:binding;GO:0005524:ATP binding;GO:0016298:lipase activity;GO:0016787:hydrolase activity;GO:0016788:hydrolase activity, acting on ester bonds;GO:0017076:…	GO:0000139:Golgi membrane;GO:0005622:intracellular;GO:0005623:cell;GO:0005737:cytoplasm;GO:0005777:peroxisome;GO:0005778:peroxisomal membrane;GO:0005783:endoplasmic reticulum;GO:0005789:endoplasmic reticulum membrane;GO:0005794:Golgi apparatus;GO:0012505:endomembrane system;GO:0016020:membrane;GO:0016021:integral component of membrane;GO:0031090:organelle membrane;GO:0031224:intrinsic component o…
NDUFV2	6.30356e-14	0.310413	0.707	0.512	1.53334e-09	1.06088	0.661918	NA	NA	NA	ENSG00000178127	ENSG00000178127	protein_coding	GRCh38.98	chr18	+	9102630	9134345	31716	hsa:4729:NDUFV2, CI-24k	4729	NADH:ubiquinone oxidoreductase core subunit V2 [Source:HGNC Symbol;Acc:HGNC:7717]	hsa01100:Metabolic pathways;hsa04932:Non-alcoholic fatty liver disease (NAFLD);hsa05010:Alzheimer's disease;hsa05012:Parkinson's disease;hsa05016:Huntington's disease;hsa00190:Oxidative phosphorylation	R-HSA-1430728:Metabolism;R-HSA-1428517:The citric acid (TCA) cycle and respiratory electron transport;R-HSA-6799198:Complex I biogenesis;R-HSA-611105:Respiratory electron transport;R-HSA-163200:Respiratory electron transport, ATP synthesis by chemiosmotic coupling, and heat production by uncoupling proteins.	-	P00049:Parkinson disease	252010:Mitochondrial complex I deficiency	Congenital disorders of metabolism;Mitochondrial diseases;H00473:Mitochondrial respiratory chain deficiencies (MRCD)	Epilepsy and lamotrigine-induced maculopapular eruptions	GO:0006091:generation of precursor metabolites and energy;GO:0006119:oxidative phosphorylation;GO:0006120:mitochondrial electron transport, NADH to ubiquinone;GO:0006139:nucleobase-containing compound metabolic process;GO:0006163:purine nucleotide metabolic process;GO:0006461:protein complex assembly;GO:0006725:cellular aromatic compound metabolic process;GO:0006753:nucleoside phosphate metabolic…	GO:0003824:catalytic activity;GO:0003954:NADH dehydrogenase activity;GO:0005488:binding;GO:0008137:NADH dehydrogenase (ubiquinone) activity;GO:0009055:electron carrier activity;GO:0016491:oxidoreductase activity;GO:0016651:oxidoreductase activity, acting on NAD(P)H;GO:0016655:oxidoreductase activity, acting on NAD(P)H, quinone or similar compound as acceptor;GO:0043167:ion binding;GO:0043169:cati…	GO:0005622:intracellular;GO:0005623:cell;GO:0005737:cytoplasm;GO:0005739:mitochondrion;GO:0005740:mitochondrial envelope;GO:0005743:mitochondrial inner membrane;GO:0005746:mitochondrial respiratory chain;GO:0005747:mitochondrial respiratory chain complex I;GO:0016020:membrane;GO:0019866:organelle inner membrane;GO:0030964:NADH dehydrogenase complex;GO:0031090:organelle membrane;GO:0031966:mitocho…
CCT6A	1.10132e-13	0.310273	0.512	0.284	2.67896e-09	0.609076	0.297702	NA	NA	NA	ENSG00000146731	ENSG00000146731	protein_coding	GRCh38.98	chr7	+	56051685	56063989	12305	hsa:908:CCT6A, CCT-zeta, CCT-zeta-1, CCT6, Cctz, HTR3, MoDP-2, TCP-1-zeta, TCP20, TCPZ, TTCP20	908	chaperonin containing TCP1 subunit 6A [Source:HGNC Symbol;Acc:HGNC:1620]	-	R-HSA-6814122:Cooperation of PDCL (PhLP1) and TRiC/CCT in G-protein beta folding;R-HSA-390471:Association of TriC/CCT with target proteins during biosynthesis;R-HSA-389960:Formation of tubulin folding intermediates by CCT/TriC;R-HSA-392499:Metabolism of proteins;R-HSA-389958:Cooperation of Prefoldin and TriC/CCT in actin and tubulin folding;R-HSA-390450:Folding of actin by CCT/TriC;R-HSA-391251:P…	-	-	-	-	-	GO:0000723:telomere maintenance;GO:0006139:nucleobase-containing compound metabolic process;GO:0006259:DNA metabolic process;GO:0006278:RNA-dependent DNA biosynthetic process;GO:0006403:RNA localization;GO:0006457:protein folding;GO:0006725:cellular aromatic compound metabolic process;GO:0006807:nitrogen compound metabolic process;GO:0006996:organelle organization;GO:0007004:telomere maintenance …	GO:0000166:nucleotide binding;GO:0001882:nucleoside binding;GO:0001883:purine nucleoside binding;GO:0003676:nucleic acid binding;GO:0003723:RNA binding;GO:0005488:binding;GO:0005515:protein binding;GO:0005524:ATP binding;GO:0017076:purine nucleotide binding;GO:0019904:protein domain specific binding;GO:0030554:adenyl nucleotide binding;GO:0032549:ribonucleoside binding;GO:0032550:purine ribonucle…	GO:0005576:extracellular region;GO:0005622:intracellular;GO:0005623:cell;GO:0005737:cytoplasm;GO:0005829:cytosol;GO:0005832:chaperonin-containing T-complex;GO:0005856:cytoskeleton;GO:0005874:microtubule;GO:0015630:microtubule cytoskeleton;GO:0031982:vesicle;GO:0031988:membrane-bounded vesicle;GO:0032991:macromolecular complex;GO:0043226:organelle;GO:0043227:membrane-bounded organelle;GO:0043228:n…
MRPL15	1.11528e-12	0.309618	0.512	0.309	2.71292e-08	0.63677	0.320636	NA	NA	NA	ENSG00000137547	ENSG00000137547	protein_coding	GRCh38.98	chr8	+	54135241	54148514	13274	hsa:29088:MRPL15, HSPC145, L15mt, MRP-L15, MRP-L7, RPML7	29088	mitochondrial ribosomal protein L15 [Source:HGNC Symbol;Acc:HGNC:14054]	hsa03010:Ribosome	R-HSA-1852241:Organelle biogenesis and maintenance;R-HSA-5368286:Mitochondrial translation initiation;R-HSA-5419276:Mitochondrial translation termination;R-HSA-5389840:Mitochondrial translation elongation;R-HSA-5368287:Mitochondrial translation	-	-	-	-	-	GO:0006412:translation;GO:0006414:translational elongation;GO:0006415:translational termination;GO:0006518:peptide metabolic process;GO:0006807:nitrogen compound metabolic process;GO:0006996:organelle organization;GO:0007005:mitochondrion organization;GO:0008152:metabolic process;GO:0009058:biosynthetic process;GO:0009059:macromolecule biosynthetic process;GO:0009987:cellular process;GO:0010467:g…	GO:0003676:nucleic acid binding;GO:0003723:RNA binding;GO:0003735:structural constituent of ribosome;GO:0005198:structural molecule activity;GO:0005488:binding;GO:0005515:protein binding;GO:0044822:poly(A) RNA binding;GO:0097159:organic cyclic compound binding;GO:1901363:heterocyclic compound binding	GO:0000313:organellar ribosome;GO:0000315:organellar large ribosomal subunit;GO:0005622:intracellular;GO:0005623:cell;GO:0005737:cytoplasm;GO:0005739:mitochondrion;GO:0005740:mitochondrial envelope;GO:0005743:mitochondrial inner membrane;GO:0005759:mitochondrial matrix;GO:0005761:mitochondrial ribosome;GO:0005762:mitochondrial large ribosomal subunit;GO:0005840:ribosome;GO:0015934:large ribosomal…
RAB9A	6.61394e-13	0.309507	0.539	0.331	1.60884e-08	0.684207	0.359016	NA	NA	NA	ENSG00000123595	ENSG00000123595	protein_coding	GRCh38.98	chrX	+	13689128	13710504	21377	hsa:9367:RAB9A, RAB9	9367	RAB9A, member RAS oncogene family [Source:HGNC Symbol;Acc:HGNC:9792]	hsa05162:Measles	R-HSA-5653656:Vesicle-mediated transport;R-HSA-6811440:Retrograde transport at the Trans-Golgi-Network;R-HSA-6811442:Intra-Golgi and retrograde Golgi-to-ER traffic;R-HSA-199991:Membrane Trafficking	-	-	-	-	-	GO:0006810:transport;GO:0006887:exocytosis;GO:0007034:vacuolar transport;GO:0007154:cell communication;GO:0007165:signal transduction;GO:0007264:small GTPase mediated signal transduction;GO:0008104:protein localization;GO:0009987:cellular process;GO:0015031:protein transport;GO:0016192:vesicle-mediated transport;GO:0016197:endosomal transport;GO:0016482:cytosolic transport;GO:0017157:regulation o…	GO:0000166:nucleotide binding;GO:0001882:nucleoside binding;GO:0001883:purine nucleoside binding;GO:0003824:catalytic activity;GO:0003924:GTPase activity;GO:0005488:binding;GO:0005515:protein binding;GO:0005525:GTP binding;GO:0016462:pyrophosphatase activity;GO:0016787:hydrolase activity;GO:0016817:hydrolase activity, acting on acid anhydrides;GO:0016818:hydrolase activity, acting on acid anhydri…	GO:0000139:Golgi membrane;GO:0000323:lytic vacuole;GO:0005576:extracellular region;GO:0005622:intracellular;GO:0005623:cell;GO:0005737:cytoplasm;GO:0005764:lysosome;GO:0005768:endosome;GO:0005770:late endosome;GO:0005773:vacuole;GO:0005783:endoplasmic reticulum;GO:0005789:endoplasmic reticulum membrane;GO:0005794:Golgi apparatus;GO:0005802:trans-Golgi network;GO:0005829:cytosol;GO:0005886:plasma …
NMD3	4.26669e-13	0.309344	0.443	0.241	1.03787e-08	0.514774	0.222436	NA	NA	NA	ENSG00000169251	ENSG00000169251	protein_coding	GRCh38.98	chr3	+	161104696	161253532	148837	hsa:51068:NMD3, CGI-07	51068	NMD3 ribosome export adaptor [Source:HGNC Symbol;Acc:HGNC:24250]	hsa03008:Ribosome biogenesis in eukaryotes;hsa03013:RNA transport	-	-	-	-	-	-	GO:0000054:ribosomal subunit export from nucleus;GO:0000055:ribosomal large subunit export from nucleus;GO:0006810:transport;GO:0006913:nucleocytoplasmic transport;GO:0008104:protein localization;GO:0015031:protein transport;GO:0022613:ribonucleoprotein complex biogenesis;GO:0033036:macromolecule localization;GO:0033750:ribosome localization;GO:0033753:establishment of ribosome localization;GO:00…	GO:0003676:nucleic acid binding;GO:0003723:RNA binding;GO:0005488:binding;GO:0005515:protein binding;GO:0030674:protein binding, bridging;GO:0043021:ribonucleoprotein complex binding;GO:0043023:ribosomal large subunit binding;GO:0044822:poly(A) RNA binding;GO:0044877:macromolecular complex binding;GO:0060090:binding, bridging;GO:0097159:organic cyclic compound binding;GO:1901363:heterocyclic comp…	GO:0005622:intracellular;GO:0005623:cell;GO:0005634:nucleus;GO:0005654:nucleoplasm;GO:0005730:nucleolus;GO:0005737:cytoplasm;GO:0016020:membrane;GO:0031974:membrane-enclosed lumen;GO:0031981:nuclear lumen;GO:0043226:organelle;GO:0043227:membrane-bounded organelle;GO:0043228:non-membrane-bounded organelle;GO:0043229:intracellular organelle;GO:0043231:intracellular membrane-bounded organelle;GO:004…
LIMCH1	1.36996e-12	0.307379	0.638	0.444	3.33242e-08	0.912729	0.545693	NA	NA	NA	ENSG00000064042	ENSG00000064042	protein_coding	GRCh38.98	chr4	+	41359607	41700044	340438	hsa:22998:LIMCH1, LIMCH1A, LMO7B	22998	LIM and calponin homology domains 1 [Source:HGNC Symbol;Acc:HGNC:29191]	-	-	-	-	-	-	Longevity (90 years and older);Response to statins (LDL cholesterol change)	GO:0006996:organelle organization;GO:0007010:cytoskeleton organization;GO:0009987:cellular process;GO:0016043:cellular component organization;GO:0030029:actin filament-based process;GO:0030036:actin cytoskeleton organization;GO:0031032:actomyosin structure organization;GO:0044699:single-organism process;GO:0044763:single-organism cellular process;GO:0071840:cellular component organization or biog…	GO:0003779:actin binding;GO:0005488:binding;GO:0005515:protein binding;GO:0008092:cytoskeletal protein binding;GO:0008270:zinc ion binding;GO:0043167:ion binding;GO:0043169:cation binding;GO:0046872:metal ion binding;GO:0046914:transition metal ion binding	-
DYNLL1	3.24113e-27	0.30711	0.923	0.809	7.88406e-23	2.46248	1.79858	NA	NA	NA	ENSG00000088986	ENSG00000088986	protein_coding	GRCh38.98	chr12	+	120469850	120498493	28644	hsa:8655:DYNLL1, DLC1, DLC8, DNCL1, DNCLC1, LC8, LC8a, PIN, hdlc1	8655	dynein light chain LC8-type 1 [Source:HGNC Symbol;Acc:HGNC:15476]	hsa04962:Vasopressin-regulated water reabsorption	R-HSA-380287:Centrosome maturation;R-HSA-8854518:AURKA Activation by TPX2;R-HSA-446203:Asparagine N-linked glycosylation;R-HSA-6807878:COPI-mediated anterograde transport;R-HSA-2565942:Regulation of PLK1 Activity at G2/M Transition;R-HSA-380270:Recruitment of mitotic centrosome proteins and complexes;R-HSA-1632852:Macroautophagy;R-HSA-168256:Immune System;R-HSA-1280218:Adaptive Immune System;R-HS…	-	P00029:Huntington disease	-	-	-	GO:0000003:reproduction;GO:0000086:G2/M transition of mitotic cell cycle;GO:0000278:mitotic cell cycle;GO:0000902:cell morphogenesis;GO:0001844:protein insertion into mitochondrial membrane involved in apoptotic signaling pathway;GO:0002376:immune system process;GO:0002478:antigen processing and presentation of exogenous peptide antigen;GO:0002495:antigen processing and presentation of peptide an…	GO:0003774:motor activity;GO:0003824:catalytic activity;GO:0005488:binding;GO:0005515:protein binding;GO:0008022:protein C-terminus binding;GO:0016462:pyrophosphatase activity;GO:0016787:hydrolase activity;GO:0016817:hydrolase activity, acting on acid anhydrides;GO:0016818:hydrolase activity, acting on acid anhydrides, in phosphorus-containing anhydrides;GO:0017111:nucleoside-triphosphatase activ…	GO:0000775:chromosome, centromeric region;GO:0000776:kinetochore;GO:0005576:extracellular region;GO:0005622:intracellular;GO:0005623:cell;GO:0005634:nucleus;GO:0005694:chromosome;GO:0005737:cytoplasm;GO:0005739:mitochondrion;GO:0005813:centrosome;GO:0005815:microtubule organizing center;GO:0005819:spindle;GO:0005829:cytosol;GO:0005856:cytoskeleton;GO:0005868:cytoplasmic dynein complex;GO:0005874:…
DNAJB6	3.80117e-14	0.306573	0.663	0.466	9.24634e-10	0.948032	0.575101	NA	NA	NA	ENSG00000105993	ENSG00000105993	protein_coding	GRCh38.98	chr7	+	157335381	157417439	82059	hsa:10049:DNAJB6, DJ4, DnaJ, HHDJ1, HSJ-2, HSJ2, LGMD1D, LGMD1E, MRJ, MSJ-1	10049	DnaJ heat shock protein family (Hsp40) member B6 [Source:HGNC Symbol;Acc:HGNC:14888]	-	R-HSA-3371453:Regulation of HSF1-mediated heat shock response;R-HSA-2262752:Cellular responses to stress;R-HSA-3371556:Cellular response to heat stress	-	-	603511:Muscular dystrophy, limb-girdle, type 1E	-	-	GO:0000003:reproduction;GO:0001701:in utero embryonic development;GO:0001890:placenta development;GO:0001892:embryonic placenta development;GO:0003006:developmental process involved in reproduction;GO:0006139:nucleobase-containing compound metabolic process;GO:0006351:transcription, DNA-templated;GO:0006355:regulation of transcription, DNA-templated;GO:0006457:protein folding;GO:0006508:proteolys…	GO:0001671:ATPase activator activity;GO:0003676:nucleic acid binding;GO:0003677:DNA binding;GO:0005488:binding;GO:0005515:protein binding;GO:0008047:enzyme activator activity;GO:0030234:enzyme regulator activity;GO:0031072:heat shock protein binding;GO:0051082:unfolded protein binding;GO:0051087:chaperone binding;GO:0060589:nucleoside-triphosphatase regulator activity;GO:0060590:ATPase regulator …	GO:0005622:intracellular;GO:0005623:cell;GO:0005634:nucleus;GO:0005654:nucleoplasm;GO:0005737:cytoplasm;GO:0005829:cytosol;GO:0016020:membrane;GO:0030016:myofibril;GO:0030017:sarcomere;GO:0030018:Z disc;GO:0031674:I band;GO:0031974:membrane-enclosed lumen;GO:0031981:nuclear lumen;GO:0043226:organelle;GO:0043227:membrane-bounded organelle;GO:0043228:non-membrane-bounded organelle;GO:0043229:intrac…
SUCLG1	2.93038e-13	0.30633	0.605	0.409	7.12815e-09	0.820847	0.472513	NA	NA	NA	ENSG00000163541	ENSG00000163541	protein_coding	GRCh38.98	chr2	-	84423528	84460045	36518	hsa:8802:SUCLG1, GALPHA, MTDPS9, SUCLA1	8802	succinate-CoA ligase alpha subunit [Source:HGNC Symbol;Acc:HGNC:11449]	hsa01100:Metabolic pathways;hsa01200:Carbon metabolism;hsa00020:Citrate cycle (TCA cycle);hsa00640:Propanoate metabolism	R-HSA-1430728:Metabolism;R-HSA-1428517:The citric acid (TCA) cycle and respiratory electron transport;R-HSA-71403:Citric acid cycle (TCA cycle);R-HSA-71406:Pyruvate metabolism and Citric Acid (TCA) cycle	PWY66-407:superpathway of conversion of glucose to acetyl CoA and entry into the TCA cycle;PWY66-398:TCA cycle	P00051:TCA cycle	245400:Mitochondrial DNA depletion syndrome 9 (encephalomyopathic type with methylmalonic aciduria)	Congenital disorders of metabolism;Mitochondrial diseases;H00469:Mitochondrial DNA depletion syndrome (MDS)	Coronary artery calcification	GO:0006082:organic acid metabolic process;GO:0006091:generation of precursor metabolites and energy;GO:0006099:tricarboxylic acid cycle;GO:0006104:succinyl-CoA metabolic process;GO:0006105:succinate metabolic process;GO:0006139:nucleobase-containing compound metabolic process;GO:0006637:acyl-CoA metabolic process;GO:0006725:cellular aromatic compound metabolic process;GO:0006732:coenzyme metaboli…	GO:0000166:nucleotide binding;GO:0001882:nucleoside binding;GO:0001883:purine nucleoside binding;GO:0003676:nucleic acid binding;GO:0003723:RNA binding;GO:0003824:catalytic activity;GO:0004774:succinate-CoA ligase activity;GO:0004775:succinate-CoA ligase (ADP-forming) activity;GO:0004776:succinate-CoA ligase (GDP-forming) activity;GO:0005488:binding;GO:0005525:GTP binding;GO:0016405:CoA-ligase ac…	GO:0005576:extracellular region;GO:0005622:intracellular;GO:0005623:cell;GO:0005737:cytoplasm;GO:0005739:mitochondrion;GO:0005740:mitochondrial envelope;GO:0005743:mitochondrial inner membrane;GO:0005759:mitochondrial matrix;GO:0005886:plasma membrane;GO:0016020:membrane;GO:0019866:organelle inner membrane;GO:0031090:organelle membrane;GO:0031966:mitochondrial membrane;GO:0031967:organelle envelo…
PSMB6	6.19672e-14	0.306099	0.598	0.397	1.50735e-09	0.798063	0.45432	NA	NA	NA	ENSG00000142507	ENSG00000142507	protein_coding	GRCh38.98	chr17	+	4796144	4798502	2359	hsa:5694:PSMB6, DELTA, LMPY, Y	5694	proteasome subunit beta 6 [Source:HGNC Symbol;Acc:HGNC:9543]	hsa03050:Proteasome	R-HSA-5689603:UCH proteinases;R-HSA-2424491:DAP12 signaling;R-HSA-375165:NCAM signaling for neurite out-growth;R-HSA-174084:Autodegradation of Cdh1 by Cdh1:APC/C;R-HSA-174113:SCF-beta-TrCP mediated degradation of Emi1;R-HSA-202424:Downstream TCR signaling;R-HSA-169911:Regulation of Apoptosis;R-HSA-69481:G2/M Checkpoints;R-HSA-69613:p53-Independent G1/S DNA damage checkpoint;R-HSA-68949:Orc1 remov…	-	-	-	-	-	GO:0000165:MAPK cascade;GO:0000209:protein polyubiquitination;GO:0000278:mitotic cell cycle;GO:0001736:establishment of planar polarity;GO:0001738:morphogenesis of a polarized epithelium;GO:0002009:morphogenesis of an epithelium;GO:0002218:activation of innate immune response;GO:0002220:innate immune response activating cell surface receptor signaling pathway;GO:0002223:stimulatory C-type lectin …	GO:0003824:catalytic activity;GO:0004175:endopeptidase activity;GO:0004298:threonine-type endopeptidase activity;GO:0008233:peptidase activity;GO:0016787:hydrolase activity;GO:0070003:threonine-type peptidase activity;GO:0070011:peptidase activity, acting on L-amino acid peptides	GO:0000502:proteasome complex;GO:0005576:extracellular region;GO:0005622:intracellular;GO:0005623:cell;GO:0005634:nucleus;GO:0005654:nucleoplasm;GO:0005737:cytoplasm;GO:0005794:Golgi apparatus;GO:0005829:cytosol;GO:0005839:proteasome core complex;GO:0012505:endomembrane system;GO:0031974:membrane-enclosed lumen;GO:0031981:nuclear lumen;GO:0031982:vesicle;GO:0031988:membrane-bounded vesicle;GO:003…
PUF60	1.10654e-13	0.306057	0.639	0.434	2.69165e-09	0.907497	0.542878	NA	NA	NA	ENSG00000179950	ENSG00000179950	protein_coding	GRCh38.98	chr8	-	143816344	143829352	13009	hsa:22827:PUF60, FIR, RoBPI, SIAHBP1, VRJS	22827	poly(U) binding splicing factor 60 [Source:HGNC Symbol;Acc:HGNC:17042]	hsa03040:Spliceosome	R-HSA-72163:mRNA Splicing - Major Pathway;R-HSA-72172:mRNA Splicing;R-HSA-72203:Processing of Capped Intron-Containing Pre-mRNA;R-HSA-74160:Gene Expression	-	-	615583:Verheij syndrome	-	-	GO:0006139:nucleobase-containing compound metabolic process;GO:0006351:transcription, DNA-templated;GO:0006355:regulation of transcription, DNA-templated;GO:0006396:RNA processing;GO:0006397:mRNA processing;GO:0006725:cellular aromatic compound metabolic process;GO:0006807:nitrogen compound metabolic process;GO:0006915:apoptotic process;GO:0008152:metabolic process;GO:0008219:cell death;GO:000838…	GO:0000166:nucleotide binding;GO:0003676:nucleic acid binding;GO:0003677:DNA binding;GO:0003723:RNA binding;GO:0005488:binding;GO:0005515:protein binding;GO:0036094:small molecule binding;GO:0042802:identical protein binding;GO:0044822:poly(A) RNA binding;GO:0097159:organic cyclic compound binding;GO:1901265:nucleoside phosphate binding;GO:1901363:heterocyclic compound binding	GO:0000307:cyclin-dependent protein kinase holoenzyme complex;GO:0005622:intracellular;GO:0005623:cell;GO:0005634:nucleus;GO:0005654:nucleoplasm;GO:0019907:cyclin-dependent protein kinase activating kinase holoenzyme complex;GO:0019908:nuclear cyclin-dependent protein kinase holoenzyme complex;GO:0030054:cell junction;GO:0030529:intracellular ribonucleoprotein complex;GO:0031974:membrane-enclosed…
STRAP	7.54722e-13	0.30569	0.566	0.375	1.83586e-08	0.737972	0.406116	NA	NA	NA	ENSG00000023734	ENSG00000023734	protein_coding	GRCh38.98	chr12	+	15882387	15903478	21092	hsa:11171:STRAP, MAWD, PT-WD, UNRIP	11171	serine/threonine kinase receptor associated protein [Source:HGNC Symbol;Acc:HGNC:30796]	hsa03013:RNA transport	R-HSA-170834:Signaling by TGF-beta Receptor Complex;R-HSA-2173788:Downregulation of TGF-beta receptor signaling;R-HSA-2173789:TGF-beta receptor signaling activates SMADs;R-HSA-162582:Signal Transduction	-	-	-	-	-	GO:0000122:negative regulation of transcription from RNA polymerase II promoter;GO:0000375:RNA splicing, via transesterification reactions;GO:0000377:RNA splicing, via transesterification reactions with bulged adenosine as nucleophile;GO:0000387:spliceosomal snRNP assembly;GO:0000398:mRNA splicing, via spliceosome;GO:0000902:cell morphogenesis;GO:0000904:cell morphogenesis involved in differentia…	GO:0003676:nucleic acid binding;GO:0003723:RNA binding;GO:0005102:receptor binding;GO:0005488:binding;GO:0005515:protein binding;GO:0044822:poly(A) RNA binding;GO:0097159:organic cyclic compound binding;GO:1901363:heterocyclic compound binding	GO:0005622:intracellular;GO:0005623:cell;GO:0005634:nucleus;GO:0005737:cytoplasm;GO:0005829:cytosol;GO:0032797:SMN complex;GO:0032991:macromolecular complex;GO:0034719:SMN-Sm protein complex;GO:0043226:organelle;GO:0043227:membrane-bounded organelle;GO:0043229:intracellular organelle;GO:0043231:intracellular membrane-bounded organelle;GO:0043234:protein complex;GO:0044424:intracellular part;GO:00…
XRCC5	2.28767e-13	0.305438	0.702	0.484	5.56475e-09	1.02772	0.640823	NA	NA	NA	ENSG00000079246	ENSG00000079246	protein_coding	GRCh38.98	chr2	+	216107464	216206303	98840	hsa:7520:XRCC5, KARP-1, KARP1, KU80, KUB2, Ku86, NFIV	7520	X-ray repair cross complementing 5 [Source:HGNC Symbol;Acc:HGNC:12833]	hsa03450:Non-homologous end-joining	R-HSA-3270619:IRF3-mediated induction of type I IFN;R-HSA-168256:Immune System;R-HSA-1834941:STING mediated induction of host immune responses;R-HSA-73894:DNA Repair;R-HSA-162906:HIV Infection;R-HSA-1834949:Cytosolic sensors of pathogen-associated DNA ;R-HSA-162592:Integration of provirus;R-HSA-162587:HIV Life Cycle;R-HSA-5693571:Nonhomologous End-Joining (NHEJ);R-HSA-162594:Early Phase of HIV Li…	-	-	-	-	-	GO:0000723:telomere maintenance;GO:0000726:non-recombinational repair;GO:0001816:cytokine production;GO:0001817:regulation of cytokine production;GO:0001819:positive regulation of cytokine production;GO:0002244:hematopoietic progenitor cell differentiation;GO:0002376:immune system process;GO:0002520:immune system development;GO:0006139:nucleobase-containing compound metabolic process;GO:0006259:D…	GO:0000166:nucleotide binding;GO:0000975:regulatory region DNA binding;GO:0001067:regulatory region nucleic acid binding;GO:0001882:nucleoside binding;GO:0001883:purine nucleoside binding;GO:0003676:nucleic acid binding;GO:0003677:DNA binding;GO:0003678:DNA helicase activity;GO:0003684:damaged DNA binding;GO:0003690:double-stranded DNA binding;GO:0003691:double-stranded telomeric DNA binding;GO:0…	GO:0000228:nuclear chromosome;GO:0000781:chromosome, telomeric region;GO:0000782:telomere cap complex;GO:0000783:nuclear telomere cap complex;GO:0000784:nuclear chromosome, telomeric region;GO:0005622:intracellular;GO:0005623:cell;GO:0005634:nucleus;GO:0005654:nucleoplasm;GO:0005694:chromosome;GO:0005730:nucleolus;GO:0005737:cytoplasm;GO:0005829:cytosol;GO:0005886:plasma membrane;GO:0016020:membr…
ERH	3.35843e-13	0.305358	0.677	0.488	8.16939e-09	1.00718	0.624293	NA	NA	NA	ENSG00000100632	ENSG00000100632	protein_coding	GRCh38.98	chr14	-	69380128	69398299	18172	hsa:2079:ERH, DROER	2079	ERH mRNA splicing and mitosis factor [Source:HGNC Symbol;Acc:HGNC:3447]	-	-	-	-	-	-	-	GO:0001503:ossification;GO:0001649:osteoblast differentiation;GO:0006139:nucleobase-containing compound metabolic process;GO:0006213:pyrimidine nucleoside metabolic process;GO:0006220:pyrimidine nucleotide metabolic process;GO:0006221:pyrimidine nucleotide biosynthetic process;GO:0006725:cellular aromatic compound metabolic process;GO:0006753:nucleoside phosphate metabolic process;GO:0006793:phos…	GO:0000166:nucleotide binding;GO:0003676:nucleic acid binding;GO:0003677:DNA binding;GO:0003723:RNA binding;GO:0005488:binding;GO:0005515:protein binding;GO:0008327:methyl-CpG binding;GO:0036094:small molecule binding;GO:0043565:sequence-specific DNA binding;GO:0044822:poly(A) RNA binding;GO:0097159:organic cyclic compound binding;GO:1901265:nucleoside phosphate binding;GO:1901363:heterocyclic co…	GO:0005622:intracellular;GO:0005623:cell;GO:0005737:cytoplasm;GO:0016020:membrane;GO:0030496:midbody;GO:0032991:macromolecular complex;GO:0034708:methyltransferase complex;GO:0034709:methylosome;GO:0044424:intracellular part;GO:0044444:cytoplasmic part;GO:0044464:cell part
THYN1	8.71253e-14	0.305238	0.409	0.203	2.11932e-09	0.458634	0.180485	NA	NA	NA	ENSG00000151500	ENSG00000151500	protein_coding	GRCh38.98	chr11	-	134248279	134253370	5092	hsa:29087:THYN1, HSPC144, MDS012, MY105, THY28, THY28KD	29087	thymocyte nuclear protein 1 [Source:HGNC Symbol;Acc:HGNC:29560]	-	-	-	-	-	-	-	-	-	GO:0005622:intracellular;GO:0005623:cell;GO:0005634:nucleus;GO:0005730:nucleolus;GO:0005737:cytoplasm;GO:0031974:membrane-enclosed lumen;GO:0031981:nuclear lumen;GO:0043226:organelle;GO:0043227:membrane-bounded organelle;GO:0043228:non-membrane-bounded organelle;GO:0043229:intracellular organelle;GO:0043231:intracellular membrane-bounded organelle;GO:0043232:intracellular non-membrane-bounded org…
CHMP5	1.98575e-13	0.304731	0.661	0.453	4.83033e-09	0.951169	0.579652	NA	NA	NA	ENSG00000086065	ENSG00000086065	protein_coding	GRCh38.98	chr9	+	33264879	33282070	17192	hsa:51510:CHMP5, C9orf83, CGI-34, HSPC177, PNAS-2, SNF7DC2, Vps60	51510	charged multivesicular body protein 5 [Source:HGNC Symbol;Acc:HGNC:26942]	hsa04144:Endocytosis	R-HSA-917729:Endosomal Sorting Complex Required For Transport (ESCRT);R-HSA-162599:Late Phase of HIV Life Cycle;R-HSA-5653656:Vesicle-mediated transport;R-HSA-162906:HIV Infection;R-HSA-162587:HIV Life Cycle;R-HSA-1643685:Disease;R-HSA-162588:Budding and maturation of HIV virion;R-HSA-5663205:Infectious disease;R-HSA-199991:Membrane Trafficking	-	-	-	-	Erectile dysfunction and prostate cancer treatment	GO:0000070:mitotic sister chromatid segregation;GO:0000226:microtubule cytoskeleton organization;GO:0000278:mitotic cell cycle;GO:0000280:nuclear division;GO:0000819:sister chromatid segregation;GO:0000920:cell separation after cytokinesis;GO:0001881:receptor recycling;GO:0001919:regulation of receptor recycling;GO:0006810:transport;GO:0006900:membrane budding;GO:0006996:organelle organization;GO…	GO:0005488:binding;GO:0005515:protein binding	GO:0005576:extracellular region;GO:0005622:intracellular;GO:0005623:cell;GO:0005634:nucleus;GO:0005737:cytoplasm;GO:0005768:endosome;GO:0005773:vacuole;GO:0005774:vacuolar membrane;GO:0005829:cytosol;GO:0010008:endosome membrane;GO:0012505:endomembrane system;GO:0016020:membrane;GO:0031090:organelle membrane;GO:0031982:vesicle;GO:0031988:membrane-bounded vesicle;GO:0043226:organelle;GO:0043227:me…
SKP1	4.51656e-21	0.304005	0.882	0.725	1.09865e-16	1.90862	1.35599	NA	NA	NA	ENSG00000113558	ENSG00000113558	protein_coding	GRCh38.98	chr5	-	134148935	134177038	28104	hsa:6500:SKP1, EMC19, OCP-II, OCP2, SKP1A, TCEB1L, p19A	6500	S-phase kinase associated protein 1 [Source:HGNC Symbol;Acc:HGNC:10899]	hsa04110:Cell cycle;hsa05168:Herpes simplex infection;hsa04310:Wnt signaling pathway;hsa04120:Ubiquitin mediated proteolysis;hsa04114:Oocyte meiosis;hsa04141:Protein processing in endoplasmic reticulum;hsa04350:TGF-beta signaling pathway;hsa04710:Circadian rhythm	R-HSA-450294:MAP kinase activation in TLR cascade;R-HSA-2644602:Signaling by NOTCH1 PEST Domain Mutants in Cancer;R-HSA-174113:SCF-beta-TrCP mediated degradation of Emi1;R-HSA-202424:Downstream TCR signaling;R-HSA-69231:Cyclin D associated events in G1;R-HSA-2871837:FCERI mediated NF-kB activation;R-HSA-446652:Interleukin-1 signaling;R-HSA-2565942:Regulation of PLK1 Activity at G2/M Transition;R-…	-	-	-	-	-	GO:0000086:G2/M transition of mitotic cell cycle;GO:0000165:MAPK cascade;GO:0000209:protein polyubiquitination;GO:0000278:mitotic cell cycle;GO:0002218:activation of innate immune response;GO:0002220:innate immune response activating cell surface receptor signaling pathway;GO:0002223:stimulatory C-type lectin receptor signaling pathway;GO:0002253:activation of immune response;GO:0002376:immune sy…	GO:0003824:catalytic activity;GO:0004842:ubiquitin-protein transferase activity;GO:0005488:binding;GO:0005515:protein binding;GO:0008013:beta-catenin binding;GO:0016740:transferase activity;GO:0019787:ubiquitin-like protein transferase activity;GO:0061630:ubiquitin protein ligase activity;GO:0061659:ubiquitin-like protein ligase activity;GO:0097602:cullin family protein binding	GO:0000151:ubiquitin ligase complex;GO:0005576:extracellular region;GO:0005622:intracellular;GO:0005623:cell;GO:0005634:nucleus;GO:0005654:nucleoplasm;GO:0005737:cytoplasm;GO:0005829:cytosol;GO:0019005:SCF ubiquitin ligase complex;GO:0031461:cullin-RING ubiquitin ligase complex;GO:0031467:Cul7-RING ubiquitin ligase complex;GO:0031519:PcG protein complex;GO:0031974:membrane-enclosed lumen;GO:00319…
WASF2	1.18915e-12	0.303836	0.641	0.441	2.89261e-08	0.911977	0.548885	NA	NA	NA	ENSG00000158195	ENSG00000158195	protein_coding	GRCh38.98	chr1	-	27404230	27490167	85938	hsa:10163:WASF2, IMD2, SCAR2, WASF4, WAVE2, dJ393P12.2	10163	WASP family member 2 [Source:HGNC Symbol;Acc:HGNC:12733]	hsa04810:Regulation of actin cytoskeleton;hsa04666:Fc gamma R-mediated phagocytosis;hsa05132:Salmonella infection;hsa05100:Bacterial invasion of epithelial cells;hsa05131:Shigellosis;hsa05231:Choline metabolism in cancer;hsa04520:Adherens junction	R-HSA-5663213:RHO GTPases Activate WASPs and WAVEs;R-HSA-194315:Signaling by Rho GTPases;R-HSA-168256:Immune System;R-HSA-195258:RHO GTPase Effectors;R-HSA-4420097:VEGFA-VEGFR2 Pathway;R-HSA-2029480:Fcgamma receptor (FCGR) dependent phagocytosis;R-HSA-162582:Signal Transduction;R-HSA-2029482:Regulation of actin dynamics for phagocytic cup formation;R-HSA-168249:Innate Immune System;R-HSA-194138:S…	-	-	-	-	-	GO:0000902:cell morphogenesis;GO:0001501:skeletal system development;GO:0001525:angiogenesis;GO:0001568:blood vessel development;GO:0001667:ameboidal-type cell migration;GO:0001944:vasculature development;GO:0002252:immune effector process;GO:0002253:activation of immune response;GO:0002376:immune system process;GO:0002429:immune response-activating cell surface receptor signaling pathway;GO:0002…	GO:0003779:actin binding;GO:0005488:binding;GO:0005515:protein binding;GO:0008092:cytoskeletal protein binding;GO:0032403:protein complex binding;GO:0044877:macromolecular complex binding	GO:0001726:ruffle;GO:0005576:extracellular region;GO:0005622:intracellular;GO:0005623:cell;GO:0005737:cytoplasm;GO:0005768:endosome;GO:0005769:early endosome;GO:0005773:vacuole;GO:0005829:cytosol;GO:0005856:cytoskeleton;GO:0005911:cell-cell junction;GO:0012505:endomembrane system;GO:0015629:actin cytoskeleton;GO:0030027:lamellipodium;GO:0030054:cell junction;GO:0031209:SCAR complex;GO:0031252:cel…
CTTN	2.2068e-14	0.303327	0.482	0.262	5.36803e-10	0.569117	0.271583	NA	NA	NA	ENSG00000085733	ENSG00000085733	protein_coding	GRCh38.98	chr11	+	70398404	70436584	38181	hsa:2017:CTTN, EMS1	2017	cortactin [Source:HGNC Symbol;Acc:HGNC:3338]	hsa04530:Tight junction;hsa05205:Proteoglycans in cancer;hsa05100:Bacterial invasion of epithelial cells;hsa05130:Pathogenic Escherichia coli infection;hsa05131:Shigellosis	R-HSA-8856828:Clathrin-mediated endocytosis;R-HSA-194315:Signaling by Rho GTPases;R-HSA-5653656:Vesicle-mediated transport;R-HSA-195258:RHO GTPase Effectors;R-HSA-162582:Signal Transduction;R-HSA-5627123:RHO GTPases activate PAKs;R-HSA-199991:Membrane Trafficking	-	-	-	-	-	GO:0000422:mitophagy;GO:0000902:cell morphogenesis;GO:0000904:cell morphogenesis involved in differentiation;GO:0001558:regulation of cell growth;GO:0003008:system process;GO:0003012:muscle system process;GO:0006461:protein complex assembly;GO:0006810:transport;GO:0006886:intracellular protein transport;GO:0006897:endocytosis;GO:0006898:receptor-mediated endocytosis;GO:0006914:autophagy;GO:000691…	GO:0005488:binding;GO:0005515:protein binding;GO:0005522:profilin binding	GO:0001726:ruffle;GO:0002102:podosome;GO:0005576:extracellular region;GO:0005622:intracellular;GO:0005623:cell;GO:0005737:cytoplasm;GO:0005794:Golgi apparatus;GO:0005819:spindle;GO:0005856:cytoskeleton;GO:0005884:actin filament;GO:0005886:plasma membrane;GO:0005887:integral component of plasma membrane;GO:0005905:clathrin-coated pit;GO:0005912:adherens junction;GO:0005924:cell-substrate adherens …
ADH5	2.63081e-13	0.302921	0.706	0.519	6.39945e-09	1.07287	0.680285	NA	NA	NA	ENSG00000197894	ENSG00000197894	protein_coding	GRCh38.98	chr4	-	99070978	99088801	17824	hsa:128:ADH5, ADH-3, ADHX, FALDH, FDH, GSH-FDH, GSNOR, HEL-S-60p	128	alcohol dehydrogenase 5 (class III), chi polypeptide [Source:HGNC Symbol;Acc:HGNC:253]	hsa01100:Metabolic pathways;hsa01200:Carbon metabolism;hsa00010:Glycolysis / Gluconeogenesis;hsa00830:Retinol metabolism;hsa00350:Tyrosine metabolism;hsa00071:Fatty acid degradation;hsa00980:Metabolism of xenobiotics by cytochrome P450;hsa00982:Drug metabolism - cytochrome P450;hsa05204:Chemical carcinogenesis	R-HSA-211859:Biological oxidations;R-HSA-1430728:Metabolism;R-HSA-211945:Phase 1 - Functionalization of compounds;R-HSA-71384:Ethanol oxidation	PWY66-389:phytol degradation;PWY66-21:ethanol degradation II;PWY-1801:formaldehyde oxidation	-	-	-	HDL cholesterol;Obesity-related traits;Alcohol dependence	GO:0001523:retinoid metabolic process;GO:0002237:response to molecule of bacterial origin;GO:0003008:system process;GO:0003013:circulatory system process;GO:0003016:respiratory system process;GO:0006066:alcohol metabolic process;GO:0006067:ethanol metabolic process;GO:0006069:ethanol oxidation;GO:0006081:cellular aldehyde metabolic process;GO:0006464:cellular protein modification process;GO:00066…	GO:0003824:catalytic activity;GO:0004022:alcohol dehydrogenase (NAD) activity;GO:0004029:aldehyde dehydrogenase (NAD) activity;GO:0005488:binding;GO:0005504:fatty acid binding;GO:0005515:protein binding;GO:0008270:zinc ion binding;GO:0008289:lipid binding;GO:0009055:electron carrier activity;GO:0016491:oxidoreductase activity;GO:0016614:oxidoreductase activity, acting on CH-OH group of donors;GO:…	GO:0005576:extracellular region;GO:0005622:intracellular;GO:0005623:cell;GO:0005737:cytoplasm;GO:0005739:mitochondrion;GO:0005829:cytosol;GO:0031982:vesicle;GO:0031988:membrane-bounded vesicle;GO:0043226:organelle;GO:0043227:membrane-bounded organelle;GO:0043229:intracellular organelle;GO:0043230:extracellular organelle;GO:0043231:intracellular membrane-bounded organelle;GO:0044421:extracellular …
MPG	1.93309e-12	0.302917	0.419	0.228	4.70223e-08	0.492712	0.21001	NA	NA	NA	ENSG00000103152	ENSG00000103152	protein_coding	GRCh38.98	chr16	+	77007	85853	8847	hsa:4350:MPG, AAG, ADPG, APNG, CRA36.1, MDG, Mid1, PIG11, PIG16, anpg	4350	N-methylpurine DNA glycosylase [Source:HGNC Symbol;Acc:HGNC:7211]	hsa03410:Base excision repair	R-HSA-73929:Base-Excision Repair, AP Site Formation;R-HSA-110331:Cleavage of the damaged purine;R-HSA-73933:Resolution of Abasic Sites (AP sites);R-HSA-73894:DNA Repair;R-HSA-110330:Recognition and association of DNA glycosylase with site containing an affected purine;R-HSA-110357:Displacement of DNA glycosylase by APEX1;R-HSA-73927:Depurination;R-HSA-73884:Base Excision Repair	-	-	-	-	Red blood cell traits	GO:0006139:nucleobase-containing compound metabolic process;GO:0006259:DNA metabolic process;GO:0006281:DNA repair;GO:0006284:base-excision repair;GO:0006285:base-excision repair, AP site formation;GO:0006304:DNA modification;GO:0006307:DNA dealkylation involved in DNA repair;GO:0006725:cellular aromatic compound metabolic process;GO:0006807:nitrogen compound metabolic process;GO:0006950:response…	GO:0003676:nucleic acid binding;GO:0003677:DNA binding;GO:0003684:damaged DNA binding;GO:0003824:catalytic activity;GO:0003905:alkylbase DNA N-glycosylase activity;GO:0005488:binding;GO:0005515:protein binding;GO:0008725:DNA-3-methyladenine glycosylase activity;GO:0016787:hydrolase activity;GO:0016798:hydrolase activity, acting on glycosyl bonds;GO:0016799:hydrolase activity, hydrolyzing N-glycos…	GO:0005622:intracellular;GO:0005623:cell;GO:0005634:nucleus;GO:0005654:nucleoplasm;GO:0005737:cytoplasm;GO:0005739:mitochondrion;GO:0005759:mitochondrial matrix;GO:0009295:nucleoid;GO:0031974:membrane-enclosed lumen;GO:0031981:nuclear lumen;GO:0042645:mitochondrial nucleoid;GO:0043226:organelle;GO:0043227:membrane-bounded organelle;GO:0043228:non-membrane-bounded organelle;GO:0043229:intracellula…
GRM3	2.92423e-15	0.301598	0.787	0.619	7.11319e-11	1.45014	0.987927	NA	NA	NA	ENSG00000198822	ENSG00000198822	protein_coding	GRCh38.98	chr7	+	86643914	86864884	220971	hsa:2913:GRM3, GLUR3, GPRC1C, MGLUR3, mGlu3	2913	glutamate metabotropic receptor 3 [Source:HGNC Symbol;Acc:HGNC:4595]	hsa04080:Neuroactive ligand-receptor interaction;hsa04072:Phospholipase D signaling pathway;hsa04724:Glutamatergic synapse;hsa05030:Cocaine addiction	R-HSA-420499:Class C/3 (Metabotropic glutamate/pheromone receptors);R-HSA-372790:Signaling by GPCR;R-HSA-388396:GPCR downstream signaling;R-HSA-162582:Signal Transduction;R-HSA-418594:G alpha (i) signalling events;R-HSA-500792:GPCR ligand binding	-	P00037:Ionotropic glutamate receptor pathway;P00026:Heterotrimeric G-protein signaling pathway-Gi alpha and Gs alpha mediated pathway;P00027:Heterotrimeric G-protein signaling pathway-Gq alpha and Go alpha mediated pathway;P00040:Metabotropic glutamate receptor group II pathway	-	-	Schizophrenia;Brachial circumference	GO:0006139:nucleobase-containing compound metabolic process;GO:0006140:regulation of nucleotide metabolic process;GO:0006163:purine nucleotide metabolic process;GO:0006164:purine nucleotide biosynthetic process;GO:0006171:cAMP biosynthetic process;GO:0006725:cellular aromatic compound metabolic process;GO:0006753:nucleoside phosphate metabolic process;GO:0006793:phosphorus metabolic process;GO:00…	GO:0001640:adenylate cyclase inhibiting G-protein coupled glutamate receptor activity;GO:0001641:group II metabotropic glutamate receptor activity;GO:0004871:signal transducer activity;GO:0004872:receptor activity;GO:0004888:transmembrane signaling receptor activity;GO:0004930:G-protein coupled receptor activity;GO:0005246:calcium channel regulator activity;GO:0008066:glutamate receptor activity;…	GO:0005622:intracellular;GO:0005623:cell;GO:0005886:plasma membrane;GO:0005887:integral component of plasma membrane;GO:0014069:postsynaptic density;GO:0016020:membrane;GO:0016021:integral component of membrane;GO:0030424:axon;GO:0030425:dendrite;GO:0031224:intrinsic component of membrane;GO:0031226:intrinsic component of plasma membrane;GO:0036477:somatodendritic compartment;GO:0042734:presynapt…
ENO1	5.87189e-31	0.301078	0.944	0.834	1.42834e-26	2.71344	2.014	NA	NA	NA	ENSG00000074800	ENSG00000074800	protein_coding	GRCh38.98	chr1	-	8861000	8879190	18191	hsa:2023:ENO1, ENO1L1, HEL-S-17, MPB1, NNE, PPH	2023	enolase 1 [Source:HGNC Symbol;Acc:HGNC:3350]	hsa01100:Metabolic pathways;hsa01200:Carbon metabolism;hsa01230:Biosynthesis of amino acids;hsa00010:Glycolysis / Gluconeogenesis;hsa04066:HIF-1 signaling pathway;hsa03018:RNA degradation	R-HSA-70171:Glycolysis;R-HSA-70326:Glucose metabolism;R-HSA-1430728:Metabolism;R-HSA-71387:Metabolism of carbohydrates;R-HSA-70263:Gluconeogenesis	PWY66-399:gluconeogenesis;PWY66-407:superpathway of conversion of glucose to acetyl CoA and entry into the TCA cycle;PWY66-400:glycolysis	P00024:Glycolysis	-	-	Autism spectrum disorder, attention deficit-hyperactivity disorder, bipolar disorder, major depressive disorder, and schizophrenia (combined)	GO:0000122:negative regulation of transcription from RNA polymerase II promoter;GO:0001558:regulation of cell growth;GO:0001701:in utero embryonic development;GO:0005975:carbohydrate metabolic process;GO:0005996:monosaccharide metabolic process;GO:0006006:glucose metabolic process;GO:0006007:glucose catabolic process;GO:0006082:organic acid metabolic process;GO:0006090:pyruvate metabolic process;…	GO:0000287:magnesium ion binding;GO:0000988:transcription factor activity, protein binding;GO:0000989:transcription factor activity, transcription factor binding;GO:0001071:nucleic acid binding transcription factor activity;GO:0003676:nucleic acid binding;GO:0003677:DNA binding;GO:0003700:transcription factor activity, sequence-specific DNA binding;GO:0003712:transcription cofactor activity;GO:00…	GO:0000015:phosphopyruvate hydratase complex;GO:0005576:extracellular region;GO:0005615:extracellular space;GO:0005622:intracellular;GO:0005623:cell;GO:0005634:nucleus;GO:0005737:cytoplasm;GO:0005829:cytosol;GO:0005886:plasma membrane;GO:0016020:membrane;GO:0019897:extrinsic component of plasma membrane;GO:0019898:extrinsic component of membrane;GO:0030016:myofibril;GO:0030017:sarcomere;GO:003143…
PPP1R12A	4.37096e-13	0.300338	0.636	0.434	1.06324e-08	0.862508	0.512472	NA	NA	NA	ENSG00000058272	ENSG00000058272	protein_coding	GRCh38.98	chr12	-	79773563	79935460	161898	hsa:4659:PPP1R12A, M130, MBS, MYPT1	4659	protein phosphatase 1 regulatory subunit 12A [Source:HGNC Symbol;Acc:HGNC:7618]	hsa04024:cAMP signaling pathway;hsa05205:Proteoglycans in cancer;hsa04022:cGMP-PKG signaling pathway;hsa04810:Regulation of actin cytoskeleton;hsa04921:Oxytocin signaling pathway;hsa04270:Vascular smooth muscle contraction;hsa04611:Platelet activation;hsa04510:Focal adhesion	R-HSA-5627117:RHO GTPases Activate ROCKs;R-HSA-2565942:Regulation of PLK1 Activity at G2/M Transition;R-HSA-194315:Signaling by Rho GTPases;R-HSA-195258:RHO GTPase Effectors;R-HSA-1640170:Cell Cycle;R-HSA-162582:Signal Transduction;R-HSA-453274:Mitotic G2-G2/M phases;R-HSA-5625740:RHO GTPases activate PKNs;R-HSA-69278:Cell Cycle, Mitotic;R-HSA-69275:G2/M Transition;R-HSA-5627123:RHO GTPases activ…	-	-	-	-	Thiazide-induced adverse metabolic effects in hypertensive patients	GO:0000086:G2/M transition of mitotic cell cycle;GO:0000226:microtubule cytoskeleton organization;GO:0000278:mitotic cell cycle;GO:0000280:nuclear division;GO:0006139:nucleobase-containing compound metabolic process;GO:0006351:transcription, DNA-templated;GO:0006355:regulation of transcription, DNA-templated;GO:0006357:regulation of transcription from RNA polymerase II promoter;GO:0006366:transcr…	GO:0003824:catalytic activity;GO:0004721:phosphoprotein phosphatase activity;GO:0004857:enzyme inhibitor activity;GO:0004871:signal transducer activity;GO:0005488:binding;GO:0005515:protein binding;GO:0016787:hydrolase activity;GO:0016788:hydrolase activity, acting on ester bonds;GO:0016791:phosphatase activity;GO:0019208:phosphatase regulator activity;GO:0019899:enzyme binding;GO:0019900:kinase …	GO:0000775:chromosome, centromeric region;GO:0000776:kinetochore;GO:0005622:intracellular;GO:0005623:cell;GO:0005634:nucleus;GO:0005654:nucleoplasm;GO:0005694:chromosome;GO:0005737:cytoplasm;GO:0005813:centrosome;GO:0005815:microtubule organizing center;GO:0005829:cytosol;GO:0005856:cytoskeleton;GO:0005912:adherens junction;GO:0005924:cell-substrate adherens junction;GO:0005925:focal adhesion;GO:…
GSTM3	6.4208e-15	0.300316	0.829	0.644	1.56186e-10	1.58984	1.10315	NA	NA	NA	ENSG00000134202	ENSG00000134202	protein_coding	GRCh38.98	chr1	-	109733932	109741038	7107	hsa:2947:GSTM3, GST5, GSTB, GSTM3-3, GTM3	2947	glutathione S-transferase mu 3 [Source:HGNC Symbol;Acc:HGNC:4635]	hsa01524:Platinum drug resistance;hsa00480:Glutathione metabolism;hsa00980:Metabolism of xenobiotics by cytochrome P450;hsa00982:Drug metabolism - cytochrome P450;hsa05204:Chemical carcinogenesis	R-HSA-156590:Glutathione conjugation;R-HSA-211859:Biological oxidations;R-HSA-1430728:Metabolism;R-HSA-156580:Phase II conjugation	PWY-4061:glutathione-mediated detoxification	-	-	-	-	GO:0001885:endothelial cell development;GO:0002064:epithelial cell development;GO:0003158:endothelium development;GO:0006518:peptide metabolic process;GO:0006575:cellular modified amino acid metabolic process;GO:0006725:cellular aromatic compound metabolic process;GO:0006749:glutathione metabolic process;GO:0006790:sulfur compound metabolic process;GO:0006805:xenobiotic metabolic process;GO:00068…	GO:0003824:catalytic activity;GO:0004364:glutathione transferase activity;GO:0005488:binding;GO:0005515:protein binding;GO:0016740:transferase activity;GO:0016765:transferase activity, transferring alkyl or aryl (other than methyl) groups;GO:0019899:enzyme binding;GO:0033218:amide binding;GO:0042277:peptide binding;GO:0042802:identical protein binding;GO:0042803:protein homodimerization activity;…	GO:0005576:extracellular region;GO:0005622:intracellular;GO:0005623:cell;GO:0005634:nucleus;GO:0005737:cytoplasm;GO:0005829:cytosol;GO:0005929:cilium;GO:0031514:motile cilium;GO:0031982:vesicle;GO:0031988:membrane-bounded vesicle;GO:0035686:sperm fibrous sheath;GO:0036126:sperm flagellum;GO:0042995:cell projection;GO:0043226:organelle;GO:0043227:membrane-bounded organelle;GO:0043229:intracellular…
DDX39B	3.51889e-13	0.299543	0.581	0.384	8.55969e-09	0.742075	0.415453	NA	NA	NA	ENSG00000198563	ENSG00000198563	protein_coding	GRCh38.98	chr6	-	31530219	31542448	12230	hsa:7919:DDX39B, BAT1, D6S81E, UAP56	7919	DExD-box helicase 39B [Source:HGNC Symbol;Acc:HGNC:13917]	hsa05164:Influenza A;hsa03013:RNA transport;hsa03015:mRNA surveillance pathway;hsa03040:Spliceosome	R-HSA-72202:Transport of Mature Transcript to Cytoplasm;R-HSA-159236:Transport of Mature mRNA derived from an Intron-Containing Transcript;R-HSA-72187:mRNA 3'-end processing;R-HSA-72203:Processing of Capped Intron-Containing Pre-mRNA;R-HSA-74160:Gene Expression;R-HSA-73856:RNA Polymerase II Transcription Termination;R-HSA-109688:Cleavage of Growing Transcript in the Termination Region ;R-HSA-7385…	-	-	-	-	-	GO:0000075:cell cycle checkpoint;GO:0000077:DNA damage checkpoint;GO:0000245:spliceosomal complex assembly;GO:0000375:RNA splicing, via transesterification reactions;GO:0000377:RNA splicing, via transesterification reactions with bulged adenosine as nucleophile;GO:0000398:mRNA splicing, via spliceosome;GO:0001558:regulation of cell growth;GO:0001889:liver development;GO:0003008:system process;GO:…	GO:0000166:nucleotide binding;GO:0001882:nucleoside binding;GO:0001883:purine nucleoside binding;GO:0003676:nucleic acid binding;GO:0003723:RNA binding;GO:0003724:RNA helicase activity;GO:0003824:catalytic activity;GO:0004004:ATP-dependent RNA helicase activity;GO:0004386:helicase activity;GO:0005488:binding;GO:0005515:protein binding;GO:0005524:ATP binding;GO:0008026:ATP-dependent helicase activ…	GO:0000346:transcription export complex;GO:0005622:intracellular;GO:0005623:cell;GO:0005634:nucleus;GO:0005654:nucleoplasm;GO:0005681:spliceosomal complex;GO:0005687:U4 snRNP;GO:0005688:U6 snRNP;GO:0005737:cytoplasm;GO:0016363:nuclear matrix;GO:0016604:nuclear body;GO:0016607:nuclear speck;GO:0030529:intracellular ribonucleoprotein complex;GO:0030532:small nuclear ribonucleoprotein complex;GO:003…
PLRG1	6.73882e-14	0.298693	0.421	0.209	1.63922e-09	0.474963	0.199128	NA	NA	NA	ENSG00000171566	ENSG00000171566	protein_coding	GRCh38.98	chr4	-	154535005	154550400	15396	hsa:5356:PLRG1, Cwc1, PRL1, PRP46, PRPF46, TANGO4	5356	pleiotropic regulator 1 [Source:HGNC Symbol;Acc:HGNC:9089]	hsa03040:Spliceosome	R-HSA-72163:mRNA Splicing - Major Pathway;R-HSA-72172:mRNA Splicing;R-HSA-72203:Processing of Capped Intron-Containing Pre-mRNA;R-HSA-74160:Gene Expression	-	-	-	-	Fibrinogen	GO:0000082:G1/S transition of mitotic cell cycle;GO:0000278:mitotic cell cycle;GO:0000375:RNA splicing, via transesterification reactions;GO:0000377:RNA splicing, via transesterification reactions with bulged adenosine as nucleophile;GO:0000398:mRNA splicing, via spliceosome;GO:0006139:nucleobase-containing compound metabolic process;GO:0006396:RNA processing;GO:0006397:mRNA processing;GO:0006725…	GO:0005488:binding;GO:0005515:protein binding	GO:0000151:ubiquitin ligase complex;GO:0000228:nuclear chromosome;GO:0000974:Prp19 complex;GO:0005622:intracellular;GO:0005623:cell;GO:0005634:nucleus;GO:0005635:nuclear envelope;GO:0005654:nucleoplasm;GO:0005657:replication fork;GO:0005662:DNA replication factor A complex;GO:0005681:spliceosomal complex;GO:0005694:chromosome;GO:0005730:nucleolus;GO:0012505:endomembrane system;GO:0016020:membrane…
HOPX	1.38462e-16	0.297627	0.84	0.681	3.36809e-12	1.74451	1.2329	NA	NA	NA	ENSG00000171476	ENSG00000171476	protein_coding	GRCh38.98	chr4	-	56647988	56681899	33912	hsa:84525:HOPX, CAMEO, HOD, HOP, LAGY, NECC1, OB1, SMAP31, TOTO	84525	HOP homeobox [Source:HGNC Symbol;Acc:HGNC:24961]	-	-	-	-	-	-	Cadmium levels	GO:0000122:negative regulation of transcription from RNA polymerase II promoter;GO:0001701:in utero embryonic development;GO:0001824:blastocyst development;GO:0001825:blastocyst formation;GO:0001829:trophectodermal cell differentiation;GO:0003008:system process;GO:0003013:circulatory system process;GO:0003015:heart process;GO:0006139:nucleobase-containing compound metabolic process;GO:0006325:chr…	GO:0003676:nucleic acid binding;GO:0003677:DNA binding;GO:0005488:binding;GO:0005515:protein binding;GO:0097159:organic cyclic compound binding;GO:1901363:heterocyclic compound binding	GO:0005622:intracellular;GO:0005623:cell;GO:0005634:nucleus;GO:0005737:cytoplasm;GO:0043226:organelle;GO:0043227:membrane-bounded organelle;GO:0043229:intracellular organelle;GO:0043231:intracellular membrane-bounded organelle;GO:0044424:intracellular part;GO:0044464:cell part
CBR1	4.38086e-14	0.297298	0.81	0.628	1.06564e-09	1.54792	1.07343	NA	NA	NA	ENSG00000159228	ENSG00000159228	protein_coding	GRCh38.98	chr21	+	36069941	36073166	3226	hsa:873:CBR1, CBR, SDR21C1, hCBR1	873	carbonyl reductase 1 [Source:HGNC Symbol;Acc:HGNC:1548]	hsa01100:Metabolic pathways;hsa00590:Arachidonic acid metabolism;hsa00980:Metabolism of xenobiotics by cytochrome P450;hsa05204:Chemical carcinogenesis	R-HSA-2142753:Arachidonic acid metabolism;R-HSA-1430728:Metabolism;R-HSA-556833:Metabolism of lipids and lipoproteins;R-HSA-2162123:Synthesis of Prostaglandins (PG) and Thromboxanes (TX)	-	-	-	-	Mitral valve prolapse	GO:0001516:prostaglandin biosynthetic process;GO:0001676:long-chain fatty acid metabolic process;GO:0006082:organic acid metabolic process;GO:0006629:lipid metabolic process;GO:0006631:fatty acid metabolic process;GO:0006633:fatty acid biosynthetic process;GO:0006636:unsaturated fatty acid biosynthetic process;GO:0006690:icosanoid metabolic process;GO:0006692:prostanoid metabolic process;GO:00066…	GO:0003824:catalytic activity;GO:0004090:carbonyl reductase (NADPH) activity;GO:0016491:oxidoreductase activity;GO:0016614:oxidoreductase activity, acting on CH-OH group of donors;GO:0016616:oxidoreductase activity, acting on the CH-OH group of donors, NAD or NADP as acceptor;GO:0016651:oxidoreductase activity, acting on NAD(P)H;GO:0016655:oxidoreductase activity, acting on NAD(P)H, quinone or si…	GO:0005576:extracellular region;GO:0005622:intracellular;GO:0005623:cell;GO:0005737:cytoplasm;GO:0005829:cytosol;GO:0031982:vesicle;GO:0031988:membrane-bounded vesicle;GO:0043226:organelle;GO:0043227:membrane-bounded organelle;GO:0043230:extracellular organelle;GO:0044421:extracellular region part;GO:0044424:intracellular part;GO:0044444:cytoplasmic part;GO:0044464:cell part;GO:0070062:extracellu…
SCCPDH	1.78803e-11	0.297109	0.433	0.256	4.34938e-07	0.512777	0.231222	NA	NA	NA	ENSG00000143653	ENSG00000143653	protein_coding	GRCh38.98	chr1	+	246724409	246768137	43729	hsa:51097:SCCPDH, CGI-49, NET11	51097	saccharopine dehydrogenase (putative) [Source:HGNC Symbol;Acc:HGNC:24275]	-	R-HSA-109582:Hemostasis;R-HSA-76005:Response to elevated platelet cytosolic Ca2+;R-HSA-76002:Platelet activation, signaling and aggregation;R-HSA-114608:Platelet degranulation	-	-	-	-	-	GO:0008152:metabolic process;GO:0044699:single-organism process;GO:0044710:single-organism metabolic process;GO:0055114:oxidation-reduction process	GO:0003824:catalytic activity;GO:0016491:oxidoreductase activity	GO:0005622:intracellular;GO:0005623:cell;GO:0005634:nucleus;GO:0005737:cytoplasm;GO:0005739:mitochondrion;GO:0005811:lipid particle;GO:0016020:membrane;GO:0030496:midbody;GO:0043226:organelle;GO:0043227:membrane-bounded organelle;GO:0043228:non-membrane-bounded organelle;GO:0043229:intracellular organelle;GO:0043231:intracellular membrane-bounded organelle;GO:0043232:intracellular non-membrane-bo…
BBX	1.37658e-12	0.296857	0.502	0.288	3.34854e-08	0.625947	0.323559	NA	NA	NA	ENSG00000114439	ENSG00000114439	protein_coding	GRCh38.98	chr3	+	107522936	107811339	288404	hsa:56987:BBX, ARTC1, HBP2, HSPC339, MDS001	56987	BBX high mobility group box domain containing [Source:HGNC Symbol;Acc:HGNC:14422]	-	-	-	-	-	-	Smoking behavior	GO:0001501:skeletal system development;GO:0006139:nucleobase-containing compound metabolic process;GO:0006351:transcription, DNA-templated;GO:0006355:regulation of transcription, DNA-templated;GO:0006725:cellular aromatic compound metabolic process;GO:0006807:nitrogen compound metabolic process;GO:0007275:multicellular organism development;GO:0008152:metabolic process;GO:0009058:biosynthetic proc…	GO:0003676:nucleic acid binding;GO:0003677:DNA binding;GO:0005488:binding;GO:0097159:organic cyclic compound binding;GO:1901363:heterocyclic compound binding	GO:0005622:intracellular;GO:0005623:cell;GO:0005634:nucleus;GO:0005654:nucleoplasm;GO:0005737:cytoplasm;GO:0031974:membrane-enclosed lumen;GO:0031981:nuclear lumen;GO:0043226:organelle;GO:0043227:membrane-bounded organelle;GO:0043229:intracellular organelle;GO:0043231:intracellular membrane-bounded organelle;GO:0043233:organelle lumen;GO:0044422:organelle part;GO:0044424:intracellular part;GO:004…
SYPL1	1.35957e-13	0.296591	0.717	0.522	3.30716e-09	1.05107	0.669929	NA	NA	NA	ENSG00000008282	ENSG00000008282	protein_coding	GRCh38.98	chr7	-	106090503	106112576	22074	hsa:6856:SYPL1, H-SP1, SYPL	6856	synaptophysin like 1 [Source:HGNC Symbol;Acc:HGNC:11507]	-	-	-	-	-	-	-	GO:0006810:transport;GO:0007154:cell communication;GO:0007267:cell-cell signaling;GO:0007268:chemical synaptic transmission;GO:0009987:cellular process;GO:0023052:signaling;GO:0044699:single-organism process;GO:0044700:single organism signaling;GO:0044763:single-organism cellular process;GO:0051179:localization;GO:0051234:establishment of localization	GO:0005215:transporter activity	GO:0005576:extracellular region;GO:0005622:intracellular;GO:0005623:cell;GO:0005737:cytoplasm;GO:0005886:plasma membrane;GO:0005887:integral component of plasma membrane;GO:0008021:synaptic vesicle;GO:0012505:endomembrane system;GO:0012506:vesicle membrane;GO:0016020:membrane;GO:0016021:integral component of membrane;GO:0016023:cytoplasmic, membrane-bounded vesicle;GO:0030133:transport vesicle;GO…
HEY1	7.27636e-14	0.296555	0.349	0.138	1.76998e-09	0.388664	0.130643	NA	NA	NA	ENSG00000164683	ENSG00000164683	protein_coding	GRCh38.98	chr8	-	79764010	79767857	3848	hsa:23462:HEY1, BHLHb31, CHF2, HERP2, HESR1, HRT-1, OAF1, hHRT1	23462	hes related family bHLH transcription factor with YRPW motif 1 [Source:HGNC Symbol;Acc:HGNC:4880]	-	R-HSA-2644602:Signaling by NOTCH1 PEST Domain Mutants in Cancer;R-HSA-2894862:Constitutive Signaling by NOTCH1 HD+PEST Domain Mutants;R-HSA-2894858:Signaling by NOTCH1 HD+PEST Domain Mutants in Cancer;R-HSA-162582:Signal Transduction;R-HSA-157118:Signaling by NOTCH;R-HSA-2122947:NOTCH1 Intracellular Domain Regulates Transcription;R-HSA-5663202:Diseases of signal transduction;R-HSA-2644606:Constit…	-	P00045:Notch signaling pathway	-	-	-	GO:0000003:reproduction;GO:0000122:negative regulation of transcription from RNA polymerase II promoter;GO:0000902:cell morphogenesis;GO:0000904:cell morphogenesis involved in differentiation;GO:0001525:angiogenesis;GO:0001568:blood vessel development;GO:0001570:vasculogenesis;GO:0001701:in utero embryonic development;GO:0001837:epithelial to mesenchymal transition;GO:0001890:placenta development…	GO:0000981:RNA polymerase II transcription factor activity, sequence-specific DNA binding;GO:0000983:transcription factor activity, RNA polymerase II core promoter sequence-specific;GO:0000988:transcription factor activity, protein binding;GO:0001071:nucleic acid binding transcription factor activity;GO:0003676:nucleic acid binding;GO:0003677:DNA binding;GO:0003690:double-stranded DNA binding;GO:…	GO:0005622:intracellular;GO:0005623:cell;GO:0005634:nucleus;GO:0005654:nucleoplasm;GO:0005737:cytoplasm;GO:0031974:membrane-enclosed lumen;GO:0031981:nuclear lumen;GO:0043226:organelle;GO:0043227:membrane-bounded organelle;GO:0043229:intracellular organelle;GO:0043231:intracellular membrane-bounded organelle;GO:0043233:organelle lumen;GO:0044422:organelle part;GO:0044424:intracellular part;GO:004…
DNAJC7	7.24126e-12	0.296298	0.542	0.353	1.76144e-07	0.697651	0.382464	NA	NA	NA	ENSG00000168259	ENSG00000168259	protein_coding	GRCh38.98	chr17	-	41976435	42021376	44942	hsa:7266:DNAJC7, DJ11, DJC7, TPR2, TTC2	7266	DnaJ heat shock protein family (Hsp40) member C7 [Source:HGNC Symbol;Acc:HGNC:12392]	-	R-HSA-3371453:Regulation of HSF1-mediated heat shock response;R-HSA-2262752:Cellular responses to stress;R-HSA-3371556:Cellular response to heat stress	-	-	-	-	-	GO:0006457:protein folding;GO:0006950:response to stress;GO:0009266:response to temperature stimulus;GO:0009408:response to heat;GO:0009628:response to abiotic stimulus;GO:0009987:cellular process;GO:0032781:positive regulation of ATPase activity;GO:0033554:cellular response to stress;GO:0034605:cellular response to heat;GO:0042026:protein refolding;GO:0043085:positive regulation of catalytic act…	GO:0001671:ATPase activator activity;GO:0005488:binding;GO:0005515:protein binding;GO:0008047:enzyme activator activity;GO:0030234:enzyme regulator activity;GO:0031072:heat shock protein binding;GO:0060589:nucleoside-triphosphatase regulator activity;GO:0060590:ATPase regulator activity;GO:0098772:molecular function regulator	GO:0005576:extracellular region;GO:0005622:intracellular;GO:0005623:cell;GO:0005634:nucleus;GO:0005654:nucleoplasm;GO:0005737:cytoplasm;GO:0005829:cytosol;GO:0005856:cytoskeleton;GO:0016020:membrane;GO:0031974:membrane-enclosed lumen;GO:0031981:nuclear lumen;GO:0031982:vesicle;GO:0031988:membrane-bounded vesicle;GO:0043226:organelle;GO:0043227:membrane-bounded organelle;GO:0043228:non-membrane-bo…
LMO3	6.02558e-13	0.295683	0.676	0.494	1.46572e-08	1.00064	0.629896	NA	NA	NA	ENSG00000048540	ENSG00000048540	protein_coding	GRCh38.98	chr12	-	16548372	16610594	62223	hsa:55885:LMO3, RBTN3, RBTNL2, RHOM3, Rhom-3	55885	LIM domain only 3 [Source:HGNC Symbol;Acc:HGNC:6643]	-	-	-	-	-	-	-	GO:0000165:MAPK cascade;GO:0001932:regulation of protein phosphorylation;GO:0001933:negative regulation of protein phosphorylation;GO:0006139:nucleobase-containing compound metabolic process;GO:0006351:transcription, DNA-templated;GO:0006355:regulation of transcription, DNA-templated;GO:0006464:cellular protein modification process;GO:0006468:protein phosphorylation;GO:0006725:cellular aromatic c…	GO:0005488:binding;GO:0005515:protein binding;GO:0008270:zinc ion binding;GO:0043167:ion binding;GO:0043169:cation binding;GO:0046872:metal ion binding;GO:0046914:transition metal ion binding	GO:0005622:intracellular;GO:0005623:cell;GO:0005737:cytoplasm;GO:0044424:intracellular part;GO:0044464:cell part
HSD17B11	4.4818e-12	0.295587	0.443	0.256	1.0902e-07	0.518389	0.237093	NA	NA	NA	ENSG00000198189	ENSG00000198189	protein_coding	GRCh38.98	chr4	-	87336515	87391188	54674	hsa:51170:HSD17B11, 17-BETA-HSD11, 17-BETA-HSDXI, 17BHSD11, DHRS8, PAN1B, RETSDR2, SDR16C2	51170	hydroxysteroid 17-beta dehydrogenase 11 [Source:HGNC Symbol;Acc:HGNC:22960]	-	R-HSA-1430728:Metabolism;R-HSA-193144:Estrogen biosynthesis;R-HSA-556833:Metabolism of lipids and lipoproteins;R-HSA-196071:Metabolism of steroid hormones	PWY-7305:superpathway of steroid hormone biosynthesis;PWY66-380:estradiol biosynthesis I	-	-	-	Bulimia nervosa	GO:0006703:estrogen biosynthetic process;GO:0006710:androgen catabolic process;GO:0008152:metabolic process;GO:0008209:androgen metabolic process;GO:0008210:estrogen metabolic process;GO:0009056:catabolic process;GO:0009058:biosynthetic process;GO:0009987:cellular process;GO:0010817:regulation of hormone levels;GO:0034754:cellular hormone metabolic process;GO:0042445:hormone metabolic process;GO:…	GO:0003824:catalytic activity;GO:0004303:estradiol 17-beta-dehydrogenase activity;GO:0016229:steroid dehydrogenase activity;GO:0016491:oxidoreductase activity;GO:0016614:oxidoreductase activity, acting on CH-OH group of donors;GO:0016616:oxidoreductase activity, acting on the CH-OH group of donors, NAD or NADP as acceptor;GO:0033764:steroid dehydrogenase activity, acting on the CH-OH group of don…	GO:0005576:extracellular region;GO:0005622:intracellular;GO:0005623:cell;GO:0005737:cytoplasm;GO:0005811:lipid particle;GO:0005829:cytosol;GO:0043226:organelle;GO:0043227:membrane-bounded organelle;GO:0043228:non-membrane-bounded organelle;GO:0043229:intracellular organelle;GO:0043231:intracellular membrane-bounded organelle;GO:0043232:intracellular non-membrane-bounded organelle;GO:0044424:intra…
ECHS1	6.6371e-12	0.295487	0.633	0.459	1.61447e-07	0.9088	0.555284	NA	NA	NA	ENSG00000127884	ENSG00000127884	protein_coding	GRCh38.98	chr10	-	133362485	133373354	10870	hsa:1892:ECHS1, ECHS1D, SCEH	1892	enoyl-CoA hydratase, short chain 1 [Source:HGNC Symbol;Acc:HGNC:3151]	hsa01100:Metabolic pathways;hsa00650:Butanoate metabolism;hsa00310:Lysine degradation;hsa01200:Carbon metabolism;hsa00410:beta-Alanine metabolism;hsa00071:Fatty acid degradation;hsa01212:Fatty acid metabolism;hsa00380:Tryptophan metabolism;hsa00640:Propanoate metabolism;hsa00280:Valine, leucine and isoleucine degradation;hsa00062:Fatty acid elongation	R-HSA-77352:Beta oxidation of butanoyl-CoA to acetyl-CoA;R-HSA-77310:Beta oxidation of lauroyl-CoA to decanoyl-CoA-CoA;R-HSA-77350:Beta oxidation of hexanoyl-CoA to butanoyl-CoA;R-HSA-77346:Beta oxidation of decanoyl-CoA to octanoyl-CoA-CoA;R-HSA-535734:Fatty acid, triacylglycerol, and ketone body metabolism;R-HSA-77289:Mitochondrial Fatty Acid Beta-Oxidation;R-HSA-77348:Beta oxidation of octanoy…	PWY-7606:docosahexaenoate biosynthesis III (mammals);ILEUDEG-PWY:isoleucine degradation;VALDEG-PWY:valine degradation;PWY-5177:glutaryl-CoA degradation;FAO-PWY:fatty acid beta-oxidation	-	616277:Mitochondrial short-chain enoyl-CoA hydratase 1 deficiency	-	Lifespan	GO:0006082:organic acid metabolic process;GO:0006629:lipid metabolic process;GO:0006631:fatty acid metabolic process;GO:0006635:fatty acid beta-oxidation;GO:0008152:metabolic process;GO:0009056:catabolic process;GO:0009062:fatty acid catabolic process;GO:0009987:cellular process;GO:0016042:lipid catabolic process;GO:0016054:organic acid catabolic process;GO:0019395:fatty acid oxidation;GO:0019752…	GO:0003824:catalytic activity;GO:0004300:enoyl-CoA hydratase activity;GO:0005488:binding;GO:0005515:protein binding;GO:0016829:lyase activity;GO:0016835:carbon-oxygen lyase activity;GO:0016836:hydro-lyase activity	GO:0005576:extracellular region;GO:0005622:intracellular;GO:0005623:cell;GO:0005737:cytoplasm;GO:0005739:mitochondrion;GO:0005759:mitochondrial matrix;GO:0031974:membrane-enclosed lumen;GO:0031982:vesicle;GO:0031988:membrane-bounded vesicle;GO:0043226:organelle;GO:0043227:membrane-bounded organelle;GO:0043229:intracellular organelle;GO:0043230:extracellular organelle;GO:0043231:intracellular memb…
PDLIM5	1.52574e-12	0.295357	0.565	0.35	3.71135e-08	0.720856	0.402275	NA	NA	NA	ENSG00000163110	ENSG00000163110	protein_coding	GRCh38.98	chr4	+	94451857	94668227	216371	hsa:10611:PDLIM5, ENH, ENH1, L9, LIM	10611	PDZ and LIM domain 5 [Source:HGNC Symbol;Acc:HGNC:17468]	-	R-HSA-112316:Neuronal System;R-HSA-6794362:Protein-protein interactions at synapses;R-HSA-6794361:Interactions of neurexins and neuroligins at synapses	-	-	-	-	Prostate cancer;Visceral fat;Response to simvastatin treatment (PCSK9 protein level change);Lewy body disease	GO:0000902:cell morphogenesis;GO:0000904:cell morphogenesis involved in differentiation;GO:0003008:system process;GO:0003012:muscle system process;GO:0003298:physiological muscle hypertrophy;GO:0003300:cardiac muscle hypertrophy;GO:0003301:physiological cardiac muscle hypertrophy;GO:0007275:multicellular organism development;GO:0007399:nervous system development;GO:0007416:synapse assembly;GO:000…	GO:0003779:actin binding;GO:0005080:protein kinase C binding;GO:0005488:binding;GO:0005515:protein binding;GO:0008092:cytoskeletal protein binding;GO:0008270:zinc ion binding;GO:0019899:enzyme binding;GO:0019900:kinase binding;GO:0019901:protein kinase binding;GO:0042805:actinin binding;GO:0043167:ion binding;GO:0043169:cation binding;GO:0046872:metal ion binding;GO:0046914:transition metal ion b…	GO:0005622:intracellular;GO:0005623:cell;GO:0005737:cytoplasm;GO:0005829:cytosol;GO:0005856:cytoskeleton;GO:0005886:plasma membrane;GO:0014069:postsynaptic density;GO:0015629:actin cytoskeleton;GO:0016020:membrane;GO:0030054:cell junction;GO:0042995:cell projection;GO:0043005:neuron projection;GO:0043226:organelle;GO:0043228:non-membrane-bounded organelle;GO:0043229:intracellular organelle;GO:004…
TRAPPC4	7.6674e-12	0.294431	0.492	0.297	1.8651e-07	0.614039	0.316077	NA	NA	NA	ENSG00000196655	ENSG00000196655	protein_coding	GRCh38.98	chr11	+	119018763	119025454	6692	hsa:51399:TRAPPC4, CGI-104, HSPC172, PTD009, SBDN, SYNBINDIN, TRS23	51399	trafficking protein particle complex 4 [Source:HGNC Symbol;Acc:HGNC:19943]	-	R-HSA-446203:Asparagine N-linked glycosylation;R-HSA-204005:COPII (Coat Protein 2) Mediated Vesicle Transport;R-HSA-1474244:Extracellular matrix organization;R-HSA-3000171:Non-integrin membrane-ECM interactions;R-HSA-5653656:Vesicle-mediated transport;R-HSA-392499:Metabolism of proteins;R-HSA-597592:Post-translational protein modification;R-HSA-3000170:Syndecan interactions;R-HSA-199977:ER to Gol…	-	-	-	-	-	GO:0006461:protein complex assembly;GO:0006810:transport;GO:0006888:ER to Golgi vesicle-mediated transport;GO:0006900:membrane budding;GO:0006901:vesicle coating;GO:0006903:vesicle targeting;GO:0006996:organelle organization;GO:0007275:multicellular organism development;GO:0007399:nervous system development;GO:0009987:cellular process;GO:0016043:cellular component organization;GO:0016050:vesicle …	GO:0005085:guanyl-nucleotide exchange factor activity;GO:0005088:Ras guanyl-nucleotide exchange factor activity;GO:0005488:binding;GO:0005515:protein binding;GO:0017112:Rab guanyl-nucleotide exchange factor activity;GO:0098772:molecular function regulator	GO:0000139:Golgi membrane;GO:0005622:intracellular;GO:0005623:cell;GO:0005737:cytoplasm;GO:0005783:endoplasmic reticulum;GO:0005794:Golgi apparatus;GO:0005795:Golgi stack;GO:0005829:cytosol;GO:0008021:synaptic vesicle;GO:0012505:endomembrane system;GO:0016020:membrane;GO:0016023:cytoplasmic, membrane-bounded vesicle;GO:0030008:TRAPP complex;GO:0030133:transport vesicle;GO:0030425:dendrite;GO:0031…
AQP4	3.92989e-66	0.294034	0.989	0.925	9.55947e-62	3.83075	2.94004	NA	NA	NA	ENSG00000171885	ENSG00000171885	protein_coding	GRCh38.98	chr18	-	26852043	26865771	13729	hsa:361:AQP4, MIWC, WCH4	361	aquaporin 4 [Source:HGNC Symbol;Acc:HGNC:637]	hsa04976:Bile secretion;hsa04962:Vasopressin-regulated water reabsorption	R-HSA-382551:Transmembrane transport of small molecules;R-HSA-445717:Aquaporin-mediated transport;R-HSA-432047:Passive transport by Aquaporins;R-HSA-432040:Vasopressin regulates renal water homeostasis via Aquaporins	-	-	-	Nervous system diseases;Other nervous and sensory system diseases;H01491:Neuromyelitis optica	-	GO:0002376:immune system process;GO:0003008:system process;GO:0003014:renal system process;GO:0003091:renal water homeostasis;GO:0006810:transport;GO:0006811:ion transport;GO:0006833:water transport;GO:0006884:cell volume homeostasis;GO:0006950:response to stress;GO:0006952:defense response;GO:0006955:immune response;GO:0008361:regulation of cell size;GO:0008643:carbohydrate transport;GO:0009987:…	GO:0005215:transporter activity;GO:0005372:water transmembrane transporter activity;GO:0015144:carbohydrate transmembrane transporter activity;GO:0015166:polyol transmembrane transporter activity;GO:0015168:glycerol transmembrane transporter activity;GO:0015250:water channel activity;GO:0015254:glycerol channel activity;GO:0015267:channel activity;GO:0015665:alcohol transmembrane transporter acti…	GO:0005622:intracellular;GO:0005623:cell;GO:0005737:cytoplasm;GO:0005886:plasma membrane;GO:0005887:integral component of plasma membrane;GO:0009897:external side of plasma membrane;GO:0009986:cell surface;GO:0016020:membrane;GO:0016021:integral component of membrane;GO:0016323:basolateral plasma membrane;GO:0031224:intrinsic component of membrane;GO:0031226:intrinsic component of plasma membrane…
SRSF3	1.32888e-14	0.293962	0.75	0.606	3.2325e-10	1.26294	0.84579	NA	NA	NA	ENSG00000112081	ENSG00000112081	protein_coding	GRCh38.98	chr6	+	36594353	36605600	11248	hsa:6428:SRSF3, SFRS3, SRp20	6428	serine and arginine rich splicing factor 3 [Source:HGNC Symbol;Acc:HGNC:10785]	hsa05168:Herpes simplex infection;hsa03040:Spliceosome	R-HSA-72202:Transport of Mature Transcript to Cytoplasm;R-HSA-159236:Transport of Mature mRNA derived from an Intron-Containing Transcript;R-HSA-72187:mRNA 3'-end processing;R-HSA-72163:mRNA Splicing - Major Pathway;R-HSA-72172:mRNA Splicing;R-HSA-72203:Processing of Capped Intron-Containing Pre-mRNA;R-HSA-74160:Gene Expression;R-HSA-73856:RNA Polymerase II Transcription Termination;R-HSA-109688:…	-	-	-	-	-	GO:0000375:RNA splicing, via transesterification reactions;GO:0000377:RNA splicing, via transesterification reactions with bulged adenosine as nucleophile;GO:0000398:mRNA splicing, via spliceosome;GO:0006139:nucleobase-containing compound metabolic process;GO:0006351:transcription, DNA-templated;GO:0006353:DNA-templated transcription, termination;GO:0006366:transcription from RNA polymerase II pr…	GO:0000166:nucleotide binding;GO:0003676:nucleic acid binding;GO:0003723:RNA binding;GO:0003729:mRNA binding;GO:0005488:binding;GO:0005515:protein binding;GO:0019899:enzyme binding;GO:0036094:small molecule binding;GO:0043274:phospholipase binding;GO:0044822:poly(A) RNA binding;GO:0097159:organic cyclic compound binding;GO:1901265:nucleoside phosphate binding;GO:1901363:heterocyclic compound bind…	GO:0005622:intracellular;GO:0005623:cell;GO:0005634:nucleus;GO:0005654:nucleoplasm;GO:0005737:cytoplasm;GO:0016604:nuclear body;GO:0016607:nuclear speck;GO:0031974:membrane-enclosed lumen;GO:0031981:nuclear lumen;GO:0043226:organelle;GO:0043227:membrane-bounded organelle;GO:0043229:intracellular organelle;GO:0043231:intracellular membrane-bounded organelle;GO:0043233:organelle lumen;GO:0044422:or…
NGRN	4.21322e-13	0.293557	0.622	0.431	1.02486e-08	0.842077	0.502929	NA	NA	NA	ENSG00000182768	ENSG00000182768	protein_coding	GRCh38.98	chr15	+	90265659	90278141	12483	hsa:51335:NGRN, DSC92	51335	neugrin, neurite outgrowth associated [Source:HGNC Symbol;Acc:HGNC:18077]	-	-	-	-	-	-	-	GO:0007275:multicellular organism development;GO:0007399:nervous system development;GO:0009987:cellular process;GO:0022008:neurogenesis;GO:0030154:cell differentiation;GO:0030182:neuron differentiation;GO:0032501:multicellular organismal process;GO:0032502:developmental process;GO:0044699:single-organism process;GO:0044707:single-multicellular organism process;GO:0044763:single-organism cellular …	GO:0003676:nucleic acid binding;GO:0003723:RNA binding;GO:0005488:binding;GO:0044822:poly(A) RNA binding;GO:0097159:organic cyclic compound binding;GO:1901363:heterocyclic compound binding	GO:0005576:extracellular region;GO:0005622:intracellular;GO:0005623:cell;GO:0005634:nucleus;GO:0043226:organelle;GO:0043227:membrane-bounded organelle;GO:0043229:intracellular organelle;GO:0043231:intracellular membrane-bounded organelle;GO:0044424:intracellular part;GO:0044464:cell part
TMEM14C	2.46951e-12	0.293313	0.652	0.459	6.00708e-08	0.898837	0.5495	NA	NA	NA	ENSG00000111843	ENSG00000111843	protein_coding	GRCh38.98	chr6	+	10722915	10731129	8215	hsa:51522:TMEM14C, C6orf53, HSPC194, MSTP073, NET26, bA421M1.6	51522	transmembrane protein 14C [Source:HGNC Symbol;Acc:HGNC:20952]	-	-	-	-	-	-	-	GO:0006725:cellular aromatic compound metabolic process;GO:0006778:porphyrin-containing compound metabolic process;GO:0006779:porphyrin-containing compound biosynthetic process;GO:0006783:heme biosynthetic process;GO:0006807:nitrogen compound metabolic process;GO:0008152:metabolic process;GO:0009058:biosynthetic process;GO:0009987:cellular process;GO:0018130:heterocycle biosynthetic process;GO:00…	GO:0005488:binding;GO:0005515:protein binding	GO:0005622:intracellular;GO:0005623:cell;GO:0005737:cytoplasm;GO:0005739:mitochondrion;GO:0005740:mitochondrial envelope;GO:0016020:membrane;GO:0016021:integral component of membrane;GO:0031090:organelle membrane;GO:0031224:intrinsic component of membrane;GO:0031966:mitochondrial membrane;GO:0031967:organelle envelope;GO:0031975:envelope;GO:0043226:organelle;GO:0043227:membrane-bounded organelle;…
SRPK2	2.20025e-11	0.292717	0.525	0.35	5.35212e-07	0.671254	0.36435	NA	NA	NA	ENSG00000135250	ENSG00000135250	protein_coding	GRCh38.98	chr7	-	105110704	105399308	288605	hsa:6733:SRPK2, SFRSK2	6733	SRSF protein kinase 2 [Source:HGNC Symbol;Acc:HGNC:11306]	-	-	-	-	-	-	Schizophrenia;Myopia (pathological)	GO:0000245:spliceosomal complex assembly;GO:0000375:RNA splicing, via transesterification reactions;GO:0000377:RNA splicing, via transesterification reactions with bulged adenosine as nucleophile;GO:0000398:mRNA splicing, via spliceosome;GO:0001525:angiogenesis;GO:0001568:blood vessel development;GO:0001944:vasculature development;GO:0002376:immune system process;GO:0006139:nucleobase-containing …	GO:0000166:nucleotide binding;GO:0000287:magnesium ion binding;GO:0001882:nucleoside binding;GO:0001883:purine nucleoside binding;GO:0003676:nucleic acid binding;GO:0003723:RNA binding;GO:0003824:catalytic activity;GO:0004672:protein kinase activity;GO:0004674:protein serine/threonine kinase activity;GO:0005488:binding;GO:0005515:protein binding;GO:0005524:ATP binding;GO:0016301:kinase activity;G…	GO:0005622:intracellular;GO:0005623:cell;GO:0005634:nucleus;GO:0005654:nucleoplasm;GO:0005730:nucleolus;GO:0005737:cytoplasm;GO:0031974:membrane-enclosed lumen;GO:0031981:nuclear lumen;GO:0043226:organelle;GO:0043227:membrane-bounded organelle;GO:0043228:non-membrane-bounded organelle;GO:0043229:intracellular organelle;GO:0043231:intracellular membrane-bounded organelle;GO:0043232:intracellular n…
FEZ1	2.439e-13	0.292573	0.811	0.625	5.93286e-09	1.53103	1.06645	NA	NA	NA	ENSG00000149557	ENSG00000149557	protein_coding	GRCh38.98	chr11	-	125442881	125592568	149688	hsa:9638:FEZ1, UNC-76	9638	fasciculation and elongation protein zeta 1 [Source:HGNC Symbol;Acc:HGNC:3659]	-	-	-	-	-	-	Schizophrenia;Breast cancer (survival)	GO:0000045:autophagosome assembly;GO:0000902:cell morphogenesis;GO:0000904:cell morphogenesis involved in differentiation;GO:0006810:transport;GO:0006914:autophagy;GO:0006928:movement of cell or subcellular component;GO:0006935:chemotaxis;GO:0006996:organelle organization;GO:0007033:vacuole organization;GO:0007155:cell adhesion;GO:0007275:multicellular organism development;GO:0007399:nervous syst…	GO:0005080:protein kinase C binding;GO:0005488:binding;GO:0005515:protein binding;GO:0008092:cytoskeletal protein binding;GO:0015631:tubulin binding;GO:0019899:enzyme binding;GO:0019900:kinase binding;GO:0019901:protein kinase binding;GO:0043015:gamma-tubulin binding;GO:0047485:protein N-terminus binding	GO:0005622:intracellular;GO:0005623:cell;GO:0005737:cytoplasm;GO:0005739:mitochondrion;GO:0005794:Golgi apparatus;GO:0005813:centrosome;GO:0005815:microtubule organizing center;GO:0005856:cytoskeleton;GO:0005874:microtubule;GO:0005886:plasma membrane;GO:0012505:endomembrane system;GO:0015630:microtubule cytoskeleton;GO:0016020:membrane;GO:0030424:axon;GO:0030425:dendrite;GO:0036477:somatodendriti…
C1orf43	2.01292e-12	0.292233	0.537	0.322	4.89643e-08	0.663115	0.358162	NA	NA	NA	ENSG00000143612	ENSG00000143612	protein_coding	GRCh38.98	chr1	-	154206696	154220637	13942	hsa:25912:C1orf43, HSPC012, NICE-3, NS5ATP4, S863-3	25912	chromosome 1 open reading frame 43 [Source:HGNC Symbol;Acc:HGNC:29876]	-	-	-	-	-	-	-	GO:0008152:metabolic process;GO:0044699:single-organism process;GO:0044710:single-organism metabolic process;GO:0055114:oxidation-reduction process	GO:0003824:catalytic activity;GO:0016491:oxidoreductase activity	GO:0016020:membrane;GO:0016021:integral component of membrane;GO:0031224:intrinsic component of membrane;GO:0044425:membrane part
EID1	2.14839e-15	0.291652	0.846	0.666	5.22596e-11	1.72147	1.22335	NA	NA	NA	ENSG00000255302	ENSG00000255302	protein_coding	GRCh38.98	chr15	+	48878134	48880173	2040	hsa:23741:EID1, C15orf3, CRI1, EID-1, IRO45620, PNAS-22, PTD014, RBP21	23741	EP300 interacting inhibitor of differentiation 1 [Source:HGNC Symbol;Acc:HGNC:1191]	-	-	-	-	-	-	-	GO:0000122:negative regulation of transcription from RNA polymerase II promoter;GO:0006139:nucleobase-containing compound metabolic process;GO:0006325:chromatin organization;GO:0006351:transcription, DNA-templated;GO:0006355:regulation of transcription, DNA-templated;GO:0006357:regulation of transcription from RNA polymerase II promoter;GO:0006366:transcription from RNA polymerase II promoter;GO:…	GO:0000988:transcription factor activity, protein binding;GO:0000989:transcription factor activity, transcription factor binding;GO:0003712:transcription cofactor activity;GO:0003714:transcription corepressor activity;GO:0005488:binding;GO:0005515:protein binding;GO:0019899:enzyme binding;GO:0030234:enzyme regulator activity;GO:0035034:histone acetyltransferase regulator activity;GO:0035035:histo…	GO:0005622:intracellular;GO:0005623:cell;GO:0005634:nucleus;GO:0005654:nucleoplasm;GO:0005737:cytoplasm;GO:0016234:inclusion body;GO:0016235:aggresome;GO:0031974:membrane-enclosed lumen;GO:0031981:nuclear lumen;GO:0043226:organelle;GO:0043227:membrane-bounded organelle;GO:0043229:intracellular organelle;GO:0043231:intracellular membrane-bounded organelle;GO:0043233:organelle lumen;GO:0044422:orga…
UFL1	6.07706e-13	0.29145	0.67	0.484	1.47824e-08	0.917434	0.566698	NA	NA	NA	ENSG00000014123	ENSG00000014123	protein_coding	GRCh38.98	chr6	+	96521595	96555276	33682	hsa:23376:UFL1, KIAA0776, Maxer, NLBP, RCAD	23376	UFM1 specific ligase 1 [Source:HGNC Symbol;Acc:HGNC:23039]	-	R-HSA-168256:Immune System;R-HSA-1280218:Adaptive Immune System;R-HSA-983169:Class I MHC mediated antigen processing & presentation;R-HSA-983168:Antigen processing: Ubiquitination & Proteasome degradation	-	-	-	-	-	GO:0001503:ossification;GO:0001649:osteoblast differentiation;GO:0006139:nucleobase-containing compound metabolic process;GO:0006351:transcription, DNA-templated;GO:0006355:regulation of transcription, DNA-templated;GO:0006464:cellular protein modification process;GO:0006508:proteolysis;GO:0006511:ubiquitin-dependent protein catabolic process;GO:0006725:cellular aromatic compound metabolic proces…	GO:0003824:catalytic activity;GO:0005488:binding;GO:0005515:protein binding;GO:0016740:transferase activity;GO:0016874:ligase activity;GO:0019787:ubiquitin-like protein transferase activity;GO:0071568:UFM1 transferase activity	GO:0005622:intracellular;GO:0005623:cell;GO:0005634:nucleus;GO:0005737:cytoplasm;GO:0005783:endoplasmic reticulum;GO:0005789:endoplasmic reticulum membrane;GO:0005829:cytosol;GO:0012505:endomembrane system;GO:0016020:membrane;GO:0032991:macromolecular complex;GO:0042175:nuclear outer membrane-endoplasmic reticulum membrane network;GO:0042995:cell projection;GO:0043005:neuron projection;GO:0043226…
TMEM176B	1.31638e-10	0.291331	0.626	0.444	3.20208e-06	0.878413	0.534941	NA	NA	NA	ENSG00000106565	ENSG00000106565	protein_coding	GRCh38.98	chr7	-	150791285	150801360	10076	hsa:28959:TMEM176B, LR8, MS4B2	28959	transmembrane protein 176B [Source:HGNC Symbol;Acc:HGNC:29596]	-	-	-	-	-	-	-	GO:0002376:immune system process;GO:0002520:immune system development;GO:0002521:leukocyte differentiation;GO:0002682:regulation of immune system process;GO:0002683:negative regulation of immune system process;GO:0007275:multicellular organism development;GO:0009653:anatomical structure morphogenesis;GO:0009887:organ morphogenesis;GO:0009987:cellular process;GO:0030097:hemopoiesis;GO:0030154:cell…	-	GO:0005622:intracellular;GO:0005623:cell;GO:0005634:nucleus;GO:0005635:nuclear envelope;GO:0012505:endomembrane system;GO:0016020:membrane;GO:0016021:integral component of membrane;GO:0031090:organelle membrane;GO:0031224:intrinsic component of membrane;GO:0031965:nuclear membrane;GO:0031967:organelle envelope;GO:0031975:envelope;GO:0043226:organelle;GO:0043227:membrane-bounded organelle;GO:00432…
ATXN10	2.09899e-12	0.290257	0.59	0.384	5.10579e-08	0.768406	0.446125	NA	NA	NA	ENSG00000130638	ENSG00000130638	protein_coding	GRCh38.98	chr22	+	45671798	45845307	173510	hsa:25814:ATXN10, E46L, HUMEEP, SCA10	25814	ataxin 10 [Source:HGNC Symbol;Acc:HGNC:10549]	-	-	-	-	603516:Spinocerebellar ataxia 10	Nervous system diseases;Neurodegenerative diseases;H00063:Spinocerebellar ataxia (SCA)	-	GO:0000902:cell morphogenesis;GO:0006461:protein complex assembly;GO:0006996:organelle organization;GO:0007275:multicellular organism development;GO:0007399:nervous system development;GO:0009653:anatomical structure morphogenesis;GO:0009987:cellular process;GO:0010927:cellular component assembly involved in morphogenesis;GO:0016043:cellular component organization;GO:0022008:neurogenesis;GO:002260…	GO:0005488:binding;GO:0005515:protein binding;GO:0019899:enzyme binding;GO:0042802:identical protein binding	GO:0005576:extracellular region;GO:0005615:extracellular space;GO:0005622:intracellular;GO:0005623:cell;GO:0005737:cytoplasm;GO:0005829:cytosol;GO:0005886:plasma membrane;GO:0016020:membrane;GO:0030425:dendrite;GO:0036477:somatodendritic compartment;GO:0042995:cell projection;GO:0043005:neuron projection;GO:0043025:neuronal cell body;GO:0044297:cell body;GO:0044421:extracellular region part;GO:00…
CD164	2.49634e-12	0.289991	0.596	0.4	6.07236e-08	0.76635	0.44471	NA	NA	NA	ENSG00000135535	ENSG00000135535	protein_coding	GRCh38.98	chr6	-	109366514	109382467	15954	hsa:8763:CD164, DFNA66, MGC-24, MUC-24, endolyn	8763	CD164 molecule [Source:HGNC Symbol;Acc:HGNC:1632]	hsa04142:Lysosome	-	-	-	616969:Deafness, autosomal dominant 66	-	Height;Red blood cell traits;Mean corpuscular hemoglobin;Mean corpuscular volume;Red blood cell count	GO:0002376:immune system process;GO:0002520:immune system development;GO:0006955:immune response;GO:0007154:cell communication;GO:0007155:cell adhesion;GO:0007157:heterophilic cell-cell adhesion via plasma membrane cell adhesion molecules;GO:0007162:negative regulation of cell adhesion;GO:0007165:signal transduction;GO:0007275:multicellular organism development;GO:0007517:muscle organ development…	GO:0005488:binding;GO:0005515:protein binding	GO:0000323:lytic vacuole;GO:0005576:extracellular region;GO:0005622:intracellular;GO:0005623:cell;GO:0005737:cytoplasm;GO:0005764:lysosome;GO:0005765:lysosomal membrane;GO:0005768:endosome;GO:0005773:vacuole;GO:0005774:vacuolar membrane;GO:0005886:plasma membrane;GO:0005887:integral component of plasma membrane;GO:0010008:endosome membrane;GO:0012505:endomembrane system;GO:0016020:membrane;GO:001…
PRXL2A	1.70768e-26	0.289971	0.888	0.778	4.15392e-22	1.9818	1.43887	NA	NA	NA	ENSG00000122378	ENSG00000122378	protein_coding	GRCh38.98	chr10	+	80407829	80437115	29287	hsa:84293:FAM213A, C10orf58, PAMM	84293	peroxiredoxin like 2A [Source:HGNC Symbol;Acc:HGNC:28651]	-	-	-	-	-	-	Inflammatory bowel disease	GO:0002376:immune system process;GO:0002520:immune system development;GO:0002521:leukocyte differentiation;GO:0002573:myeloid leukocyte differentiation;GO:0002682:regulation of immune system process;GO:0002761:regulation of myeloid leukocyte differentiation;GO:0007275:multicellular organism development;GO:0008152:metabolic process;GO:0009636:response to toxic substance;GO:0009987:cellular process…	GO:0016209:antioxidant activity	GO:0005576:extracellular region;GO:0005622:intracellular;GO:0005623:cell;GO:0005737:cytoplasm;GO:0005739:mitochondrion;GO:0031982:vesicle;GO:0031988:membrane-bounded vesicle;GO:0043226:organelle;GO:0043227:membrane-bounded organelle;GO:0043229:intracellular organelle;GO:0043230:extracellular organelle;GO:0043231:intracellular membrane-bounded organelle;GO:0044421:extracellular region part;GO:0044…
CIRBP	4.3124e-28	0.289612	0.892	0.8	1.04899e-23	1.98838	1.44486	NA	NA	NA	ENSG00000099622	ENSG00000099622	protein_coding	GRCh38.98	chr19	+	1259384	1274880	15497	hsa:1153:CIRBP, CIRP	1153	cold inducible RNA binding protein [Source:HGNC Symbol;Acc:HGNC:1982]	-	-	-	-	-	-	-	GO:0006412:translation;GO:0006417:regulation of translation;GO:0006518:peptide metabolic process;GO:0006807:nitrogen compound metabolic process;GO:0006950:response to stress;GO:0006996:organelle organization;GO:0008152:metabolic process;GO:0009058:biosynthetic process;GO:0009059:macromolecule biosynthetic process;GO:0009266:response to temperature stimulus;GO:0009314:response to radiation;GO:0009…	GO:0000166:nucleotide binding;GO:0003676:nucleic acid binding;GO:0003723:RNA binding;GO:0003729:mRNA binding;GO:0003730:mRNA 3'-UTR binding;GO:0005488:binding;GO:0005515:protein binding;GO:0019843:rRNA binding;GO:0030371:translation repressor activity;GO:0036094:small molecule binding;GO:0044822:poly(A) RNA binding;GO:0045182:translation regulator activity;GO:0070181:small ribosomal subunit rRNA …	GO:0005622:intracellular;GO:0005623:cell;GO:0005634:nucleus;GO:0005654:nucleoplasm;GO:0005730:nucleolus;GO:0005737:cytoplasm;GO:0010494:cytoplasmic stress granule;GO:0030529:intracellular ribonucleoprotein complex;GO:0031974:membrane-enclosed lumen;GO:0031981:nuclear lumen;GO:0032991:macromolecular complex;GO:0035770:ribonucleoprotein granule;GO:0036464:cytoplasmic ribonucleoprotein granule;GO:00…
MT1G	6.94472e-09	0.289315	0.651	0.484	0.00016893	1.13853	0.749935	NA	NA	NA	ENSG00000125144	ENSG00000125144	protein_coding	GRCh38.98	chr16	-	56666731	56668065	1335	hsa:4495:MT1G, MT1, MT1K	4495	metallothionein 1G [Source:HGNC Symbol;Acc:HGNC:7399]	hsa04978:Mineral absorption	R-HSA-5660526:Response to metal ions;R-HSA-1430728:Metabolism;R-HSA-5661231:Metallothioneins bind metals	-	-	-	-	Gambling	GO:0001775:cell activation;GO:0002274:myeloid leukocyte activation;GO:0002376:immune system process;GO:0002520:immune system development;GO:0002521:leukocyte differentiation;GO:0002573:myeloid leukocyte differentiation;GO:0007275:multicellular organism development;GO:0009987:cellular process;GO:0010033:response to organic substance;GO:0010035:response to inorganic substance;GO:0010038:response to…	GO:0005488:binding;GO:0005515:protein binding;GO:0008270:zinc ion binding;GO:0043167:ion binding;GO:0043169:cation binding;GO:0046872:metal ion binding;GO:0046914:transition metal ion binding	GO:0005622:intracellular;GO:0005623:cell;GO:0005634:nucleus;GO:0005737:cytoplasm;GO:0043226:organelle;GO:0043227:membrane-bounded organelle;GO:0043229:intracellular organelle;GO:0043231:intracellular membrane-bounded organelle;GO:0044424:intracellular part;GO:0044444:cytoplasmic part;GO:0044464:cell part;GO:0048471:perinuclear region of cytoplasm
RAMP1	1.24845e-22	0.288478	0.919	0.784	3.03685e-18	2.21843	1.63514	NA	NA	NA	ENSG00000132329	ENSG00000132329	protein_coding	GRCh38.98	chr2	+	237858893	237912106	53214	hsa:10267:RAMP1	10267	receptor activity modifying protein 1 [Source:HGNC Symbol;Acc:HGNC:9843]	hsa04270:Vascular smooth muscle contraction	R-HSA-419812:Calcitonin-like ligand receptors;R-HSA-372790:Signaling by GPCR;R-HSA-373080:Class B/2 (Secretin family receptors);R-HSA-388396:GPCR downstream signaling;R-HSA-162582:Signal Transduction;R-HSA-418555:G alpha (s) signalling events;R-HSA-500792:GPCR ligand binding	-	-	-	-	Obesity-related traits	GO:0001525:angiogenesis;GO:0001568:blood vessel development;GO:0001944:vasculature development;GO:0005975:carbohydrate metabolic process;GO:0006109:regulation of carbohydrate metabolic process;GO:0006139:nucleobase-containing compound metabolic process;GO:0006140:regulation of nucleotide metabolic process;GO:0006163:purine nucleotide metabolic process;GO:0006164:purine nucleotide biosynthetic pro…	GO:0001653:peptide receptor activity;GO:0001664:G-protein coupled receptor binding;GO:0004871:signal transducer activity;GO:0004872:receptor activity;GO:0004888:transmembrane signaling receptor activity;GO:0004930:G-protein coupled receptor activity;GO:0004948:calcitonin receptor activity;GO:0005102:receptor binding;GO:0005215:transporter activity;GO:0005488:binding;GO:0005515:protein binding;GO:…	GO:0005576:extracellular region;GO:0005615:extracellular space;GO:0005622:intracellular;GO:0005623:cell;GO:0005886:plasma membrane;GO:0005887:integral component of plasma membrane;GO:0009986:cell surface;GO:0016020:membrane;GO:0016021:integral component of membrane;GO:0031224:intrinsic component of membrane;GO:0031226:intrinsic component of plasma membrane;GO:0032991:macromolecular complex;GO:004…
NPC2	1.34487e-11	0.288401	0.679	0.506	3.27139e-07	0.986277	0.626382	NA	NA	NA	ENSG00000119655	ENSG00000119655	protein_coding	GRCh38.98	chr14	-	74476192	74494177	17986	hsa:10577:NPC2, EDDM1, HE1	10577	NPC intracellular cholesterol transporter 2 [Source:HGNC Symbol;Acc:HGNC:14537]	hsa04142:Lysosome	-	-	-	607625:Niemann-pick disease, type C2	Congenital disorders of metabolism;Lysosomal storage diseases;H00136:Niemann-Pick disease type C	-	GO:0006066:alcohol metabolic process;GO:0006629:lipid metabolic process;GO:0006720:isoprenoid metabolic process;GO:0006810:transport;GO:0006869:lipid transport;GO:0008152:metabolic process;GO:0008202:steroid metabolic process;GO:0008203:cholesterol metabolic process;GO:0009605:response to external stimulus;GO:0009607:response to biotic stimulus;GO:0009615:response to virus;GO:0009987:cellular pro…	GO:0005488:binding;GO:0005496:steroid binding;GO:0005515:protein binding;GO:0008289:lipid binding;GO:0015485:cholesterol binding;GO:0019899:enzyme binding;GO:0032934:sterol binding;GO:0036094:small molecule binding;GO:0043178:alcohol binding;GO:0097159:organic cyclic compound binding	GO:0000323:lytic vacuole;GO:0005576:extracellular region;GO:0005622:intracellular;GO:0005623:cell;GO:0005737:cytoplasm;GO:0005764:lysosome;GO:0005773:vacuole;GO:0005783:endoplasmic reticulum;GO:0012505:endomembrane system;GO:0031982:vesicle;GO:0031988:membrane-bounded vesicle;GO:0043226:organelle;GO:0043227:membrane-bounded organelle;GO:0043229:intracellular organelle;GO:0043230:extracellular org…
ATP6V0B	4.0378e-12	0.28776	0.721	0.506	9.82194e-08	1.09218	0.713854	NA	NA	NA	ENSG00000117410	ENSG00000117410	protein_coding	GRCh38.98	chr1	+	43974487	43978295	3809	hsa:533:ATP6V0B, ATP6F, HATPL, VMA16	533	ATPase H+ transporting V0 subunit b [Source:HGNC Symbol;Acc:HGNC:861]	hsa01100:Metabolic pathways;hsa05152:Tuberculosis;hsa04145:Phagosome;hsa05323:Rheumatoid arthritis;hsa00190:Oxidative phosphorylation;hsa04142:Lysosome;hsa05120:Epithelial cell signaling in Helicobacter pylori infection;hsa04721:Synaptic vesicle cycle;hsa05110:Vibrio cholerae infection	R-HSA-74752:Signaling by Insulin receptor;R-HSA-168256:Immune System;R-HSA-382551:Transmembrane transport of small molecules;R-HSA-1222556:ROS, RNS production in response to bacteria;R-HSA-162582:Signal Transduction;R-HSA-917937:Iron uptake and transport;R-HSA-77387:Insulin receptor recycling;R-HSA-917977:Transferrin endocytosis and recycling;R-HSA-983712:Ion channel transport	PWY-841:purine nucleotides de novo biosynthesis;PWY66-409:superpathway of purine nucleotide salvage	-	-	-	-	GO:0000041:transition metal ion transport;GO:0006810:transport;GO:0006811:ion transport;GO:0006812:cation transport;GO:0006818:hydrogen transport;GO:0006826:iron ion transport;GO:0006873:cellular ion homeostasis;GO:0006885:regulation of pH;GO:0006914:autophagy;GO:0006996:organelle organization;GO:0007035:vacuolar acidification;GO:0007154:cell communication;GO:0007165:signal transduction;GO:000716…	GO:0003824:catalytic activity;GO:0005215:transporter activity;GO:0008324:cation transmembrane transporter activity;GO:0015075:ion transmembrane transporter activity;GO:0015077:monovalent inorganic cation transmembrane transporter activity;GO:0015078:hydrogen ion transmembrane transporter activity;GO:0015399:primary active transmembrane transporter activity;GO:0015405:P-P-bond-hydrolysis-driven tr…	GO:0000220:vacuolar proton-transporting V-type ATPase, V0 domain;GO:0005622:intracellular;GO:0005623:cell;GO:0005737:cytoplasm;GO:0005768:endosome;GO:0005773:vacuole;GO:0005774:vacuolar membrane;GO:0010008:endosome membrane;GO:0012505:endomembrane system;GO:0012506:vesicle membrane;GO:0016020:membrane;GO:0016021:integral component of membrane;GO:0016023:cytoplasmic, membrane-bounded vesicle;GO:00…
SEPTIN11	2.4766e-11	0.287438	0.55	0.372	6.02433e-07	0.721336	0.410386	NA	NA	NA	ENSG00000138758	ENSG00000138758	protein_coding	GRCh38.98	chr4	+	76949703	77040384	90682	hsa:55752:SEPT11	55752	septin 11 [Source:HGNC Symbol;Acc:HGNC:25589]	hsa05100:Bacterial invasion of epithelial cells	-	-	-	-	-	Waist-to-hip circumference ratio (interaction)	GO:0006461:protein complex assembly;GO:0007049:cell cycle;GO:0009987:cellular process;GO:0016043:cellular component organization;GO:0022607:cellular component assembly;GO:0043933:macromolecular complex subunit organization;GO:0044085:cellular component biogenesis;GO:0044699:single-organism process;GO:0044763:single-organism cellular process;GO:0051259:protein oligomerization;GO:0051291:protein he…	GO:0000166:nucleotide binding;GO:0001882:nucleoside binding;GO:0001883:purine nucleoside binding;GO:0005488:binding;GO:0005515:protein binding;GO:0005525:GTP binding;GO:0017076:purine nucleotide binding;GO:0019001:guanyl nucleotide binding;GO:0032549:ribonucleoside binding;GO:0032550:purine ribonucleoside binding;GO:0032553:ribonucleotide binding;GO:0032555:purine ribonucleotide binding;GO:003256…	GO:0001725:stress fiber;GO:0005576:extracellular region;GO:0005622:intracellular;GO:0005623:cell;GO:0005737:cytoplasm;GO:0005856:cytoskeleton;GO:0015629:actin cytoskeleton;GO:0030054:cell junction;GO:0030424:axon;GO:0030425:dendrite;GO:0031982:vesicle;GO:0031988:membrane-bounded vesicle;GO:0032432:actin filament bundle;GO:0036477:somatodendritic compartment;GO:0042641:actomyosin;GO:0042995:cell p…
PMM1	2.31262e-11	0.287437	0.488	0.303	5.62544e-07	0.587721	0.300909	NA	NA	NA	ENSG00000100417	ENSG00000100417	protein_coding	GRCh38.98	chr22	-	41576900	41589871	12972	hsa:5372:PMM1, Sec53	5372	phosphomannomutase 1 [Source:HGNC Symbol;Acc:HGNC:9114]	hsa01100:Metabolic pathways;hsa00520:Amino sugar and nucleotide sugar metabolism;hsa00051:Fructose and mannose metabolism	R-HSA-446203:Asparagine N-linked glycosylation;R-HSA-446205:Synthesis of GDP-mannose;R-HSA-446219:Synthesis of substrates in N-glycan biosythesis;R-HSA-392499:Metabolism of proteins;R-HSA-597592:Post-translational protein modification;R-HSA-446193:Biosynthesis of the N-glycan precursor (dolichol lipid-linked oligosaccharide, LLO) and transfer to a nascent protein	PWY-5659:GDP-mannose biosynthesis	P02752:Mannose metabolism	-	-	Crohn's disease;Inflammatory bowel disease	GO:0005975:carbohydrate metabolic process;GO:0005996:monosaccharide metabolic process;GO:0006013:mannose metabolic process;GO:0006139:nucleobase-containing compound metabolic process;GO:0006725:cellular aromatic compound metabolic process;GO:0006807:nitrogen compound metabolic process;GO:0008152:metabolic process;GO:0009058:biosynthetic process;GO:0009225:nucleotide-sugar metabolic process;GO:000…	GO:0003824:catalytic activity;GO:0004615:phosphomannomutase activity;GO:0005488:binding;GO:0005515:protein binding;GO:0016853:isomerase activity;GO:0016866:intramolecular transferase activity;GO:0016868:intramolecular transferase activity, phosphotransferases;GO:0043167:ion binding;GO:0043169:cation binding;GO:0046872:metal ion binding	GO:0005622:intracellular;GO:0005623:cell;GO:0005737:cytoplasm;GO:0005829:cytosol;GO:0036477:somatodendritic compartment;GO:0043025:neuronal cell body;GO:0044297:cell body;GO:0044424:intracellular part;GO:0044444:cytoplasmic part;GO:0044464:cell part;GO:0097458:neuron part
RPL15	4.14994e-18	0.285106	0.879	0.725	1.00947e-13	1.92225	1.39824	NA	NA	NA	ENSG00000174748	ENSG00000174748	protein_coding	GRCh38.98	chr3	+	23916545	23924374	7830	hsa:6138:RPL15, DBA12, EC45, L15, RPL10, RPLY10, RPYL10	6138	ribosomal protein L15 [Source:HGNC Symbol;Acc:HGNC:10306]	hsa03010:Ribosome	R-HSA-72706:GTP hydrolysis and joining of the 60S ribosomal subunit;R-HSA-72689:Formation of a pool of free 40S subunits;R-HSA-72737:Cap-dependent Translation Initiation;R-HSA-156827:L13a-mediated translational silencing of Ceruloplasmin expression;R-HSA-72764:Eukaryotic Translation Termination;R-HSA-2408522:Selenoamino acid metabolism;R-HSA-72312:rRNA processing;R-HSA-927802:Nonsense-Mediated De…	-	-	615550:Diamond-Blackfan anemia 12	-	Acne (severe)	GO:0000184:nuclear-transcribed mRNA catabolic process, nonsense-mediated decay;GO:0000956:nuclear-transcribed mRNA catabolic process;GO:0002181:cytoplasmic translation;GO:0006139:nucleobase-containing compound metabolic process;GO:0006364:rRNA processing;GO:0006396:RNA processing;GO:0006401:RNA catabolic process;GO:0006402:mRNA catabolic process;GO:0006412:translation;GO:0006413:translational ini…	GO:0003676:nucleic acid binding;GO:0003723:RNA binding;GO:0003735:structural constituent of ribosome;GO:0005198:structural molecule activity;GO:0005488:binding;GO:0005515:protein binding;GO:0044822:poly(A) RNA binding;GO:0097159:organic cyclic compound binding;GO:1901363:heterocyclic compound binding	GO:0005576:extracellular region;GO:0005622:intracellular;GO:0005623:cell;GO:0005634:nucleus;GO:0005737:cytoplasm;GO:0005829:cytosol;GO:0005840:ribosome;GO:0015934:large ribosomal subunit;GO:0016020:membrane;GO:0022625:cytosolic large ribosomal subunit;GO:0022626:cytosolic ribosome;GO:0030529:intracellular ribonucleoprotein complex;GO:0031982:vesicle;GO:0031988:membrane-bounded vesicle;GO:0032991:…
DCTN3	7.01435e-11	0.284611	0.538	0.341	1.70624e-06	0.699781	0.395457	NA	NA	NA	ENSG00000137100	ENSG00000137100	protein_coding	GRCh38.98	chr9	-	34613545	34620523	6979	hsa:11258:DCTN3, DCTN-22, DCTN22	11258	dynactin subunit 3 [Source:HGNC Symbol;Acc:HGNC:2713]	-	R-HSA-380287:Centrosome maturation;R-HSA-8854518:AURKA Activation by TPX2;R-HSA-446203:Asparagine N-linked glycosylation;R-HSA-6807878:COPI-mediated anterograde transport;R-HSA-2565942:Regulation of PLK1 Activity at G2/M Transition;R-HSA-380270:Recruitment of mitotic centrosome proteins and complexes;R-HSA-168256:Immune System;R-HSA-1280218:Adaptive Immune System;R-HSA-5653656:Vesicle-mediated tr…	-	-	-	-	-	GO:0000086:G2/M transition of mitotic cell cycle;GO:0000278:mitotic cell cycle;GO:0000280:nuclear division;GO:0000910:cytokinesis;GO:0002376:immune system process;GO:0002478:antigen processing and presentation of exogenous peptide antigen;GO:0002495:antigen processing and presentation of peptide antigen via MHC class II;GO:0002504:antigen processing and presentation of peptide or polysaccharide a…	GO:0005198:structural molecule activity;GO:0005488:binding;GO:0005515:protein binding	GO:0000775:chromosome, centromeric region;GO:0000776:kinetochore;GO:0000777:condensed chromosome kinetochore;GO:0000779:condensed chromosome, centromeric region;GO:0000793:condensed chromosome;GO:0005622:intracellular;GO:0005623:cell;GO:0005694:chromosome;GO:0005737:cytoplasm;GO:0005813:centrosome;GO:0005815:microtubule organizing center;GO:0005819:spindle;GO:0005829:cytosol;GO:0005856:cytoskelet…
MRPL18	3.13583e-11	0.284232	0.458	0.272	7.62792e-07	0.550075	0.272889	NA	NA	NA	ENSG00000112110	ENSG00000112110	protein_coding	GRCh38.98	chr6	+	159789812	159798436	8625	hsa:29074:MRPL18, HSPC071, L18mt, MRP-L18	29074	mitochondrial ribosomal protein L18 [Source:HGNC Symbol;Acc:HGNC:14477]	hsa03010:Ribosome	R-HSA-1852241:Organelle biogenesis and maintenance;R-HSA-5368286:Mitochondrial translation initiation;R-HSA-5419276:Mitochondrial translation termination;R-HSA-5389840:Mitochondrial translation elongation;R-HSA-5368287:Mitochondrial translation	-	-	-	-	-	GO:0006403:RNA localization;GO:0006412:translation;GO:0006414:translational elongation;GO:0006415:translational termination;GO:0006518:peptide metabolic process;GO:0006807:nitrogen compound metabolic process;GO:0006810:transport;GO:0006839:mitochondrial transport;GO:0006996:organelle organization;GO:0007005:mitochondrion organization;GO:0008152:metabolic process;GO:0009058:biosynthetic process;GO…	GO:0003676:nucleic acid binding;GO:0003723:RNA binding;GO:0003735:structural constituent of ribosome;GO:0005198:structural molecule activity;GO:0005488:binding;GO:0008097:5S rRNA binding;GO:0019843:rRNA binding;GO:0097159:organic cyclic compound binding;GO:1901363:heterocyclic compound binding	GO:0000313:organellar ribosome;GO:0005576:extracellular region;GO:0005615:extracellular space;GO:0005622:intracellular;GO:0005623:cell;GO:0005737:cytoplasm;GO:0005739:mitochondrion;GO:0005740:mitochondrial envelope;GO:0005743:mitochondrial inner membrane;GO:0005759:mitochondrial matrix;GO:0005761:mitochondrial ribosome;GO:0005840:ribosome;GO:0016020:membrane;GO:0019866:organelle inner membrane;GO…
MRPL13	4.53712e-11	0.284212	0.437	0.247	1.10365e-06	0.525707	0.252895	NA	NA	NA	ENSG00000172172	ENSG00000172172	protein_coding	GRCh38.98	chr8	-	120380761	120445402	64642	hsa:28998:MRPL13, L13, L13A, L13mt, RPL13, RPML13	28998	mitochondrial ribosomal protein L13 [Source:HGNC Symbol;Acc:HGNC:14278]	hsa03010:Ribosome	R-HSA-1852241:Organelle biogenesis and maintenance;R-HSA-5368286:Mitochondrial translation initiation;R-HSA-5419276:Mitochondrial translation termination;R-HSA-5389840:Mitochondrial translation elongation;R-HSA-5368287:Mitochondrial translation	-	-	-	-	Gastritis	GO:0006412:translation;GO:0006414:translational elongation;GO:0006415:translational termination;GO:0006518:peptide metabolic process;GO:0006807:nitrogen compound metabolic process;GO:0006996:organelle organization;GO:0007005:mitochondrion organization;GO:0008152:metabolic process;GO:0009058:biosynthetic process;GO:0009059:macromolecule biosynthetic process;GO:0009987:cellular process;GO:0010467:g…	GO:0003676:nucleic acid binding;GO:0003723:RNA binding;GO:0003729:mRNA binding;GO:0003735:structural constituent of ribosome;GO:0005198:structural molecule activity;GO:0005488:binding;GO:0005515:protein binding;GO:0044822:poly(A) RNA binding;GO:0097159:organic cyclic compound binding;GO:1901363:heterocyclic compound binding	GO:0000313:organellar ribosome;GO:0000315:organellar large ribosomal subunit;GO:0005622:intracellular;GO:0005623:cell;GO:0005737:cytoplasm;GO:0005739:mitochondrion;GO:0005740:mitochondrial envelope;GO:0005743:mitochondrial inner membrane;GO:0005759:mitochondrial matrix;GO:0005761:mitochondrial ribosome;GO:0005762:mitochondrial large ribosomal subunit;GO:0005840:ribosome;GO:0015934:large ribosomal…
SSB	4.1617e-12	0.284061	0.612	0.412	1.01233e-07	0.820866	0.495433	NA	NA	NA	ENSG00000138385	ENSG00000138385	protein_coding	GRCh38.98	chr2	+	169791933	169812064	20132	hsa:6741:SSB, LARP3, La, La/SSB	6741	small RNA binding exonuclease protection factor La [Source:HGNC Symbol;Acc:HGNC:11316]	hsa05322:Systemic lupus erythematosus	R-HSA-74158:RNA Polymerase III Transcription;R-HSA-504046:RNA Polymerase I, RNA Polymerase III, and Mitochondrial Transcription;R-HSA-73980:RNA Polymerase III Transcription Termination;R-HSA-749476:RNA Polymerase III Abortive And Retractive Initiation;R-HSA-74160:Gene Expression	-	-	-	-	-	GO:0002181:cytoplasmic translation;GO:0002183:cytoplasmic translational initiation;GO:0002190:cap-independent translational initiation;GO:0002192:IRES-dependent translational initiation;GO:0006139:nucleobase-containing compound metabolic process;GO:0006396:RNA processing;GO:0006399:tRNA metabolic process;GO:0006400:tRNA modification;GO:0006412:translation;GO:0006413:translational initiation;GO:00…	GO:0000049:tRNA binding;GO:0000166:nucleotide binding;GO:0003676:nucleic acid binding;GO:0003723:RNA binding;GO:0003729:mRNA binding;GO:0005488:binding;GO:0005515:protein binding;GO:0036094:small molecule binding;GO:0044822:poly(A) RNA binding;GO:0097159:organic cyclic compound binding;GO:1901265:nucleoside phosphate binding;GO:1901363:heterocyclic compound binding	GO:0000228:nuclear chromosome;GO:0000781:chromosome, telomeric region;GO:0000784:nuclear chromosome, telomeric region;GO:0005622:intracellular;GO:0005623:cell;GO:0005634:nucleus;GO:0005694:chromosome;GO:0030529:intracellular ribonucleoprotein complex;GO:0031974:membrane-enclosed lumen;GO:0031981:nuclear lumen;GO:0032991:macromolecular complex;GO:0043226:organelle;GO:0043227:membrane-bounded organ…
ZFR	1.81741e-11	0.283731	0.487	0.303	4.42085e-07	0.598118	0.312796	NA	NA	NA	ENSG00000056097	ENSG00000056097	protein_coding	GRCh38.98	chr5	-	32354350	32444740	90391	hsa:51663:ZFR, SPG71, ZFR1	51663	zinc finger RNA binding protein [Source:HGNC Symbol;Acc:HGNC:17277]	-	-	-	-	-	-	-	GO:0007275:multicellular organism development;GO:0032501:multicellular organismal process;GO:0032502:developmental process;GO:0044699:single-organism process;GO:0044707:single-multicellular organism process;GO:0044767:single-organism developmental process;GO:0048856:anatomical structure development	GO:0003676:nucleic acid binding;GO:0003677:DNA binding;GO:0003723:RNA binding;GO:0005488:binding;GO:0005515:protein binding;GO:0008270:zinc ion binding;GO:0043167:ion binding;GO:0043169:cation binding;GO:0044822:poly(A) RNA binding;GO:0046872:metal ion binding;GO:0046914:transition metal ion binding;GO:0097159:organic cyclic compound binding;GO:1901363:heterocyclic compound binding	GO:0005622:intracellular;GO:0005623:cell;GO:0005634:nucleus;GO:0005654:nucleoplasm;GO:0005694:chromosome;GO:0005737:cytoplasm;GO:0031974:membrane-enclosed lumen;GO:0031981:nuclear lumen;GO:0043226:organelle;GO:0043227:membrane-bounded organelle;GO:0043228:non-membrane-bounded organelle;GO:0043229:intracellular organelle;GO:0043231:intracellular membrane-bounded organelle;GO:0043232:intracellular …
DNAJB9	1.06595e-11	0.283723	0.541	0.356	2.59293e-07	0.66012	0.363736	NA	NA	NA	ENSG00000128590	ENSG00000128590	protein_coding	GRCh38.98	chr7	+	108569867	108574850	4984	hsa:4189:DNAJB9, ERdj4, MDG-1, MDG1, MST049, MSTP049	4189	DnaJ heat shock protein family (Hsp40) member B9 [Source:HGNC Symbol;Acc:HGNC:6968]	-	R-HSA-392499:Metabolism of proteins;R-HSA-381038:XBP1(S) activates chaperone genes;R-HSA-381119:Unfolded Protein Response (UPR);R-HSA-381070:IRE1alpha activates chaperones	-	-	-	-	Smoking behavior	GO:0006508:proteolysis;GO:0006511:ubiquitin-dependent protein catabolic process;GO:0006950:response to stress;GO:0006986:response to unfolded protein;GO:0007154:cell communication;GO:0007165:signal transduction;GO:0008152:metabolic process;GO:0009056:catabolic process;GO:0009057:macromolecule catabolic process;GO:0009987:cellular process;GO:0010033:response to organic substance;GO:0010498:proteas…	GO:0005488:binding;GO:0005515:protein binding;GO:0051787:misfolded protein binding	GO:0005576:extracellular region;GO:0005622:intracellular;GO:0005623:cell;GO:0005634:nucleus;GO:0005730:nucleolus;GO:0005737:cytoplasm;GO:0005783:endoplasmic reticulum;GO:0005788:endoplasmic reticulum lumen;GO:0005789:endoplasmic reticulum membrane;GO:0012505:endomembrane system;GO:0016020:membrane;GO:0031974:membrane-enclosed lumen;GO:0031981:nuclear lumen;GO:0031982:vesicle;GO:0031988:membrane-b…
LYPLAL1	6.23492e-11	0.283673	0.514	0.334	1.51665e-06	0.636813	0.344636	NA	NA	NA	ENSG00000143353	ENSG00000143353	protein_coding	GRCh38.98	chr1	+	219173869	219212865	38997	hsa:127018:LYPLAL1, Q96AV0	127018	lysophospholipase like 1 [Source:HGNC Symbol;Acc:HGNC:20440]	-	-	-	-	-	-	Type 2 diabetes;Height;Adiponectin levels;Adiposity;Waist-hip ratio;Fasting insulin-related traits (interaction with BMI);Visceral adipose tissue/subcutaneous adipose tissue ratio;Sexual dimorphism in anthropometric traits;Waist-to-hip ratio adjusted for body mass index	GO:0002084:protein depalmitoylation;GO:0006464:cellular protein modification process;GO:0008152:metabolic process;GO:0009056:catabolic process;GO:0009057:macromolecule catabolic process;GO:0009987:cellular process;GO:0019538:protein metabolic process;GO:0035601:protein deacylation;GO:0036211:protein modification process;GO:0042157:lipoprotein metabolic process;GO:0042159:lipoprotein catabolic pro…	GO:0003824:catalytic activity;GO:0004620:phospholipase activity;GO:0004622:lysophospholipase activity;GO:0008474:palmitoyl-(protein) hydrolase activity;GO:0016298:lipase activity;GO:0016787:hydrolase activity;GO:0016788:hydrolase activity, acting on ester bonds;GO:0016790:thiolester hydrolase activity;GO:0052689:carboxylic ester hydrolase activity;GO:0098599:palmitoyl hydrolase activity	GO:0005576:extracellular region;GO:0005622:intracellular;GO:0005623:cell;GO:0005737:cytoplasm;GO:0005829:cytosol;GO:0031982:vesicle;GO:0031988:membrane-bounded vesicle;GO:0043226:organelle;GO:0043227:membrane-bounded organelle;GO:0043230:extracellular organelle;GO:0044421:extracellular region part;GO:0044424:intracellular part;GO:0044444:cytoplasmic part;GO:0044464:cell part;GO:0070062:extracellu…
SSR3	2.6797e-13	0.282701	0.76	0.594	6.51837e-09	1.23761	0.839429	NA	NA	NA	ENSG00000114850	ENSG00000114850	protein_coding	GRCh38.98	chr3	-	156540140	156555184	15045	hsa:6747:SSR3, TRAPG	6747	signal sequence receptor subunit 3 [Source:HGNC Symbol;Acc:HGNC:11325]	hsa04141:Protein processing in endoplasmic reticulum	R-HSA-1799339:SRP-dependent cotranslational protein targeting to membrane;R-HSA-72766:Translation;R-HSA-392499:Metabolism of proteins;R-HSA-74160:Gene Expression	-	-	-	-	-	GO:0006605:protein targeting;GO:0006612:protein targeting to membrane;GO:0006613:cotranslational protein targeting to membrane;GO:0006614:SRP-dependent cotranslational protein targeting to membrane;GO:0006810:transport;GO:0006886:intracellular protein transport;GO:0008104:protein localization;GO:0009987:cellular process;GO:0015031:protein transport;GO:0016043:cellular component organization;GO:00…	-	GO:0005622:intracellular;GO:0005623:cell;GO:0005737:cytoplasm;GO:0005783:endoplasmic reticulum;GO:0005789:endoplasmic reticulum membrane;GO:0012505:endomembrane system;GO:0016020:membrane;GO:0016021:integral component of membrane;GO:0031224:intrinsic component of membrane;GO:0042175:nuclear outer membrane-endoplasmic reticulum membrane network;GO:0043226:organelle;GO:0043227:membrane-bounded orga…
SEPTIN7	4.24704e-38	0.282671	0.957	0.856	1.03309e-33	2.79098	2.11644	NA	NA	NA	ENSG00000122545	ENSG00000122545	protein_coding	GRCh38.98	chr7	+	35800932	35907105	106174	hsa:989:SEPT7, CDC10, CDC3, NBLA02942, SEPT7A	989	septin 7 [Source:HGNC Symbol;Acc:HGNC:1717]	-	R-HSA-5687128:MAPK6/MAPK4 signaling;R-HSA-162582:Signal Transduction;R-HSA-5683057:MAPK family signaling cascades	-	-	-	-	-	GO:0000278:mitotic cell cycle;GO:0000280:nuclear division;GO:0000902:cell morphogenesis;GO:0000910:cytokinesis;GO:0006461:protein complex assembly;GO:0006996:organelle organization;GO:0007049:cell cycle;GO:0007067:mitotic nuclear division;GO:0007275:multicellular organism development;GO:0008360:regulation of cell shape;GO:0009653:anatomical structure morphogenesis;GO:0009790:embryo development;GO…	GO:0000166:nucleotide binding;GO:0001882:nucleoside binding;GO:0001883:purine nucleoside binding;GO:0005198:structural molecule activity;GO:0005488:binding;GO:0005515:protein binding;GO:0005525:GTP binding;GO:0017076:purine nucleotide binding;GO:0019001:guanyl nucleotide binding;GO:0032549:ribonucleoside binding;GO:0032550:purine ribonucleoside binding;GO:0032553:ribonucleotide binding;GO:0032555…	GO:0000775:chromosome, centromeric region;GO:0000776:kinetochore;GO:0000777:condensed chromosome kinetochore;GO:0000779:condensed chromosome, centromeric region;GO:0000793:condensed chromosome;GO:0001725:stress fiber;GO:0005576:extracellular region;GO:0005622:intracellular;GO:0005623:cell;GO:0005634:nucleus;GO:0005694:chromosome;GO:0005730:nucleolus;GO:0005737:cytoplasm;GO:0005819:spindle;GO:0005…
YIPF3	8.5262e-11	0.282286	0.572	0.416	2.074e-06	0.750802	0.439662	NA	NA	NA	ENSG00000137207	ENSG00000137207	protein_coding	GRCh38.98	chr6	-	43511832	43516985	5154	hsa:25844:YIPF3, C6orf109, FinGER3, KLIP1, dJ337H4.3	25844	Yip1 domain family member 3 [Source:HGNC Symbol;Acc:HGNC:21023]	-	-	-	-	-	-	-	GO:0009987:cellular process;GO:0030154:cell differentiation;GO:0032502:developmental process;GO:0044699:single-organism process;GO:0044763:single-organism cellular process;GO:0044767:single-organism developmental process;GO:0048869:cellular developmental process	GO:0005488:binding;GO:0005515:protein binding	GO:0005622:intracellular;GO:0005623:cell;GO:0005634:nucleus;GO:0005654:nucleoplasm;GO:0005737:cytoplasm;GO:0005794:Golgi apparatus;GO:0005886:plasma membrane;GO:0012505:endomembrane system;GO:0016020:membrane;GO:0016021:integral component of membrane;GO:0016023:cytoplasmic, membrane-bounded vesicle;GO:0030133:transport vesicle;GO:0031224:intrinsic component of membrane;GO:0031410:cytoplasmic vesi…
ECH1	6.25035e-11	0.282189	0.598	0.422	1.5204e-06	0.808235	0.486988	NA	NA	NA	ENSG00000104823	ENSG00000104823	protein_coding	GRCh38.98	chr19	-	38815422	38831841	16420	hsa:1891:ECH1, HPXEL	1891	enoyl-CoA hydratase 1 [Source:HGNC Symbol;Acc:HGNC:3149]	hsa04146:Peroxisome	-	-	-	-	-	-	GO:0006082:organic acid metabolic process;GO:0006629:lipid metabolic process;GO:0006631:fatty acid metabolic process;GO:0006635:fatty acid beta-oxidation;GO:0008152:metabolic process;GO:0009056:catabolic process;GO:0009062:fatty acid catabolic process;GO:0009987:cellular process;GO:0016042:lipid catabolic process;GO:0016054:organic acid catabolic process;GO:0019395:fatty acid oxidation;GO:0019752…	GO:0003824:catalytic activity;GO:0005102:receptor binding;GO:0005488:binding;GO:0005515:protein binding;GO:0016853:isomerase activity	GO:0005576:extracellular region;GO:0005622:intracellular;GO:0005623:cell;GO:0005737:cytoplasm;GO:0005739:mitochondrion;GO:0005777:peroxisome;GO:0016020:membrane;GO:0031982:vesicle;GO:0031988:membrane-bounded vesicle;GO:0042579:microbody;GO:0043226:organelle;GO:0043227:membrane-bounded organelle;GO:0043229:intracellular organelle;GO:0043230:extracellular organelle;GO:0043231:intracellular membrane…
GHITM	4.1123e-11	0.282007	0.626	0.459	1.00032e-06	0.908289	0.569464	NA	NA	NA	ENSG00000165678	ENSG00000165678	protein_coding	GRCh38.98	chr10	+	84139509	84153568	14060	hsa:27069:GHITM, DERP2, HSPC282, MICS1, My021, PTD010, TMBIM5	27069	growth hormone inducible transmembrane protein [Source:HGNC Symbol;Acc:HGNC:17281]	-	-	-	-	-	-	-	GO:0006915:apoptotic process;GO:0008219:cell death;GO:0009987:cellular process;GO:0012501:programmed cell death;GO:0044699:single-organism process;GO:0044763:single-organism cellular process	GO:0005488:binding;GO:0005515:protein binding	GO:0005576:extracellular region;GO:0005622:intracellular;GO:0005623:cell;GO:0005737:cytoplasm;GO:0005739:mitochondrion;GO:0005740:mitochondrial envelope;GO:0005743:mitochondrial inner membrane;GO:0016020:membrane;GO:0016021:integral component of membrane;GO:0019866:organelle inner membrane;GO:0031090:organelle membrane;GO:0031224:intrinsic component of membrane;GO:0031966:mitochondrial membrane;G…
PSMB2	6.4122e-11	0.281981	0.439	0.269	1.55977e-06	0.517842	0.248366	NA	NA	NA	ENSG00000126067	ENSG00000126067	protein_coding	GRCh38.98	chr1	-	35599541	35641526	41986	hsa:5690:PSMB2, HC7-I	5690	proteasome subunit beta 2 [Source:HGNC Symbol;Acc:HGNC:9539]	hsa03050:Proteasome	R-HSA-5689603:UCH proteinases;R-HSA-2424491:DAP12 signaling;R-HSA-375165:NCAM signaling for neurite out-growth;R-HSA-174084:Autodegradation of Cdh1 by Cdh1:APC/C;R-HSA-174113:SCF-beta-TrCP mediated degradation of Emi1;R-HSA-202424:Downstream TCR signaling;R-HSA-169911:Regulation of Apoptosis;R-HSA-69481:G2/M Checkpoints;R-HSA-69613:p53-Independent G1/S DNA damage checkpoint;R-HSA-68949:Orc1 remov…	-	-	-	-	-	GO:0000165:MAPK cascade;GO:0000209:protein polyubiquitination;GO:0000278:mitotic cell cycle;GO:0001736:establishment of planar polarity;GO:0001738:morphogenesis of a polarized epithelium;GO:0002009:morphogenesis of an epithelium;GO:0002218:activation of innate immune response;GO:0002220:innate immune response activating cell surface receptor signaling pathway;GO:0002223:stimulatory C-type lectin …	GO:0003824:catalytic activity;GO:0004175:endopeptidase activity;GO:0004298:threonine-type endopeptidase activity;GO:0005488:binding;GO:0005515:protein binding;GO:0008233:peptidase activity;GO:0016787:hydrolase activity;GO:0070003:threonine-type peptidase activity;GO:0070011:peptidase activity, acting on L-amino acid peptides	GO:0000502:proteasome complex;GO:0005576:extracellular region;GO:0005622:intracellular;GO:0005623:cell;GO:0005634:nucleus;GO:0005654:nucleoplasm;GO:0005737:cytoplasm;GO:0005829:cytosol;GO:0005839:proteasome core complex;GO:0016020:membrane;GO:0031974:membrane-enclosed lumen;GO:0031981:nuclear lumen;GO:0031982:vesicle;GO:0031988:membrane-bounded vesicle;GO:0032991:macromolecular complex;GO:0043226…
CHID1	2.6841e-11	0.281618	0.464	0.291	6.52906e-07	0.558431	0.282071	NA	NA	NA	ENSG00000177830	ENSG00000177830	protein_coding	GRCh38.98	chr11	-	867859	915058	47200	hsa:66005:CHID1, GL008, SI-CLP, SICLP	66005	chitinase domain containing 1 [Source:HGNC Symbol;Acc:HGNC:28474]	-	R-HSA-109582:Hemostasis;R-HSA-76005:Response to elevated platelet cytosolic Ca2+;R-HSA-76002:Platelet activation, signaling and aggregation;R-HSA-114608:Platelet degranulation	-	-	-	-	Chronic bronchitis and chronic obstructive pulmonary disease	GO:0001816:cytokine production;GO:0001817:regulation of cytokine production;GO:0001818:negative regulation of cytokine production;GO:0002376:immune system process;GO:0002532:production of molecular mediator involved in inflammatory response;GO:0002534:cytokine production involved in inflammatory response;GO:0005975:carbohydrate metabolic process;GO:0006022:aminoglycan metabolic process;GO:0006026…	GO:0003824:catalytic activity;GO:0004553:hydrolase activity, hydrolyzing O-glycosyl compounds;GO:0004568:chitinase activity;GO:0005488:binding;GO:0005515:protein binding;GO:0008061:chitin binding;GO:0016787:hydrolase activity;GO:0016798:hydrolase activity, acting on glycosyl bonds;GO:0030246:carbohydrate binding;GO:0070492:oligosaccharide binding;GO:0097367:carbohydrate derivative binding	GO:0000323:lytic vacuole;GO:0005576:extracellular region;GO:0005615:extracellular space;GO:0005622:intracellular;GO:0005623:cell;GO:0005634:nucleus;GO:0005737:cytoplasm;GO:0005764:lysosome;GO:0005768:endosome;GO:0005770:late endosome;GO:0005773:vacuole;GO:0005794:Golgi apparatus;GO:0005802:trans-Golgi network;GO:0012505:endomembrane system;GO:0016020:membrane;GO:0031982:vesicle;GO:0031984:organel…
CD59	1.30553e-12	0.281119	0.736	0.575	3.1757e-08	1.16954	0.785429	NA	NA	NA	ENSG00000085063	ENSG00000085063	protein_coding	GRCh38.98	chr11	-	33703010	33736491	33482	hsa:966:CD59, 16.3A5, 1F5, EJ16, EJ30, EL32, G344, HRF-20, HRF20, MAC-IP, MACIF, MEM43, MIC11, MIN1, MIN2, MIN3, MIRL, MSK21, p18-20	966	CD59 molecule (CD59 blood group) [Source:HGNC Symbol;Acc:HGNC:1689]	hsa04640:Hematopoietic cell lineage;hsa04610:Complement and coagulation cascades	R-HSA-5694530:Cargo concentration in the ER;R-HSA-446203:Asparagine N-linked glycosylation;R-HSA-6807878:COPI-mediated anterograde transport;R-HSA-204005:COPII (Coat Protein 2) Mediated Vesicle Transport;R-HSA-168256:Immune System;R-HSA-5653656:Vesicle-mediated transport;R-HSA-166658:Complement cascade;R-HSA-392499:Metabolism of proteins;R-HSA-597592:Post-translational protein modification;R-HSA-…	-	-	612300:Hemolytic anemia, CD59-mediated, with or without immune-mediated polyneuropathy	Immune system diseases;Primary immunodeficiency;H00106:Complement regulatory protein defects	-	GO:0001775:cell activation;GO:0001905:activation of membrane attack complex;GO:0001969:regulation of activation of membrane attack complex;GO:0001971:negative regulation of activation of membrane attack complex;GO:0002252:immune effector process;GO:0002253:activation of immune response;GO:0002376:immune system process;GO:0002526:acute inflammatory response;GO:0002673:regulation of acute inflammat…	GO:0001848:complement binding;GO:0005488:binding;GO:0005515:protein binding	GO:0000139:Golgi membrane;GO:0005576:extracellular region;GO:0005615:extracellular space;GO:0005622:intracellular;GO:0005623:cell;GO:0005737:cytoplasm;GO:0005783:endoplasmic reticulum;GO:0005789:endoplasmic reticulum membrane;GO:0005793:endoplasmic reticulum-Golgi intermediate compartment;GO:0005794:Golgi apparatus;GO:0005886:plasma membrane;GO:0005912:adherens junction;GO:0005924:cell-substrate …
ADI1	2.72707e-10	0.280436	0.634	0.478	6.63359e-06	0.943055	0.599799	NA	NA	NA	ENSG00000182551	ENSG00000182551	protein_coding	GRCh38.98	chr2	-	3497366	3519531	22166	hsa:55256:ADI1, APL1, ARD, Fe-ARD, HMFT1638, MTCBP1, Ni-ARD, SIPL, mtnD	55256	acireductone dioxygenase 1 [Source:HGNC Symbol;Acc:HGNC:30576]	hsa01100:Metabolic pathways;hsa00270:Cysteine and methionine metabolism	R-HSA-1614635:Sulfur amino acid metabolism;R-HSA-1430728:Metabolism;R-HSA-1237112:Methionine salvage pathway;R-HSA-351202:Metabolism of polyamines;R-HSA-71291:Metabolism of amino acids and derivatives	PWY-7527:methionine salvage cycle III;PWY-4361:S-methyl-5-thio-&alpha;-D-ribose 1-phosphate degradation;PWY-6755:S-methyl-5-thio-&alpha;-D-ribose 1-phosphate degradation	-	-	-	-	GO:0006082:organic acid metabolic process;GO:0006520:cellular amino acid metabolic process;GO:0006555:methionine metabolic process;GO:0006807:nitrogen compound metabolic process;GO:0008152:metabolic process;GO:0008652:cellular amino acid biosynthetic process;GO:0009058:biosynthetic process;GO:0009066:aspartate family amino acid metabolic process;GO:0009067:aspartate family amino acid biosynthetic…	GO:0003824:catalytic activity;GO:0005488:binding;GO:0005506:iron ion binding;GO:0005515:protein binding;GO:0010309:acireductone dioxygenase [iron(II)-requiring] activity;GO:0016491:oxidoreductase activity;GO:0016701:oxidoreductase activity, acting on single donors with incorporation of molecular oxygen;GO:0016702:oxidoreductase activity, acting on single donors with incorporation of molecular oxy…	GO:0005622:intracellular;GO:0005623:cell;GO:0005634:nucleus;GO:0005737:cytoplasm;GO:0005829:cytosol;GO:0005886:plasma membrane;GO:0016020:membrane;GO:0043226:organelle;GO:0043227:membrane-bounded organelle;GO:0043229:intracellular organelle;GO:0043231:intracellular membrane-bounded organelle;GO:0044424:intracellular part;GO:0044444:cytoplasmic part;GO:0044464:cell part;GO:0071944:cell periphery
TUFM	2.3105e-11	0.280367	0.673	0.478	5.6203e-07	0.963415	0.61664	NA	NA	NA	ENSG00000178952	ENSG00000178952	protein_coding	GRCh38.98	chr16	-	28842411	28846348	3938	hsa:7284:TUFM, COXPD4, EF-TuMT, EFTU, P43	7284	Tu translation elongation factor, mitochondrial [Source:HGNC Symbol;Acc:HGNC:12420]	-	R-HSA-1852241:Organelle biogenesis and maintenance;R-HSA-5389840:Mitochondrial translation elongation;R-HSA-5368287:Mitochondrial translation	-	-	610678:Combined oxidative phosphorylation deficiency 4	Congenital disorders of metabolism;Mitochondrial diseases;H00891:Combined oxidative phosphorylation deficiency (COXPD)	Body mass index;Educational attainment	GO:0006412:translation;GO:0006414:translational elongation;GO:0006518:peptide metabolic process;GO:0006807:nitrogen compound metabolic process;GO:0006996:organelle organization;GO:0007005:mitochondrion organization;GO:0008152:metabolic process;GO:0009058:biosynthetic process;GO:0009059:macromolecule biosynthetic process;GO:0009987:cellular process;GO:0010467:gene expression;GO:0016043:cellular co…	GO:0000166:nucleotide binding;GO:0001882:nucleoside binding;GO:0001883:purine nucleoside binding;GO:0003676:nucleic acid binding;GO:0003723:RNA binding;GO:0003746:translation elongation factor activity;GO:0003824:catalytic activity;GO:0003924:GTPase activity;GO:0005488:binding;GO:0005515:protein binding;GO:0005525:GTP binding;GO:0008135:translation factor activity, RNA binding;GO:0016462:pyrophos…	GO:0005576:extracellular region;GO:0005622:intracellular;GO:0005623:cell;GO:0005737:cytoplasm;GO:0005739:mitochondrion;GO:0005759:mitochondrial matrix;GO:0009295:nucleoid;GO:0016020:membrane;GO:0031974:membrane-enclosed lumen;GO:0031982:vesicle;GO:0031988:membrane-bounded vesicle;GO:0042645:mitochondrial nucleoid;GO:0043226:organelle;GO:0043227:membrane-bounded organelle;GO:0043228:non-membrane-b…
ATRAID	5.21491e-11	0.279976	0.587	0.412	1.26853e-06	0.781201	0.467006	NA	NA	NA	ENSG00000138085	ENSG00000138085	protein_coding	GRCh38.98	chr2	+	27212027	27217178	5152	hsa:51374:ATRAID, APR--3, APR-3, APR3, C2orf28, HSPC013, PRO240, p18	51374	all-trans retinoic acid induced differentiation factor [Source:HGNC Symbol;Acc:HGNC:24090]	-	-	-	-	-	-	-	GO:0000079:regulation of cyclin-dependent protein serine/threonine kinase activity;GO:0001503:ossification;GO:0001649:osteoblast differentiation;GO:0001932:regulation of protein phosphorylation;GO:0001933:negative regulation of protein phosphorylation;GO:0001934:positive regulation of protein phosphorylation;GO:0006464:cellular protein modification process;GO:0006468:protein phosphorylation;GO:00…	GO:0005488:binding;GO:0005515:protein binding	GO:0000323:lytic vacuole;GO:0005622:intracellular;GO:0005623:cell;GO:0005634:nucleus;GO:0005635:nuclear envelope;GO:0005737:cytoplasm;GO:0005764:lysosome;GO:0005765:lysosomal membrane;GO:0005773:vacuole;GO:0005774:vacuolar membrane;GO:0005886:plasma membrane;GO:0012505:endomembrane system;GO:0016020:membrane;GO:0016021:integral component of membrane;GO:0031090:organelle membrane;GO:0031224:intrin…
SF3B2	1.98458e-11	0.279947	0.566	0.394	4.82749e-07	0.740565	0.433566	NA	NA	NA	ENSG00000087365	ENSG00000087365	protein_coding	GRCh38.98	chr11	+	66050729	66069308	18580	hsa:10992:SF3B2, Cus1, SAP145, SF3B145, SF3b1, SF3b150	10992	splicing factor 3b subunit 2 [Source:HGNC Symbol;Acc:HGNC:10769]	hsa03040:Spliceosome	R-HSA-72163:mRNA Splicing - Major Pathway;R-HSA-72172:mRNA Splicing;R-HSA-72203:Processing of Capped Intron-Containing Pre-mRNA;R-HSA-72165:mRNA Splicing - Minor Pathway;R-HSA-74160:Gene Expression	-	-	-	-	Bipolar disorder;Acne (severe)	GO:0000375:RNA splicing, via transesterification reactions;GO:0000377:RNA splicing, via transesterification reactions with bulged adenosine as nucleophile;GO:0000398:mRNA splicing, via spliceosome;GO:0006139:nucleobase-containing compound metabolic process;GO:0006396:RNA processing;GO:0006397:mRNA processing;GO:0006725:cellular aromatic compound metabolic process;GO:0006807:nitrogen compound meta…	GO:0003676:nucleic acid binding;GO:0003723:RNA binding;GO:0005488:binding;GO:0005515:protein binding;GO:0044822:poly(A) RNA binding;GO:0097159:organic cyclic compound binding;GO:1901363:heterocyclic compound binding	GO:0005622:intracellular;GO:0005623:cell;GO:0005634:nucleus;GO:0005654:nucleoplasm;GO:0005681:spliceosomal complex;GO:0005684:U2-type spliceosomal complex;GO:0005686:U2 snRNP;GO:0005689:U12-type spliceosomal complex;GO:0030529:intracellular ribonucleoprotein complex;GO:0030532:small nuclear ribonucleoprotein complex;GO:0031974:membrane-enclosed lumen;GO:0031981:nuclear lumen;GO:0032991:macromolec…
COPS5	1.93281e-11	0.278325	0.525	0.35	4.70157e-07	0.651669	0.36188	NA	NA	NA	ENSG00000121022	ENSG00000121022	protein_coding	GRCh38.98	chr8	-	67043079	67083783	40705	hsa:10987:COPS5, CSN5, JAB1, MOV-34, SGN5	10987	COP9 signalosome subunit 5 [Source:HGNC Symbol;Acc:HGNC:2240]	-	R-HSA-8856828:Clathrin-mediated endocytosis;R-HSA-6781823:Formation of TC-NER Pre-Incision Complex;R-HSA-5653656:Vesicle-mediated transport;R-HSA-5696399:Global Genome Nucleotide Excision Repair (GG-NER);R-HSA-73894:DNA Repair;R-HSA-8856825:Cargo recognition for clathrin-mediated endocytosis;R-HSA-5696398:Nucleotide Excision Repair;R-HSA-6781827:Transcription-Coupled Nucleotide Excision Repair (T…	-	-	-	-	-	GO:0000165:MAPK cascade;GO:0000338:protein deneddylation;GO:0000715:nucleotide-excision repair, DNA damage recognition;GO:0001932:regulation of protein phosphorylation;GO:0006139:nucleobase-containing compound metabolic process;GO:0006259:DNA metabolic process;GO:0006281:DNA repair;GO:0006283:transcription-coupled nucleotide-excision repair;GO:0006289:nucleotide-excision repair;GO:0006351:transcr…	GO:0000988:transcription factor activity, protein binding;GO:0000989:transcription factor activity, transcription factor binding;GO:0003676:nucleic acid binding;GO:0003712:transcription cofactor activity;GO:0003713:transcription coactivator activity;GO:0003723:RNA binding;GO:0003743:translation initiation factor activity;GO:0003824:catalytic activity;GO:0004843:thiol-dependent ubiquitin-specific …	GO:0005622:intracellular;GO:0005623:cell;GO:0005634:nucleus;GO:0005654:nucleoplasm;GO:0005737:cytoplasm;GO:0005852:eukaryotic translation initiation factor 3 complex;GO:0008021:synaptic vesicle;GO:0008180:COP9 signalosome;GO:0012505:endomembrane system;GO:0016023:cytoplasmic, membrane-bounded vesicle;GO:0030054:cell junction;GO:0030133:transport vesicle;GO:0031410:cytoplasmic vesicle;GO:0031974:m…
ISCA2	3.78292e-11	0.278151	0.504	0.316	9.20196e-07	0.619802	0.335765	NA	NA	NA	ENSG00000165898	ENSG00000165898	protein_coding	GRCh38.98	chr14	+	74493756	74497106	3351	hsa:122961:ISCA2, HBLD1, ISA2, MMDS4, c14_5557	122961	iron-sulfur cluster assembly 2 [Source:HGNC Symbol;Acc:HGNC:19857]	-	-	-	-	616370:Multiple mitochondrial dysfunctions syndrome 4	-	-	GO:0006790:sulfur compound metabolic process;GO:0008152:metabolic process;GO:0009058:biosynthetic process;GO:0009987:cellular process;GO:0010467:gene expression;GO:0016043:cellular component organization;GO:0016226:iron-sulfur cluster assembly;GO:0019538:protein metabolic process;GO:0022607:cellular component assembly;GO:0031163:metallo-sulfur cluster assembly;GO:0043170:macromolecule metabolic p…	GO:0005198:structural molecule activity;GO:0005488:binding;GO:0005506:iron ion binding;GO:0005515:protein binding;GO:0008198:ferrous iron binding;GO:0043167:ion binding;GO:0043169:cation binding;GO:0046872:metal ion binding;GO:0046914:transition metal ion binding;GO:0051536:iron-sulfur cluster binding;GO:0051537:2 iron, 2 sulfur cluster binding;GO:0051539:4 iron, 4 sulfur cluster binding;GO:00515…	-
MRPS28	4.78373e-10	0.277975	0.501	0.331	1.16364e-05	0.637744	0.350726	NA	NA	NA	ENSG00000147586	ENSG00000147586	protein_coding	GRCh38.98	chr8	-	79918717	80030289	111573	hsa:28957:MRPS28, HSPC007, MRP-S28, MRP-S35, MRPS35	28957	mitochondrial ribosomal protein S28 [Source:HGNC Symbol;Acc:HGNC:14513]	-	R-HSA-1852241:Organelle biogenesis and maintenance;R-HSA-5368286:Mitochondrial translation initiation;R-HSA-5419276:Mitochondrial translation termination;R-HSA-5389840:Mitochondrial translation elongation;R-HSA-5368287:Mitochondrial translation	-	-	-	-	-	GO:0006412:translation;GO:0006414:translational elongation;GO:0006415:translational termination;GO:0006518:peptide metabolic process;GO:0006807:nitrogen compound metabolic process;GO:0006996:organelle organization;GO:0007005:mitochondrion organization;GO:0008152:metabolic process;GO:0009058:biosynthetic process;GO:0009059:macromolecule biosynthetic process;GO:0009987:cellular process;GO:0010467:g…	GO:0003676:nucleic acid binding;GO:0003723:RNA binding;GO:0005488:binding;GO:0044822:poly(A) RNA binding;GO:0097159:organic cyclic compound binding;GO:1901363:heterocyclic compound binding	GO:0000313:organellar ribosome;GO:0000314:organellar small ribosomal subunit;GO:0005622:intracellular;GO:0005623:cell;GO:0005737:cytoplasm;GO:0005739:mitochondrion;GO:0005740:mitochondrial envelope;GO:0005743:mitochondrial inner membrane;GO:0005759:mitochondrial matrix;GO:0005761:mitochondrial ribosome;GO:0005763:mitochondrial small ribosomal subunit;GO:0005840:ribosome;GO:0015935:small ribosomal…
SRSF6	9.20232e-12	0.277753	0.476	0.278	2.23846e-07	0.54799	0.276899	NA	NA	NA	ENSG00000124193	ENSG00000124193	protein_coding	GRCh38.98	chr20	+	43457893	43466046	8154	hsa:6431:SRSF6, B52, HEL-S-91, SFRS6, SRP55	6431	serine and arginine rich splicing factor 6 [Source:HGNC Symbol;Acc:HGNC:10788]	hsa05168:Herpes simplex infection;hsa03040:Spliceosome	R-HSA-72202:Transport of Mature Transcript to Cytoplasm;R-HSA-159236:Transport of Mature mRNA derived from an Intron-Containing Transcript;R-HSA-72187:mRNA 3'-end processing;R-HSA-72163:mRNA Splicing - Major Pathway;R-HSA-72172:mRNA Splicing;R-HSA-72203:Processing of Capped Intron-Containing Pre-mRNA;R-HSA-72165:mRNA Splicing - Minor Pathway;R-HSA-74160:Gene Expression;R-HSA-73856:RNA Polymerase …	-	-	-	-	Antibody level in response to infection	GO:0000245:spliceosomal complex assembly;GO:0000375:RNA splicing, via transesterification reactions;GO:0000377:RNA splicing, via transesterification reactions with bulged adenosine as nucleophile;GO:0000380:alternative mRNA splicing, via spliceosome;GO:0000381:regulation of alternative mRNA splicing, via spliceosome;GO:0000398:mRNA splicing, via spliceosome;GO:0006139:nucleobase-containing compou…	GO:0000166:nucleotide binding;GO:0003676:nucleic acid binding;GO:0003723:RNA binding;GO:0005488:binding;GO:0005515:protein binding;GO:0036002:pre-mRNA binding;GO:0036094:small molecule binding;GO:0044822:poly(A) RNA binding;GO:0097159:organic cyclic compound binding;GO:1901265:nucleoside phosphate binding;GO:1901363:heterocyclic compound binding	GO:0005622:intracellular;GO:0005623:cell;GO:0005634:nucleus;GO:0005654:nucleoplasm;GO:0016604:nuclear body;GO:0016607:nuclear speck;GO:0031974:membrane-enclosed lumen;GO:0031981:nuclear lumen;GO:0043226:organelle;GO:0043227:membrane-bounded organelle;GO:0043229:intracellular organelle;GO:0043231:intracellular membrane-bounded organelle;GO:0043233:organelle lumen;GO:0044422:organelle part;GO:00444…
GJB6	1.64422e-30	0.27608	0.92	0.825	3.99956e-26	2.67643	2.03611	NA	NA	NA	ENSG00000121742	ENSG00000121742	protein_coding	GRCh38.98	chr13	-	20221962	20232365	10404	hsa:10804:GJB6, CX30, DFNA3, DFNA3B, DFNB1B, ECTD2, ED2, EDH, HED, HED2	10804	gap junction protein beta 6 [Source:HGNC Symbol;Acc:HGNC:4288]	-	R-HSA-190828:Gap junction trafficking;R-HSA-157858:Gap junction trafficking and regulation;R-HSA-5653656:Vesicle-mediated transport;R-HSA-190861:Gap junction assembly;R-HSA-199991:Membrane Trafficking	-	-	129500:Ectodermal dysplasia 2, Clouston type;220290:Deafness, digenic GJB2/GJB6;612645:Deafness, autosomal recessive 1B;612643:Deafness, autosomal dominant 3B	Nervous system diseases;Other nervous and sensory system diseases;H00604:Deafness, autosomal dominant;H00605:Deafness, autosomal recessive;Skin diseases;Skin and soft tissue diseases;H00648:Ectodermal dysplasia, hidrotic	-	GO:0001678:cellular glucose homeostasis;GO:0002237:response to molecule of bacterial origin;GO:0003008:system process;GO:0006915:apoptotic process;GO:0007154:cell communication;GO:0007275:multicellular organism development;GO:0007423:sensory organ development;GO:0007568:aging;GO:0007600:sensory perception;GO:0007605:sensory perception of sound;GO:0008219:cell death;GO:0008283:cell proliferation;G…	-	GO:0005622:intracellular;GO:0005623:cell;GO:0005737:cytoplasm;GO:0005829:cytosol;GO:0005886:plasma membrane;GO:0005911:cell-cell junction;GO:0005921:gap junction;GO:0005922:connexin complex;GO:0016020:membrane;GO:0016021:integral component of membrane;GO:0016324:apical plasma membrane;GO:0030054:cell junction;GO:0031224:intrinsic component of membrane;GO:0032991:macromolecular complex;GO:0043234:…
ERP44	6.13869e-11	0.275178	0.478	0.297	1.49324e-06	0.568619	0.296226	NA	NA	NA	ENSG00000023318	ENSG00000023318	protein_coding	GRCh38.98	chr9	-	99979185	100099000	119816	hsa:23071:ERP44, PDIA10, TXNDC4	23071	endoplasmic reticulum protein 44 [Source:HGNC Symbol;Acc:HGNC:18311]	-	-	-	-	-	-	Preeclampsia	GO:0006457:protein folding;GO:0006950:response to stress;GO:0006986:response to unfolded protein;GO:0008152:metabolic process;GO:0009100:glycoprotein metabolic process;GO:0009987:cellular process;GO:0010033:response to organic substance;GO:0019725:cellular homeostasis;GO:0033554:cellular response to stress;GO:0034976:response to endoplasmic reticulum stress;GO:0035966:response to topologically in…	GO:0003756:protein disulfide isomerase activity;GO:0003824:catalytic activity;GO:0005488:binding;GO:0005515:protein binding;GO:0016853:isomerase activity;GO:0016860:intramolecular oxidoreductase activity;GO:0016864:intramolecular oxidoreductase activity, transposing S-S bonds	GO:0005576:extracellular region;GO:0005622:intracellular;GO:0005623:cell;GO:0005737:cytoplasm;GO:0005783:endoplasmic reticulum;GO:0005788:endoplasmic reticulum lumen;GO:0005789:endoplasmic reticulum membrane;GO:0005793:endoplasmic reticulum-Golgi intermediate compartment;GO:0009986:cell surface;GO:0012505:endomembrane system;GO:0016020:membrane;GO:0031974:membrane-enclosed lumen;GO:0031982:vesicl…
RIDA	2.93845e-11	0.275047	0.767	0.569	7.14778e-07	1.29214	0.89428	NA	NA	NA	ENSG00000132541	ENSG00000132541	protein_coding	GRCh38.98	chr8	-	98102344	98117171	14828	hsa:10247:RIDA, HRSP12, P14.5, PSP, UK114	10247	reactive intermediate imine deaminase A homolog [Source:HGNC Symbol;Acc:HGNC:16897]	-	-	-	-	-	-	Obesity-related traits	GO:0001655:urogenital system development;GO:0001822:kidney development;GO:0006139:nucleobase-containing compound metabolic process;GO:0006412:translation;GO:0006415:translational termination;GO:0006417:regulation of translation;GO:0006449:regulation of translational termination;GO:0006518:peptide metabolic process;GO:0006725:cellular aromatic compound metabolic process;GO:0006807:nitrogen compoun…	GO:0003676:nucleic acid binding;GO:0003723:RNA binding;GO:0003824:catalytic activity;GO:0004518:nuclease activity;GO:0004519:endonuclease activity;GO:0004521:endoribonuclease activity;GO:0004540:ribonuclease activity;GO:0005488:binding;GO:0005504:fatty acid binding;GO:0005515:protein binding;GO:0008289:lipid binding;GO:0016787:hydrolase activity;GO:0016788:hydrolase activity, acting on ester bond…	GO:0005576:extracellular region;GO:0005622:intracellular;GO:0005623:cell;GO:0005634:nucleus;GO:0005737:cytoplasm;GO:0005739:mitochondrion;GO:0005777:peroxisome;GO:0005829:cytosol;GO:0031982:vesicle;GO:0031988:membrane-bounded vesicle;GO:0042579:microbody;GO:0043226:organelle;GO:0043227:membrane-bounded organelle;GO:0043229:intracellular organelle;GO:0043230:extracellular organelle;GO:0043231:intr…
PLSCR4	7.69865e-11	0.274872	0.614	0.425	1.8727e-06	0.840027	0.520826	NA	NA	NA	ENSG00000114698	ENSG00000114698	protein_coding	GRCh38.98	chr3	-	146192335	146251179	58845	hsa:57088:PLSCR4, TRA1	57088	phospholipid scramblase 4 [Source:HGNC Symbol;Acc:HGNC:16497]	-	-	-	-	-	-	-	GO:0002237:response to molecule of bacterial origin;GO:0007009:plasma membrane organization;GO:0009605:response to external stimulus;GO:0009607:response to biotic stimulus;GO:0009617:response to bacterium;GO:0009987:cellular process;GO:0010033:response to organic substance;GO:0010256:endomembrane system organization;GO:0016043:cellular component organization;GO:0017121:phospholipid scrambling;GO:…	GO:0005102:receptor binding;GO:0005215:transporter activity;GO:0005319:lipid transporter activity;GO:0005488:binding;GO:0005509:calcium ion binding;GO:0005515:protein binding;GO:0005548:phospholipid transporter activity;GO:0017124:SH3 domain binding;GO:0017128:phospholipid scramblase activity;GO:0019899:enzyme binding;GO:0019904:protein domain specific binding;GO:0022892:substrate-specific transp…	GO:0005576:extracellular region;GO:0005623:cell;GO:0005886:plasma membrane;GO:0016020:membrane;GO:0016021:integral component of membrane;GO:0031224:intrinsic component of membrane;GO:0031982:vesicle;GO:0031988:membrane-bounded vesicle;GO:0043226:organelle;GO:0043227:membrane-bounded organelle;GO:0043230:extracellular organelle;GO:0044421:extracellular region part;GO:0044425:membrane part;GO:00444…
[truncated: 448 more rows]
